# Supplementary material for: Changes in the Proteomic Profile After Audiogenic Kindling in the Inferior Colliculus of the GASH/Sal Model of Epilepsy
Source: Int J Mol Sci. 2025 Mar 5;26(5):2331. doi: 10.3390/ijms26052331 (PMC11900993; doi:10.3390/ijms26052331)
Supplement: Supplementary file 1 [file ijms-26-02331-s001.zip]

Archive with 12 entries (12 files):
- Figure S1.tiff
- Figure S2.tiff
- Figure S3.tiff
- Supplementary Figures and Tables Captions.pdf
- Table S1.pdf
- Table S2.pdf
- Table S3.pdf
- Table S4.xlsx
- Table S5.xlsx
- Table S6.xlsx
- Table S7.xlsx
- Table S8.xlsx
