# Supplementary material for: Changes in the Proteomic Profile After Audiogenic Kindling in the Inferior Colliculus of the GASH/Sal Model of Epilepsy
Source: Int J Mol Sci. 2025 Mar 5;26(5):2331. doi: 10.3390/ijms26052331 (PMC11900993; doi:10.3390/ijms26052331)
Supplement: Supplementary file 1 [file ijms-26-02331-s001.zip › Table S4.xlsx]

## Sheet: Sheet 1
p-value	Gene Symbol	Power	Cohen Effect Size (CES)	FDR (False Discovery Rate)	q-value
6.2719e-09	RALB	100	-8.89704	2.8023e-05	2.6781e-05
3.1003e-08	GNPDA2	100	-8.85022	4.6173e-05	4.4126e-05
2.5309e-08	SLC25A1	100	-8.10557	4.6173e-05	4.4126e-05
7.2693e-08	LGI3	100	-6.9483	8.1198e-05	7.7598e-05
7.4697e-07	S100A16	100	-6.24326	0.00055624	0.00053158
2.0021e-06	HSPG2	100	-7.96889	0.00108033	0.00103243
2.1761e-06	SHMT2	100	-6.5418	0.00108033	0.00103243
2.6872e-06	NDUFA2	100	-5.16824	0.00120064	0.00114741
3.2942e-06	ARF3	100	-4.74939	0.00133806	0.00127874
4.9891e-06	AGK	100	-5.25347	0.00181434	0.0017339
5.279e-06	MECR	100	-5.11299	0.00181434	0.0017339
6.9269e-06	DIS3L2	99.9999	-4.40083	0.00206329	0.00197181
8.0865e-06	RPS15A	99.9999	-4.36425	0.00225816	0.00215804
9.7619e-06	CPNE4	100	-4.66516	0.00256564	0.00245189
1.0875e-05	ADSS1	100	-4.95532	0.00269953	0.00257984
1.2369e-05	RAB10	99.9995	-4.14258	0.00290872	0.00277976
1.3099e-05	ATP5MG	100	-4.58247	0.00292641	0.00279666
1.5471e-05	RPS3A	99.9992	-4.07393	0.00329155	0.00314562
2.0341e-05	LSAMP	99.9993	-4.0857	0.00413098	0.00394783
2.2338e-05	OXSR1	100	-4.74004	0.00433939	0.004147
2.4915e-05	ACSL1	99.9975	-3.89678	0.00463829	0.00443264
3.0234e-05	BCAP31	99.9975	-3.89434	0.00540333	0.00516376
3.4951e-05	TBCC	99.9998	-4.26061	0.00578369	0.00552726
3.4723e-05	ACADSB	99.9992	-4.06752	0.00578369	0.00552726
4.3699e-05	LLGL1	100	-4.68675	0.00650821	0.00621965
4.3256e-05	HACD3	99.9991	-4.04514	0.00650821	0.00621965
7.4914e-05	BAX	99.9988	-4.01295	0.0107973	0.0103185
8.0186e-05	S100B	99.9963	-3.83582	0.011196	0.0106996
9.2829e-05	AIMP1	99.9329	-3.33792	0.0125685	0.0120112
0.00010546	GPC1	99.9517	3.39938	0.0138584	0.0132439
0.00011454	PSMB5	99.9803	-3.55951	0.0146215	0.0139732
0.00011783	NFU1	99.9993	-4.08597	0.0146245	0.0139761
0.00012198	RMND1	99.9549	-3.41193	0.01473	0.0140769
0.00012969	MICAL3	99.8449	-3.17414	0.0152488	0.0145727
0.00013458	ACOX1	99.9612	-3.43913	0.0154186	0.014735
0.00014265	CPT2	99.995	-3.78934	0.0159342	0.0152278
0.00015142	RAB5C	99.9992	-4.0707	0.0162867	0.0155646
0.0001531	PTGES3	99.854	-3.18628	0.0162867	0.0155646
0.00016334	REEP5	100	-4.8029	0.0168101	0.0160648
0.00016695	SRSF7	99.8806	-3.22653	0.0168101	0.0160648
0.00016931	ITCH	99.762	-3.08589	0.0168101	0.0160648
0.0001877	PLCL1	99.9994	-4.11597	0.0180306	0.0172312
0.00019771	KCTD14	99.9923	-3.7171	0.0180306	0.0172312
0.00019774	TSG101	99.7971	-3.11912	0.0180306	0.0172312
0.0002233	CD81	99.9111	-3.28404	0.0199543	0.0190696
0.00024262	PIPOX	99.9903	-3.67991	0.0212558	0.0203134
0.00025222	LETM1	99.942	-3.36532	0.0216711	0.0207103
0.00029291	FARSA	99.9915	-3.7021	0.0246925	0.0235977
0.00033045	FYN	99.2745	-2.83814	0.0273418	0.0261296
0.00036683	GLRX5	99.2839	-2.84119	0.0297997	0.0284785
0.00040688	S100A13	99.9256	-3.31823	0.0320348	0.0306145
0.00041792	CLYBL	99.9155	-3.29398	0.0320348	0.0306145
0.00042302	TNPO2	99.867	-3.20501	0.0320348	0.0306145
0.00041533	NFASC	99.704	-3.03958	0.0320348	0.0306145
0.00045226	SDC3	99.8564	3.18959	0.0336784	0.0321852
0.00048791	MTCH2	99.9167	-3.29674	0.0346027	0.0330685
0.0004812	DNAJC5	98.9876	-2.75795	0.0346027	0.0330685
0.00048787	EWSR1	98.7038	-2.69632	0.0346027	0.0330685
0.000511	SGTB	98.6121	-2.67892	0.0356742	0.0340925
0.00052269	HAPLN1	99.6489	-3.00265	0.0359292	0.0343362
0.00053776	GSN	99.9739	-3.5103	0.0364047	0.0347906
0.00054909	PDPR	98.4683	-2.65352	0.0366172	0.0349937
0.00057108	SLC9A1	98.7888	-2.71344	0.0375232	0.0358595
0.00066554	RPL18	99.4337	-2.89574	0.0430963	0.0411855
0.00073385	NCAM1	99.8147	-3.13793	0.0455395	0.0435204
0.00072699	GNG4	98.7276	-2.70101	0.0455395	0.0435204
0.00087049	MTAP	99.9128	-3.28774	0.0489083	0.0467398
0.0008265	SRI	99.852	-3.18355	0.0489083	0.0467398
0.00088665	KLC2	98.9805	-2.75625	0.0489083	0.0467398
0.00083827	ADK	98.7332	-2.70213	0.0489083	0.0467398
0.00082246	CHMP5	98.3898	-2.64053	0.0489083	0.0467398
0.00088125	HYI	98.2928	-2.62518	0.0489083	0.0467398
0.00086141	LMAN2	98.2528	-2.61908	0.0489083	0.0467398
0.00084345	FXN	97.5661	-2.52934	0.0489083	0.0467398
0.00093395	RPN2	99.4402	-2.89841	0.050276	0.0480469
0.0009268	MRPL17	99.3038	-2.84784	0.050276	0.0480469
0.00095672	VGF	99.6478	3.00196	0.0508883	0.048632
0.00106624	BRK1	96.8221	-2.45366	0.0560467	0.0535617
0.00114535	NAA50	99.8395	-3.1672	0.0583267	0.0557407
0.00118662	LTA4H	99.5717	-2.95888	0.0583267	0.0557407
0.00124016	MAPRE3	99.5386	-2.94223	0.0583267	0.0557407
0.00123862	TTC39B	99.2703	-2.83678	0.0583267	0.0557407
0.00113577	UGP2	98.6976	-2.69512	0.0583267	0.0557407
0.00123858	ACOT13	98.5669	-2.67069	0.0583267	0.0557407
0.00116019	TLCD3B	96.9828	-2.46864	0.0583267	0.0557407
0.00121003	G3BP2	98.0213	2.58591	0.0583267	0.0557407
0.00137499	STK39	98.8248	-2.72101	0.0633346	0.0605265
0.00137407	VPS53	97.4005	-2.51096	0.0633346	0.0605265
0.00140088	WASHC5	98.6388	-2.68388	0.063338	0.0605298
0.00143736	TRIM3	97.1218	-2.48215	0.0642213	0.061374
0.00147042	CLEC2L	97.7447	-2.55037	0.0650477	0.0621637
0.00151023	APIP	98.0339	-2.58763	0.0661539	0.0632208
0.00155017	SLC14A1	96.0232	-2.38731	0.0672442	0.0642628
0.00164234	CIRBP	94.9929	-2.31623	0.0698854	0.0667869
0.00168094	SVIP	97.3241	-2.50281	0.0708531	0.0677116
0.0017085	CPE	98.2711	2.62186	0.0713418	0.0681787
0.00174676	YARS2	94.8091	-2.30482	0.072264	0.06906
0.00224138	NEFM	98.2006	-2.61129	0.089415	0.0854506
0.00240321	CALB1	95.0963	-2.3228	0.094189	0.0900129
0.0025115	TTC5	95.1125	-2.32384	0.0959091	0.0916568
0.00247089	CARMIL2	91.8829	-2.15573	0.0959091	0.0916568
0.00250535	AGAP2	92.0218	2.16177	0.0959091	0.0916568
0.00256785	CPEB3	91.6104	-2.14411	0.0972303	0.0929194
0.00264573	SLC1A3	97.6445	-2.5384	0.0993373	0.094933
0.0026751	PTGR1	93.5338	-2.2334	0.0996029	0.0951868
0.00273313	AKT1	96.7259	-2.44498	0.100923	0.0964479
0.00281156	IKBKG	91.3786	2.13444	0.1022	0.0976684
0.00281346	CPNE5	94.1452	2.2661	0.1022	0.0976684
0.00300348	SAMHD1	92.9158	-2.2027	0.108222	0.103424
0.00306642	RPL13A	90.836	-2.11254	0.109606	0.104747
0.00323309	EIF3E	89.6476	-2.06776	0.114647	0.109563
0.00331011	VDAC3	96.5527	-2.42988	0.116453	0.11129
0.00338206	RPS16	95.5224	-2.35111	0.11714	0.111946
0.00335846	FAM177A1	90.4591	-2.0979	0.11714	0.111946
0.00350118	EIF2S1	95.5006	-2.34961	0.118909	0.113637
0.00346538	MYL6	95.4502	-2.34616	0.118909	0.113637
0.00367762	NDUFA13	95.3498	-2.33939	0.123546	0.118068
0.0039372	DLD	95.3939	-2.34235	0.130307	0.124529
0.0039202	GSK3B	94.241	-2.27146	0.130307	0.124529
0.00424383	PDHX	94.0106	-2.25868	0.137402	0.13131
0.0042241	RAB3GAP2	92.1607	-2.16789	0.137402	0.13131
0.00423373	FKBP8	92.0182	-2.16162	0.137402	0.13131
0.00432365	PRXL2B	92.8166	-2.19798	0.138979	0.132817
0.00458195	PADI2	95.0049	-2.31699	0.142626	0.136302
0.00456688	PHYHIP	94.1578	-2.2668	0.142626	0.136302
0.00458992	TBC1D22A	89.6744	-2.06873	0.142626	0.136302
0.00459671	RAC3	88.7236	-2.03547	0.142626	0.136302
0.00476007	SRSF11	90.7127	-2.1077	0.146208	0.139726
0.00477762	TTYH2	85.8178	-1.94484	0.146208	0.139726
0.00483611	BPNT1	91.165	-2.1257	0.146992	0.140474
0.00513578	AHCYL2	89.8982	-2.07688	0.155045	0.148171
0.0052304	ADD2	85.3238	-1.93075	0.156842	0.149888
0.00529287	HSD17B8	93.0732	-2.21032	0.157657	0.150667
0.00548083	PRDX5	92.6286	-2.18914	0.159358	0.152293
0.00549265	TRAPPC3	91.2115	-2.12758	0.159358	0.152293
0.00544645	FNTA	90.1873	-2.0876	0.159358	0.152293
0.00546738	SNCG	85.5692	-1.93771	0.159358	0.152293
0.0055413	EHD1	92.2405	-2.17145	0.159732	0.15265
0.00574777	SLC6A11	91.6645	-2.14639	0.163574	0.156321
0.00573619	PLPPR4	85.438	1.93397	0.163574	0.156321
0.00582535	ADCK1	91.4609	-2.13785	0.164162	0.156883
0.00584192	DPP8	91.0079	2.11937	0.164162	0.156883
0.00589828	EIF3F	86.5051	-1.96501	0.16471	0.157407
0.00601416	SEC11C	91.9187	-2.15728	0.165872	0.158518
0.00599653	DRG2	85.7018	-1.9415	0.165872	0.158518
0.00610021	EMB	88.3492	-2.02293	0.167213	0.159799
0.00626038	OSBPL8	83.3135	-1.87646	0.170557	0.162995
0.00644443	SLC1A2	92.3252	-2.17525	0.170923	0.163345
0.00665635	MOBP	91.6264	-2.14478	0.170923	0.163345
0.00664991	DNAH2	91.5385	-2.14108	0.170923	0.163345
0.00665209	PTPRZ1	91.0946	-2.12285	0.170923	0.163345
0.00632599	UGGT1	87.5927	-1.99844	0.170923	0.163345
0.00656777	MBNL2	86.4733	-1.96406	0.170923	0.163345
0.0065367	SLC29A2	83.4381	-1.8797	0.170923	0.163345
0.00664894	TRAPPC11	81.9334	-1.84163	0.170923	0.163345
0.006642	ZYG11B	81.9089	-1.84103	0.170923	0.163345
0.00643147	MADD	91.949	2.1586	0.170923	0.163345
0.00688525	HM13	84.9255	-1.91961	0.17579	0.167996
0.00702951	ALDH9A1	95.4324	-2.34496	0.177721	0.169841
0.00709537	AKR1B1	90.2346	-2.08938	0.177721	0.169841
0.00704218	STMN1	87.7893	-2.00471	0.177721	0.169841
0.00715826	NENF	81.7892	-1.83809	0.177721	0.169841
0.00715973	GAA	84.3848	1.90481	0.177721	0.169841
0.00732725	RAB6A	90.4558	-2.09777	0.180356	0.172359
0.00734664	SH3GL3	82.2967	-1.85063	0.180356	0.172359
0.00753285	RPL4	88.8245	-2.0389	0.183917	0.175762
0.007622	PFN1	87.1203	1.98368	0.185082	0.176876
0.00769722	SNAP91	88.6291	-2.03228	0.185898	0.177656
0.00786458	PDXP	88.3075	-2.02155	0.187909	0.179577
0.0078533	AP3M1	87.184	-1.98565	0.187909	0.179577
0.00809898	USP14	88.0088	-2.01178	0.19248	0.183946
0.00870164	CAB39L	91.3654	-2.13389	0.193428	0.184852
0.00847205	SLC25A12	89.1632	-2.05058	0.193428	0.184852
0.00864157	GLTP	88.575	-2.03046	0.193428	0.184852
0.00826894	INPP5J	86.5914	-1.96759	0.193428	0.184852
0.00867737	AASS	85.4905	-1.93546	0.193428	0.184852
0.00850492	EMC3	84.0388	-1.89552	0.193428	0.184852
0.00845693	RGS7BP	84.0225	-1.89509	0.193428	0.184852
0.00818355	RAB31	83.8579	-1.89072	0.193428	0.184852
0.00831611	MRPS17	79.5534	-1.78529	0.193428	0.184852
0.00864068	CLCC1	79.122	-1.77551	0.193428	0.184852
0.00867717	FDX2	78.3428	-1.75815	0.193428	0.184852
0.00862753	TDRKH	86.3996	1.96187	0.193428	0.184852
0.00897418	ATP1A3	88.4336	-2.02573	0.198498	0.189697
0.00926527	MBP	87.1487	-1.98456	0.200001	0.191134
0.00916184	EZR	85.9567	-1.94886	0.200001	0.191134
0.00923257	RNPEP	85.2077	-1.92748	0.200001	0.191134
0.00926595	LYRM4	83.2729	-1.87541	0.200001	0.191134
0.00912399	CMAS	77.9777	-1.75014	0.200001	0.191134
0.00950242	ARPC1B	80.6447	1.81059	0.204119	0.195069
0.00960145	ADO	85.324	-1.93075	0.20526	0.196159
0.00970933	FBXO2	86.8404	-1.97511	0.205599	0.196483
0.00968818	NME3	86.6917	-1.97061	0.205599	0.196483
0.00983376	IQGAP1	76.524	-1.71898	0.207251	0.198062
0.00988788	FAM114A2	76.6512	-1.72166	0.207413	0.198217
0.0101769	NDUFA12	86.4532	-1.96346	0.212478	0.203057
0.0104066	GNB2	86.0869	-1.95265	0.216264	0.206676
0.0104765	FAM160B1	84.1555	1.89864	0.216709	0.207101
0.0106041	KIAA1147	83.9917	1.89427	0.217335	0.207699
0.0108394	ELMO1	78.4492	-1.7605	0.220139	0.210379
0.0108222	STK38L	75.9843	-1.70769	0.220139	0.210379
0.0110968	ARSA	77.4504	-1.73871	0.224347	0.2144
0.0113049	CKB	84.9097	-1.91918	0.224517	0.214563
0.0113565	ACTR10	83.7781	-1.88861	0.224517	0.214563
0.0112027	DDX1	82.9534	-1.8672	0.224517	0.214563
0.0113364	SUCLG1	75.6779	-1.70135	0.224517	0.214563
0.0113197	SLC4A8	75.2851	-1.69327	0.224517	0.214563
0.0117719	ANAPC1	88.0127	-2.0119	0.230688	0.22046
0.0122993	HDHD2	92.6664	-2.19091	0.238462	0.227889
0.0123287	EIF3M	73.2231	-1.65197	0.238462	0.227889
0.0125559	PLP1	82.8766	-1.86524	0.241405	0.230702
0.0125889	CUEDC2	77.6618	1.74327	0.241405	0.230702
0.0131037	DNAJC6	81.3473	-1.82735	0.249137	0.238091
0.0130946	SMPD3	72.1046	-1.63025	0.249137	0.238091
0.0133256	SNAP23	72.9411	-1.64645	0.251218	0.24008
0.0136529	CNP	81.8764	-1.84023	0.256307	0.244943
0.014064	RUFY3	80.7197	-1.81236	0.26292	0.251263
0.01427	ALS2	74.3722	-1.67477	0.26456	0.25283
0.0142701	EXOG	71.4397	-1.61754	0.26456	0.25283
0.0146268	TMOD2	75.3683	-1.69498	0.268941	0.257017
0.0146093	MRPS23	74.7412	-1.68221	0.268941	0.257017
0.0149282	SNCB	74.985	-1.68715	0.272241	0.260171
0.0149096	NEGR1	70.8342	-1.60609	0.272241	0.260171
0.0150651	ZW10	85.0064	-1.92186	0.273402	0.26128
0.0151142	SLC25A3	79.7275	-1.78927	0.273402	0.26128
0.0151828	GGA3	71.9739	1.62774	0.273535	0.261407
0.0153134	PSMD6	76.2276	-1.71276	0.274781	0.262598
0.0155875	SLC25A51	76.2617	-1.71348	0.278579	0.266228
0.015668	CASKIN1	76.6884	-1.72245	0.278903	0.266538
0.0163877	DLG4	77.3629	-1.73682	0.284904	0.272272
0.016287	DLG2	77.2721	-1.73488	0.284904	0.272272
0.0163804	RAB15	70.0434	-1.5913	0.284904	0.272272
0.0162951	WDR44	77.779	1.74581	0.284904	0.272272
0.0164761	TMX3	73.3468	1.6544	0.285331	0.27268
0.0166007	MRPL28	85.2183	-1.92778	0.286377	0.27368
0.0170804	NUDT4	70.6004	-1.60169	0.293521	0.280507
0.0172475	PRDX3	76.4768	-1.71799	0.295256	0.282166
0.0173301	HTRA2	76.2237	-1.71268	0.295537	0.282434
0.0175982	ATP5F1A	76.2034	-1.71226	0.297961	0.28475
0.0177323	ATP6V1D	75.2505	-1.69256	0.297961	0.28475
0.017739	PSMA6	71.7616	-1.62367	0.297961	0.28475
0.0179181	NDOR1	67.5939	-1.54658	0.299843	0.286549
0.0180861	RAB27B	72.4583	-1.63707	0.301525	0.288156
0.0184666	UBE2M	75.6906	-1.70161	0.306724	0.293125
0.0185514	ASS1	70.0714	-1.59182	0.30699	0.293379
0.0186517	ZER1	75.2814	-1.6932	0.307512	0.293878
0.0187477	TMEM145	70.6788	-1.60317	0.307959	0.294305
0.0190731	EIF4A2	71.119	1.61146	0.312157	0.298316
0.019162	STX1A	69.0779	-1.57349	0.312466	0.298612
0.0201439	PITHD1	68.3425	1.56008	0.326098	0.311639
0.0202638	ATP5MF	74.0339	-1.668	0.326854	0.312362
0.0204416	GATD1	73.0706	-1.64898	0.328536	0.31397
0.020713	SLC25A5	72.7609	-1.64294	0.329344	0.314741
0.0205727	OGFOD3	69.6453	-1.58392	0.329344	0.314741
0.0209468	GSTP1	73.0284	-1.64815	0.330707	0.316045
0.0208872	CAPN2	71.0938	-1.61098	0.330707	0.316045
0.0212211	NPC2	72.3144	-1.63429	0.333858	0.319056
0.0216802	INPP4A	72.0797	-1.62977	0.339462	0.324411
0.0222047	EPB41L2	70.1701	-1.59366	0.345682	0.330356
0.0228673	TMCC3	62.7409	-1.46182	0.354761	0.339032
0.0234118	RDH13	66.2269	-1.52224	0.361952	0.345904
0.0240342	PTPN11	67.8299	-1.55082	0.370292	0.353875
0.0252335	ATP6V1H	69.2356	-1.57638	0.386108	0.368989
0.0251971	SH3GL2	68.2135	-1.55775	0.386108	0.368989
0.025705	GOSR2	61.4018	-1.43913	0.390647	0.373326
0.0256187	ERGIC2	67.3207	1.54168	0.390647	0.373326
0.0258048	RAP1A	67.1604	-1.53882	0.390833	0.373505
0.0261471	PCMT1	67.8482	-1.55115	0.39468	0.377181
0.0266432	KIT	62.3587	-1.45532	0.400813	0.383042
0.0268183	PKM	67.9051	-1.55218	0.402095	0.384267
0.0270736	MT-ATP8	67.7257	-1.54895	0.404554	0.386617
0.0272168	CNTN1	67.6935	-1.54837	0.404554	0.386617
0.0276891	MIF	66.3335	-1.52412	0.404554	0.386617
0.0275324	ENO3	65.8912	-1.51633	0.404554	0.386617
0.0276907	IL1RAP	64.9098	-1.49916	0.404554	0.386617
0.0278027	KCNC3	64.2408	-1.48756	0.404554	0.386617
0.0276125	DDRGK1	59.5388	-1.40794	0.404554	0.386617
0.0278878	SLC1A4	59.4696	-1.40679	0.404554	0.386617
0.0278675	AK5	61.2437	1.43647	0.404554	0.386617
0.027696	DNER	64.6053	1.49387	0.404554	0.386617
0.0281451	TRUB1	66.5469	1.5279	0.406966	0.388922
0.0283367	VSNL1	66.1883	-1.52156	0.408414	0.390306
0.0289565	SLC25A4	66.0514	-1.51915	0.416005	0.397561
0.0294596	MAGT1	58.0879	-1.38391	0.420857	0.402197
0.0294826	POLR2B	57.9008	-1.38083	0.420857	0.402197
0.0304667	DCTN2	64.0906	-1.48496	0.42958	0.410534
0.0302224	AP3B2	63.9311	-1.48221	0.42958	0.410534
0.0304783	ELMO2	63.6996	1.47823	0.42958	0.410534
0.0306347	HSPA9	64.9573	-1.49998	0.430427	0.411344
0.0307624	TPM3	64.7152	-1.49578	0.430711	0.411615
0.0308477	CLNS1A	64.3413	-1.4893	0.430711	0.411615
0.0313209	NWD2	64.4572	1.4913	0.434601	0.415332
0.0314257	PFKP	64.1762	-1.48644	0.434706	0.415433
0.0319398	CA14	63.2656	-1.47078	0.439674	0.42018
0.0320801	TIMM8A	61.9949	-1.44915	0.439674	0.42018
0.0319977	LIN7B	59.483	1.40701	0.439674	0.42018
0.0323504	HSPA5	63.2811	-1.47105	0.440676	0.421138
0.0330506	ACOT9	62.8369	-1.46346	0.446133	0.426353
0.0329825	GATAD2B	60.0332	1.41618	0.446133	0.426353
0.0343881	GDI2	62.0821	-1.45063	0.452551	0.432486
0.0348188	MT-CO2	61.6614	-1.44351	0.452551	0.432486
0.0347517	IMPA1	61.4366	-1.43972	0.452551	0.432486
0.0350041	NEFL	59.468	-1.40677	0.452551	0.432486
0.0339912	PEPD	56.214	-1.35315	0.452551	0.432486
0.035035	UBA2	55.9037	-1.34808	0.452551	0.432486
0.0338484	ALDH1A2	55.8579	1.34734	0.452551	0.432486
0.0336791	NEU2	57.0443	1.36675	0.452551	0.432486
0.0339155	NAT14	59.3347	1.40455	0.452551	0.432486
0.0344843	CCDC25	59.8925	1.41383	0.452551	0.432486
0.0343022	WDR77	59.9361	1.41456	0.452551	0.432486
0.0347345	PHLDB1	60.4849	1.42373	0.452551	0.432486
0.0353436	PYGB	61.4485	-1.43992	0.45378	0.43366
0.0356912	ATP1B1	61.0873	-1.43383	0.455884	0.435671
0.0357116	TECR	59.0094	-1.39915	0.455884	0.435671
0.0360911	GGA2	57.272	1.37049	0.459415	0.439046
0.0367413	TIMM29	60.6692	-1.42682	0.465043	0.444424
0.0366682	ANKRD13D	55.2151	-1.33685	0.465043	0.444424
0.037123	TUBA4A	60.5767	-1.42527	0.466774	0.446078
0.0371915	CYFIP2	60.4136	-1.42254	0.466774	0.446078
0.0369931	PFAS	60.1008	-1.41731	0.466774	0.446078
0.0377231	HTATIP2	53.2093	1.30429	0.470399	0.449543
0.0377962	UHRF1BP1	55.1176	1.33527	0.470399	0.449543
0.0387978	SEPTIN7	59.5166	-1.40757	0.471298	0.450402
0.0389796	FABP5	59.3519	-1.40484	0.471298	0.450402
0.0387907	SIRT2	59.3057	-1.40407	0.471298	0.450402
0.0382784	PITRM1	58.5052	-1.3908	0.471298	0.450402
0.0389605	RHOB	58.3205	-1.38775	0.471298	0.450402
0.0381384	GPM6B	57.2524	-1.37017	0.471298	0.450402
0.0389562	CIAO1	55.9136	-1.34824	0.471298	0.450402
0.0381603	TSPAN9	55.6742	-1.34434	0.471298	0.450402
0.0387869	EXOC8	53.1905	-1.30399	0.471298	0.450402
0.0389712	PNPLA6	52.774	-1.29724	0.471298	0.450402
0.0390287	ENTPD6	54.3314	1.32248	0.471298	0.450402
0.0393047	MPI	57.5874	-1.37567	0.472079	0.451148
0.0392939	RBM10	52.9982	1.30087	0.472079	0.451148
0.0395176	GDE1	65.1456	-1.50327	0.473363	0.452376
0.0397783	WASHC1	53.2462	1.30489	0.474245	0.453218
0.040117	SCN4B	51.896	-1.28305	0.47671	0.455574
0.0409712	CRYZ	57.0683	-1.36714	0.477962	0.456771
0.0408205	ILF3	54.2645	-1.3214	0.477962	0.456771
0.0405835	PTCD1	52.8766	1.29891	0.477962	0.456771
0.0404247	ADCY8	53.3935	1.30727	0.477962	0.456771
0.0409254	CHD2	53.883	1.31521	0.477962	0.456771
0.0409169	ASCC3	56.8118	1.36294	0.477962	0.456771
0.0407758	NUFIP2	57.847	1.37994	0.477962	0.456771
0.0415455	CKMT1A	57.5603	-1.37522	0.480894	0.459573
0.0415435	CDC42	57.3234	-1.37133	0.480894	0.459573
0.0415004	PDHA1	52.1453	-1.28708	0.480894	0.459573
0.0418084	USP35	63.7882	-1.47975	0.482687	0.461286
0.0421039	AP2S1	56.43	-1.35669	0.484845	0.463349
0.0431714	THNSL1	56.1386	-1.35192	0.494589	0.47266
0.0436337	GPD1	56.5488	-1.35863	0.498024	0.475943
0.0436942	NECAB1	52.0455	1.28547	0.498024	0.475943
0.0456854	PJA2	52.3612	1.29057	0.518077	0.495107
0.0473838	GDAP1	59.9197	-1.41429	0.51889	0.495884
0.0460384	TOMM22	55.1527	-1.33584	0.51889	0.495884
0.0464877	DPYSL2	54.6388	-1.32748	0.51889	0.495884
0.0463369	PRMT5	54.5544	-1.32611	0.51889	0.495884
0.0472207	DSTN	54.3937	-1.3235	0.51889	0.495884
0.0474264	DCAKD	54.1588	-1.31968	0.51889	0.495884
0.046969	SYP	54.1132	-1.31894	0.51889	0.495884
0.0480354	ALDH2	53.8818	-1.31519	0.51889	0.495884
0.0476492	ATP1B2	53.7844	-1.31361	0.51889	0.495884
0.0486492	DLAT	53.059	-1.30186	0.51889	0.495884
0.0485197	HDAC1	52.9047	-1.29936	0.51889	0.495884
0.0463612	APPL1	50.9463	-1.26772	0.51889	0.495884
0.0466388	MRPL35	49.6783	-1.24726	0.51889	0.495884
0.0473654	PLXNB3	49.6491	-1.24678	0.51889	0.495884
0.0478711	SLC37A4	49.5928	-1.24588	0.51889	0.495884
0.0482575	PEX11B	49.1196	-1.23824	0.51889	0.495884
0.0486605	SELENOI	48.557	-1.22916	0.51889	0.495884
0.0483434	CNOT1	48.682	1.23118	0.51889	0.495884
0.0482898	SDCBP	49.1162	1.23819	0.51889	0.495884
0.0478106	CLASP2	49.5456	1.24511	0.51889	0.495884
0.0481855	NAA38	51.2736	1.273	0.51889	0.495884
0.0481124	STK25	53.0853	1.30228	0.51889	0.495884
0.0473085	JAKMIP1	60.8116	1.42921	0.51889	0.495884
0.049256	ATP1A1	53.6345	-1.31118	0.522551	0.499382
0.0494419	PA2G4	51.5887	-1.27809	0.522551	0.499382
0.0492353	TOMM6	50.4474	-1.25966	0.522551	0.499382
0.0497215	PACSIN1	49.2603	-1.24051	0.523952	0.500722
0.05065	ENO1	52.9132	-1.2995	0.526763	0.503408
0.0504564	MICALL1	51.3604	-1.2744	0.526763	0.503408
0.0508136	TPD52L2	51.2857	-1.27319	0.526763	0.503408
0.0505624	HAP1	50.0843	-1.25381	0.526763	0.503408
0.0501745	ABI1	47.7185	-1.21562	0.526763	0.503408
0.050724	TOMM34	47.6899	-1.21516	0.526763	0.503408
0.0506381	FBXL20	52.2816	1.28928	0.526763	0.503408
0.0509533	GNL3	51.7832	1.28123	0.52699	0.503624
0.051371	IQSEC3	47.9052	-1.21864	0.528333	0.504909
0.051438	NETO2	47.3461	1.2096	0.528333	0.504909
0.0513674	PLPPR3	51.1057	1.27029	0.528333	0.504909
0.0518923	AAAS	47.472	-1.21164	0.531777	0.5082
0.0523799	RPS13	52.081	-1.28604	0.534972	0.511253
0.0529225	GOT2	51.7717	-1.28104	0.534972	0.511253
0.0525872	SV2A	51.7637	-1.28091	0.534972	0.511253
0.0528107	ATP5PO	51.6372	-1.27887	0.534972	0.511253
0.0527128	PTK7	47.9271	1.21899	0.534972	0.511253
0.0532487	NUDT9	48.6706	-1.23099	0.536716	0.512919
0.0533352	VAMP1	46.3801	1.19398	0.536716	0.512919
0.0536182	USP46	50.5578	-1.26145	0.538145	0.514285
0.0537181	NCS1	48.2088	-1.22354	0.538145	0.514285
0.0547853	NNT	50.9185	-1.26727	0.54454	0.520397
0.0545906	P2RY12	50.2992	-1.25727	0.54454	0.520397
0.0547257	CYGB	49.9671	-1.25192	0.54454	0.520397
0.054844	IDS	48.053	1.22102	0.54454	0.520397
0.0549834	RAC1	49.7976	-1.24918	0.544714	0.520562
0.055338	PIGO	49.277	-1.24078	0.547014	0.522761
0.0559753	SORCS1	48.3675	1.2261	0.550876	0.526452
0.0561274	CA4	46.72	-1.19948	0.551158	0.526722
0.0562772	GPR37L1	49.1856	-1.23931	0.551418	0.526969
0.0565496	AHCY	50.0547	-1.25333	0.552278	0.527792
0.0566122	FTH1	49.2982	-1.24112	0.552278	0.527792
0.0568174	TPI1	50.1244	-1.25445	0.553073	0.528551
0.0579168	EEF1A1	49.7108	-1.24778	0.557874	0.533139
0.0576694	LDHB	49.6852	-1.24737	0.557874	0.533139
0.0577488	PPP2R1A	49.5334	-1.24492	0.557874	0.533139
0.057935	CALB2	49.1459	-1.23866	0.557874	0.533139
0.0579014	AQP4	44.7296	-1.16719	0.557874	0.533139
0.0582064	SUCLA2	49.47	-1.24389	0.558082	0.533338
0.0581637	PRPF31	45.1357	1.17379	0.558082	0.533338
0.0589481	ELMOD1	49.0767	-1.23755	0.563049	0.538085
0.0590983	NAPG	48.7063	-1.23157	0.563049	0.538085
0.0591025	MRPL58	46.9194	1.2027	0.563049	0.538085
0.0600343	ATP5PB	48.7549	-1.23236	0.568919	0.543694
0.060228	GJA1	47.7267	-1.21575	0.568919	0.543694
0.0605372	ESD	48.568	-1.22934	0.570633	0.545333
0.0618597	NDUFA9	47.9447	-1.21927	0.57822	0.552583
0.0618385	ARL8A	46.2693	-1.19218	0.57822	0.552583
0.0618389	R3HCC1	46.8857	1.20216	0.57822	0.552583
0.0624282	SLC25A10	47.9638	-1.21958	0.578689	0.553032
0.062801	CTPS1	47.5549	-1.21298	0.578689	0.553032
0.0628165	PSAP	47.4052	-1.21056	0.578689	0.553032
0.0626026	CPM	46.7701	-1.20029	0.578689	0.553032
0.0626684	ITIH5	45.5702	-1.18085	0.578689	0.553032
0.062178	SEC16A	44.7511	1.16754	0.578689	0.553032
0.0622013	WASF2	45.7472	1.18372	0.578689	0.553032
0.0632649	PAPSS1	51.3899	-1.27488	0.579237	0.553555
0.063155	TUBB4A	47.5944	-1.21362	0.579237	0.553555
0.0630863	PON2	47.0988	-1.20561	0.579237	0.553555
0.0635547	SCAPER	45.0348	1.17215	0.5807	0.554953
0.0639848	PEBP1	47.3684	-1.20996	0.582154	0.556343
0.0641047	STK32C	45.9752	-1.18742	0.582154	0.556343
0.0640301	SEMA4A	47.1983	1.20721	0.582154	0.556343
0.0647375	MRAS	45.5272	-1.18015	0.585673	0.559706
0.0651708	GRB2	46.2234	-1.19144	0.588249	0.562168
0.0654311	EEF1E1	44.6829	-1.16643	0.589407	0.563275
0.0663902	SLC17A6	46.0672	-1.18891	0.596844	0.570381
0.0667529	AHCYL1	46.0151	-1.18806	0.598131	0.571611
0.0668011	UGT8	45.9715	-1.18736	0.598131	0.571611
0.0672404	SLC7A8	42.0797	-1.12387	0.60086	0.57422
0.067957	GABRB1	45.8383	-1.1852	0.602423	0.575713
0.0686246	SYT2	44.9968	-1.17154	0.602423	0.575713
0.0685698	PCSK1N	44.9788	-1.17124	0.602423	0.575713
0.0681989	MT-CO1	44.1743	-1.15815	0.602423	0.575713
0.0685656	PLEKHB1	44.084	-1.15668	0.602423	0.575713
0.0676038	HBB	43.7399	-1.15106	0.602423	0.575713
0.0685473	CHAC2	42.3996	-1.12912	0.602423	0.575713
0.0686288	MYOF	41.9807	-1.12224	0.602423	0.575713
0.0689787	SIRPG	45.1335	-1.17376	0.603124	0.576384
0.0689389	AMACR	45.4835	1.17944	0.603124	0.576384
0.0697115	ATP5F1C	45.0711	-1.17274	0.604325	0.577531
0.0696766	DLST	44.9263	-1.17039	0.604325	0.577531
0.0699228	GFAP	44.5766	-1.1647	0.604325	0.577531
0.0701071	HBA1	42.5626	-1.1318	0.604325	0.577531
0.0695179	GTF3C4	41.2119	-1.10956	0.604325	0.577531
0.0700363	FNBP1L	42.9522	1.13819	0.604325	0.577531
0.070198	PCDH1	43.2144	1.14248	0.604325	0.577531
0.0697121	TCERG1	44.1931	1.15846	0.604325	0.577531
0.0703374	MPC1	44.7324	-1.16724	0.60436	0.577565
0.0707822	DDAH2	44.664	-1.16612	0.607015	0.580102
0.0712953	GNG2	43.9925	-1.15519	0.609077	0.582072
0.0720079	RTN3	44.0567	-1.15623	0.612821	0.585651
0.0719925	PPP4R3A	42.5028	1.13082	0.612821	0.585651
0.0726539	NDUFA1	44.0333	-1.15585	0.613644	0.586437
0.0722958	PDHB	43.9508	-1.15451	0.613644	0.586437
0.0725482	RPA1	43.8113	-1.15223	0.613644	0.586437
0.0724642	RINT1	41.7313	-1.11813	0.613644	0.586437
0.0729476	YWHAH	44.2524	-1.15942	0.613882	0.586664
0.0730943	CHM	44.1893	1.15839	0.613882	0.586664
0.0735414	GLUD1	44.0301	-1.1558	0.613983	0.586761
0.0734776	RPL7	43.9131	-1.15389	0.613983	0.586761
0.0737751	PC	43.8792	-1.15334	0.613983	0.586761
0.0737659	PRPSAP1	43.6866	-1.15019	0.613983	0.586761
0.0739309	U2AF1	42.5369	-1.13138	0.613983	0.586761
0.0739206	NRIP3	42.8493	1.1365	0.613983	0.586761
0.075957	ATP5PF	43.2988	-1.14386	0.625124	0.597407
0.0759718	FUBP3	43.2672	-1.14334	0.625124	0.597407
0.0758174	NTM	42.6941	-1.13396	0.625124	0.597407
0.0758415	TBL1Y	39.861	-1.08715	0.625124	0.597407
0.0769819	STRIP2	42.782	-1.1354	0.627099	0.599295
0.0773032	HDDC2	42.735	-1.13463	0.627099	0.599295
0.0777304	LRRC8A	42.7342	-1.13461	0.627099	0.599295
0.0777187	ATP5F1B	42.6805	-1.13373	0.627099	0.599295
0.0780342	GAPDH	42.4782	-1.13041	0.627099	0.599295
0.0769102	GJC2	42.2182	-1.12614	0.627099	0.599295
0.0767262	ITPR1	40.1829	-1.09251	0.627099	0.599295
0.0778929	MAP4K2	39.9466	-1.08858	0.627099	0.599295
0.0780365	TMEM254	39.7051	-1.08455	0.627099	0.599295
0.077633	ERC1	39.9144	1.08804	0.627099	0.599295
0.0770968	TBL1XR1	40.9722	1.1056	0.627099	0.599295
0.0773296	ANKH	41.073	1.10727	0.627099	0.599295
0.0791983	DDAH1	42.2737	-1.12706	0.627362	0.599546
0.0789767	BTBD17	42.0719	-1.12374	0.627362	0.599546
0.0791379	ABAT	41.9968	-1.1225	0.627362	0.599546
0.0803417	MDH1	41.9283	-1.12138	0.627362	0.599546
0.0801241	GNAI2	41.8582	-1.12022	0.627362	0.599546
0.08092	FH	41.7972	-1.11922	0.627362	0.599546
0.0799764	PHYHIPL	41.6947	-1.11753	0.627362	0.599546
0.0814391	ACTB	41.6928	-1.1175	0.627362	0.599546
0.0792002	CSTB	41.5189	-1.11463	0.627362	0.599546
0.0813871	ENPP6	41.4655	-1.11375	0.627362	0.599546
0.0809893	CS	41.4615	-1.11368	0.627362	0.599546
0.0813462	PGK1	41.4015	-1.11269	0.627362	0.599546
0.0789431	SDHC	41.3327	-1.11156	0.627362	0.599546
0.0803948	AHI1	40.9652	-1.10548	0.627362	0.599546
0.0813555	NOP58	40.3597	-1.09545	0.627362	0.599546
0.0799558	CDS1	38.8621	-1.07045	0.627362	0.599546
0.0808567	TNKS1BP1	38.1685	1.05879	0.627362	0.599546
0.080091	NUDT12	40.1205	1.09147	0.627362	0.599546
0.0810725	PRPH	40.5253	1.09819	0.627362	0.599546
0.080005	CACNG2	41.5262	1.11475	0.627362	0.599546
0.0785827	KCNN3	41.5701	1.11547	0.627362	0.599546
0.0786345	UHRF2	41.5909	1.11582	0.627362	0.599546
0.0786064	FCGRT	41.6398	1.11662	0.627362	0.599546
0.0818349	CCDC85C	39.0236	1.07316	0.628245	0.60039
0.0822667	KRT10	45.0529	1.17245	0.629923	0.601994
0.082549	PRKACB	41.2566	-1.1103	0.62998	0.602048
0.0827832	DOCK4	40.4188	-1.09643	0.62998	0.602048
0.0828196	PFDN6	40.1951	-1.09271	0.62998	0.602048
0.0829069	IMPAD1	41.0645	1.10713	0.62998	0.602048
0.0833073	SRPK1	39.1732	1.07567	0.631947	0.603928
0.0845893	TP53BP1	44.2457	-1.15931	0.63364	0.605547
0.084665	HSD17B10	40.6966	-1.10103	0.63364	0.605547
0.0841468	ARL2	40.602	-1.09947	0.63364	0.605547
0.0845787	ACSF2	40.4708	-1.09729	0.63364	0.605547
0.0843289	ATOX1	39.6035	-1.08286	0.63364	0.605547
0.0837622	POLR1C	38.131	1.05815	0.63364	0.605547
0.0849335	PUS1	37.6717	1.05039	0.634587	0.606451
0.0852332	LUC7L3	37.7266	-1.05132	0.635763	0.607575
0.0854757	CFL1	40.4622	-1.09715	0.636509	0.608288
0.0857649	SQOR	40.413	-1.09633	0.6376	0.609331
0.0859924	TUBB4B	40.4077	-1.09624	0.638229	0.609932
0.0871472	SLC12A4	38.7522	-1.06861	0.643497	0.614966
0.0873559	KCNIP4	37.9972	1.05589	0.643497	0.614966
0.0872181	CCDC88A	38.7437	1.06846	0.643497	0.614966
0.0874223	SERPINH1	39.6672	1.08392	0.643497	0.614966
0.0875891	CD9	39.1336	-1.075	0.643665	0.615127
0.0882866	PRKACA	39.5807	-1.08248	0.645605	0.616981
0.088221	MT-ATP6	39.0104	-1.07294	0.645605	0.616981
0.0881631	MYH11	37.7332	-1.05143	0.645605	0.616981
0.0887754	CTH	42.1333	-1.12475	0.645825	0.617191
0.0887981	MAOA	39.5565	-1.08207	0.645825	0.617191
0.0888949	RTN4	39.4937	-1.08102	0.645825	0.617191
0.089071	RASAL1	38.9165	1.07137	0.646054	0.61741
0.0902557	AK1	39.2517	-1.07698	0.650423	0.621585
0.0901839	NDRG2	38.9077	-1.07122	0.650423	0.621585
0.0899578	ZYX	36.9505	1.03814	0.650423	0.621585
0.0899822	SH3GLB2	37.133	1.04125	0.650423	0.621585
0.0904915	MSN	37.0377	-1.03963	0.651073	0.622206
0.0915337	GPI	38.8968	-1.07104	0.653481	0.624507
0.0925813	RAB14	38.2408	-1.06	0.653481	0.624507
0.0911417	ATG101	37.9479	-1.05506	0.653481	0.624507
0.0916475	EIF3J	36.8617	-1.03663	0.653481	0.624507
0.0925198	CRTC1	35.6417	1.01571	0.653481	0.624507
0.0917802	CCNY	36.651	1.03303	0.653481	0.624507
0.0924404	MTSS1L	36.9232	1.03768	0.653481	0.624507
0.0920206	EHD2	38.6187	1.06637	0.653481	0.624507
0.0935364	PREX2	37.3234	1.04448	0.659181	0.629954
0.0937408	VDAC2	38.351	-1.06186	0.659581	0.630337
0.0940811	GDI1	38.3022	-1.06104	0.659647	0.6304
0.094387	HDAC11	38.1022	-1.05767	0.659647	0.6304
0.0944883	RPH3A	37.452	-1.04667	0.659647	0.6304
0.0939933	GRIN3A	36.1248	1.02402	0.659647	0.6304
0.0943632	TSC22D2	36.8955	1.0372	0.659647	0.6304
0.094771	KIAA1161	35.4931	1.01314	0.660491	0.631207
0.094905	CRYL1	37.6339	1.04975	0.660491	0.631207
0.0953106	TPPP	37.8442	-1.05331	0.661254	0.631936
0.0951648	YTHDF1	36.5295	1.03095	0.661254	0.631936
0.0956359	CRMP1	37.9468	-1.05504	0.661811	0.632468
0.0962326	UBE2N	37.5496	-1.04832	0.664555	0.635091
0.0967999	IPCEF1	35.5647	1.01438	0.667441	0.637849
0.0970292	SSR4	36.1413	-1.0243	0.667991	0.638374
0.0976334	NDN	36.5432	1.03119	0.670806	0.641064
0.0977383	KLHL22	37.1456	1.04146	0.670806	0.641064
0.0978981	KPNB1	34.5708	0.997133	0.670872	0.641128
0.0982501	ABCD2	36.9893	-1.0388	0.671226	0.641465
0.0981119	CALCOCO1	34.9294	-1.00338	0.671226	0.641465
0.0984928	DPP9	37.2839	1.04381	0.671856	0.642068
0.0999601	RAB13	36.8301	-1.03609	0.675267	0.645328
0.0995037	CACYBP	36.7855	-1.03533	0.675267	0.645328
0.0999874	SYNGR3	36.5808	-1.03183	0.675267	0.645328
0.100051	NPTX1	35.7584	1.01772	0.675267	0.645328
0.100531	TUBB3	36.6696	-1.03335	0.67732	0.647289
0.100658	NDUFA7	36.4877	-1.03024	0.67732	0.647289
0.101041	ALDOC	36.6449	-1.03293	0.678871	0.648772
0.101347	NDUFAB1	36.2164	-1.02559	0.678886	0.648786
0.101209	B4GAT1	35.367	1.01096	0.678886	0.648786
0.102062	HSPA2	36.4853	-1.0302	0.679999	0.64985
0.102111	MDH2	36.2965	-1.02696	0.679999	0.64985
0.101975	CDK5R2	35.8816	1.01984	0.679999	0.64985
0.102122	HECTD3	36.1302	1.02411	0.679999	0.64985
0.102765	GRPEL1	34.3353	-0.993019	0.683263	0.652969
0.103249	TTC38	35.9908	-1.02172	0.684445	0.654098
0.103143	RNF14	35.5302	1.01378	0.684445	0.654098
0.103781	NDUFS7	36.0234	-1.02228	0.685224	0.654843
0.103881	RAB8B	35.8449	-1.01921	0.685224	0.654843
0.104771	TUBB	35.7649	-1.01783	0.685224	0.654843
0.104064	NDUFS1	35.7113	-1.01691	0.685224	0.654843
0.106113	ETFB	35.5386	-1.01393	0.685224	0.654843
0.105719	NDUFB8	35.4437	-1.01229	0.685224	0.654843
0.106032	RPS12	35.4103	-1.01171	0.685224	0.654843
0.10628	CISD2	35.1041	-1.00641	0.685224	0.654843
0.105083	NCL	34.7678	-1.00056	0.685224	0.654843
0.104385	RIMKLA	33.9657	-0.986544	0.685224	0.654843
0.105562	NUDT18	33.129	-0.971779	0.685224	0.654843
0.104147	REEP1	34.345	0.993189	0.685224	0.654843
0.105497	FAM171B	34.3729	0.993677	0.685224	0.654843
0.105551	RCAN2	35.1303	1.00686	0.685224	0.654843
0.104033	RPL23	35.1737	1.00761	0.685224	0.654843
0.104685	EIF4H	35.907	1.02027	0.685224	0.654843
0.10697	GNAI3	35.177	-1.00767	0.688679	0.658145
0.107934	STX1B	35.0307	-1.00513	0.690901	0.660268
0.107894	HSPD1	34.5482	-0.996737	0.690901	0.660268
0.107791	SMC1A	33.7237	-0.982288	0.690901	0.660268
0.107758	EHHADH	32.9431	-0.968479	0.690901	0.660268
0.108235	STRN4	34.815	1.00139	0.691835	0.661161
0.108714	BPHL	32.5312	-0.961138	0.693909	0.663143
0.109151	ACAA2	34.8778	-1.00248	0.694502	0.66371
0.109274	SLC1A1	33.2285	-0.973542	0.694502	0.66371
0.109879	HINT2	34.4658	-0.995299	0.695379	0.664548
0.109826	BCL2L13	34.1246	-0.989331	0.695379	0.664548
0.110044	GNA13	34.3543	-0.993352	0.695438	0.664604
0.110984	YWHAG	34.3151	-0.992667	0.700392	0.669339
0.11115	HOMER2	34.2192	0.990987	0.700449	0.669393
0.111922	WDR41	31.9882	-0.951403	0.704321	0.673093
0.11259	RPN1	34.1992	-0.990638	0.707525	0.676156
0.112858	PALD1	33.3913	-0.976422	0.708214	0.676814
0.113324	ST3GAL5	33.8783	0.985008	0.709148	0.677706
0.113582	GGPS1	33.594	-0.980001	0.709766	0.678297
0.114473	EEF1G	33.9279	-0.985878	0.712731	0.681131
0.114494	RPS27A	33.6905	-0.981703	0.712731	0.681131
0.114535	APP	31.8233	0.948433	0.712731	0.681131
0.114745	PPIA	33.8387	-0.984311	0.713048	0.681433
0.114973	LRPAP1	36.5239	-1.03086	0.713319	0.681693
0.11534	ISCU	33.6314	-0.980662	0.713319	0.681693
0.115427	BCR	31.6923	-0.94607	0.713319	0.681693
0.116089	NPTXR	32.7715	0.965425	0.716416	0.684653
0.116688	NSF	33.4838	-0.978058	0.716525	0.684756
0.116351	KRAS	33.4534	-0.97752	0.716525	0.684756
0.116748	CDV3	31.215	0.93742	0.716525	0.684756
0.116513	CWF19L1	32.5515	0.961502	0.716525	0.684756
0.117103	LRRC14	31.5504	0.943504	0.71772	0.685899
0.117562	NDUFA10	33.1802	-0.972687	0.718561	0.686702
0.117433	VLDLR	32.5511	0.961494	0.718561	0.686702
0.118217	PAPD5	33.1377	-0.971934	0.719903	0.687984
0.118426	MAN2B2	32.489	0.960385	0.719903	0.687984
0.118404	CTTNBP2	32.8648	0.967086	0.719903	0.687984
0.118648	CISD1	32.7197	-0.964504	0.720273	0.688338
0.119843	CUEDC1	32.5494	0.961464	0.726535	0.694323
0.120655	UBE2V2	32.4234	-0.959212	0.729479	0.697136
0.120625	VAMP7	30.5994	-0.926177	0.729479	0.697136
0.121076	SLC27A1	32.7196	-0.964501	0.730052	0.697684
0.121028	ARMC1	31.699	0.946191	0.730052	0.697684
0.121384	RPL27	32.2781	-0.95661	0.730921	0.698514
0.121685	PRDX2	32.4725	-0.96009	0.73118	0.698761
0.121918	RACK1	32.0742	-0.952951	0.73118	0.698761
0.121762	TRIO	30.8215	0.930244	0.73118	0.698761
0.122364	RGS6	30.4489	-0.923412	0.732871	0.700378
0.123263	SCAMP4	37.304	-1.04415	0.734501	0.701935
0.122945	RHOA	32.1503	-0.954318	0.734501	0.701935
0.123214	AP3B1	30.2369	-0.919509	0.734501	0.701935
0.123294	RNF130	31.572	0.943894	0.734501	0.701935
0.123502	SFN	31.8008	-0.948028	0.734762	0.702185
0.124066	TTC19	31.6054	0.944498	0.735181	0.702585
0.124049	TBC1D10A	31.8607	0.949109	0.735181	0.702585
0.123819	GPR158	32.0827	0.953104	0.735181	0.702585
0.124402	AP2A1	32.0169	-0.95192	0.736196	0.703555
0.125631	NDUFA4	31.7967	-0.947953	0.736372	0.703724
0.125244	TMEM65	31.7942	-0.947909	0.736372	0.703724
0.125263	MSI2	31.7602	-0.947295	0.736372	0.703724
0.125867	SOD1	31.6889	-0.946008	0.736372	0.703724
0.12476	ECSIT	31.6672	-0.945617	0.736372	0.703724
0.125054	DTYMK	31.4376	-0.941461	0.736372	0.703724
0.124955	VTN	30.8127	-0.930083	0.736372	0.703724
0.12559	HABP4	30.2903	-0.920492	0.736372	0.703724
0.125915	GTF2F2	30.852	0.930803	0.736372	0.703724
0.126302	PITPNA	31.6589	-0.945466	0.736973	0.704298
0.126348	OXR1	31.4543	-0.941763	0.736973	0.704298
0.127173	HADHA	31.5547	-0.943582	0.73895	0.706187
0.127183	SUMO3	31.5004	-0.942599	0.73895	0.706187
0.127149	PUM2	30.2518	0.919783	0.73895	0.706187
0.127356	NDUFAF6	31.2274	0.937644	0.738998	0.706233
0.127566	COG5	29.8537	0.91242	0.739256	0.70648
0.128022	AKAP8L	31.0491	0.934399	0.739975	0.707166
0.128805	DPYSL3	31.3862	-0.940528	0.74034	0.707515
0.128498	VCP	31.3684	-0.940206	0.74034	0.707515
0.128886	DPP3	31.2227	-0.937559	0.74034	0.707515
0.128913	MAPK8	30.9041	0.931754	0.74034	0.707515
0.128741	TNKS	31.1616	0.936448	0.74034	0.707515
0.130542	UAP1L1	31.8876	-0.949593	0.745861	0.712792
0.130463	NUDC	30.9857	-0.933243	0.745861	0.712792
0.130515	CCT2	30.716	-0.928313	0.745861	0.712792
0.131018	KNDC1	29.33	0.902663	0.747624	0.714476
0.131241	CBL	29.3046	0.902189	0.74794	0.714779
0.131473	FKBP2	30.4562	-0.923547	0.74831	0.715132
0.132049	GSTK1	30.7857	-0.92959	0.749673	0.716435
0.131884	SLC2A1	30.6128	-0.926422	0.749673	0.716435
0.132493	NAA20	34.0382	-0.987815	0.750291	0.717025
0.132426	SV2B	30.7934	-0.92973	0.750291	0.717025
0.134364	HAPLN4	30.375	-0.922052	0.75699	0.723427
0.135259	SLC25A18	30.3595	-0.921767	0.75699	0.723427
0.135368	WARS1	30.3116	-0.920885	0.75699	0.723427
0.134189	NCEH1	30.3104	-0.920864	0.75699	0.723427
0.135733	GSTM3	30.252	-0.919787	0.75699	0.723427
0.134653	NDUFB4	30.0769	-0.916554	0.75699	0.723427
0.135775	AARS1	29.6266	-0.9082	0.75699	0.723427
0.135879	TENM1	28.4253	0.88561	0.75699	0.723427
0.135047	ABLIM3	29.704	0.909638	0.75699	0.723427
0.135866	PTPDC1	29.8179	0.911756	0.75699	0.723427
0.134946	SF3B6	30.3538	0.921663	0.75699	0.723427
0.136117	SOD2	29.7403	-0.910314	0.757171	0.723601
0.13625	PRDX4	29.5397	-0.906579	0.757171	0.723601
0.137079	WDR5	31.1378	-0.936015	0.757285	0.723709
0.138393	GLUL	29.8733	-0.912782	0.757285	0.723709
0.138396	HP1BP3	29.8355	-0.912082	0.757285	0.723709
0.139168	AP1B1	29.7013	-0.909588	0.757285	0.723709
0.138762	RAB6B	29.6787	-0.909169	0.757285	0.723709
0.139438	MGST3	29.5306	-0.90641	0.757285	0.723709
0.139356	MTX3	29.4824	-0.905512	0.757285	0.723709
0.141257	TARS1	29.3997	-0.903967	0.757285	0.723709
0.139792	EIF3L	29.3992	-0.903957	0.757285	0.723709
0.141399	PIN1	29.3913	-0.903809	0.757285	0.723709
0.141123	YWHAE	29.3365	-0.902784	0.757285	0.723709
0.137796	ITGB8	29.2981	-0.902066	0.757285	0.723709
0.139661	GLO1	29.1987	-0.900204	0.757285	0.723709
0.141434	SLC4A4	29.0937	-0.898234	0.757285	0.723709
0.141009	SDHB	29.0021	-0.896513	0.757285	0.723709
0.140636	SYNJ2BP	28.9917	-0.896316	0.757285	0.723709
0.141008	EFR3A	28.7272	-0.891329	0.757285	0.723709
0.140155	TESC	27.9106	-0.875792	0.757285	0.723709
0.139672	SRXN1	27.9545	0.876633	0.757285	0.723709
0.141694	CDKN1B	27.9842	0.877201	0.757285	0.723709
0.139734	LIMCH1	28.8258	0.893192	0.757285	0.723709
0.140229	RAB33B	28.8542	0.893727	0.757285	0.723709
0.137551	BYSL	28.9458	0.895452	0.757285	0.723709
0.140576	PCDH9	29.0296	0.897029	0.757285	0.723709
0.138155	NLGN1	29.146	0.899217	0.757285	0.723709
0.141408	ATP13A5	29.1568	0.899419	0.757285	0.723709
0.137299	ANO8	29.2841	0.901803	0.757285	0.723709
0.141946	RPL6	28.9573	-0.89567	0.757725	0.72413
0.142294	C2CD2L	33.7241	-0.982295	0.758673	0.725035
0.142771	PCCB	29.1865	-0.899975	0.759992	0.726296
0.143545	KRT2	27.5129	0.868144	0.761027	0.727285
0.143471	CTR9	28.8599	0.893835	0.761027	0.727285
0.144218	ARL6IP5	28.9961	-0.896399	0.761216	0.727466
0.143992	PGAM1	28.9894	-0.896273	0.761216	0.727466
0.145221	SACM1L	28.7473	-0.89171	0.761216	0.727466
0.145537	PAICS	28.7045	-0.890901	0.761216	0.727466
0.144405	EMC4	28.3921	-0.884981	0.761216	0.727466
0.144968	APOO	28.2572	-0.882414	0.761216	0.727466
0.145651	GART	28.2387	-0.882061	0.761216	0.727466
0.145675	LAMA2	27.554	-0.868937	0.761216	0.727466
0.145701	RPAP3	27.8182	0.874019	0.761216	0.727466
0.145498	GLOD4	28.4367	0.885828	0.761216	0.727466
0.146045	IDH1	28.4245	-0.885596	0.761413	0.727654
0.146246	CNTN2	28.6387	-0.889656	0.761568	0.727802
0.146761	DBT	28.6004	-0.888932	0.763364	0.729518
0.147715	ATP6V1A	28.5285	-0.887569	0.765098	0.731176
0.147433	MAP1A	28.499	-0.88701	0.765098	0.731176
0.147522	NDUFS3	28.4943	-0.886922	0.765098	0.731176
0.14778	TPT1	28.453	-0.886137	0.765098	0.731176
0.148003	NXF1	27.7403	0.872523	0.765369	0.731435
0.148893	RPS4X	28.309	-0.883401	0.767144	0.733131
0.149377	LYNX1	28.2538	-0.88235	0.767144	0.733131
0.149281	FAM213A	28.0774	-0.878983	0.767144	0.733131
0.149035	SUMO1	27.6642	-0.871058	0.767144	0.733131
0.148847	VAMP2	27.5463	-0.868787	0.767144	0.733131
0.148946	DLGAP3	27.543	0.868724	0.767144	0.733131
0.156971	LYPLA1	28.2827	-0.8829	0.767759	0.733718
0.150046	CNTNAP1	28.1226	-0.879847	0.767759	0.733718
0.15129	NDUFV2	28.0116	-0.877726	0.767759	0.733718
0.15233	TNR	27.8457	-0.874547	0.767759	0.733718
0.153159	SLC3A2	27.731	-0.872344	0.767759	0.733718
0.153646	MAP6	27.7013	-0.871773	0.767759	0.733718
0.153331	ARL8B	27.6918	-0.87159	0.767759	0.733718
0.152476	GPM6A	27.5877	-0.869586	0.767759	0.733718
0.151833	HSPA1L	27.5399	-0.868663	0.767759	0.733718
0.152896	CTPS2	27.4995	-0.867884	0.767759	0.733718
0.154886	RPL11	27.4749	-0.86741	0.767759	0.733718
0.155511	ACO2	27.4708	-0.867329	0.767759	0.733718
0.153997	TUFM	27.4581	-0.867085	0.767759	0.733718
0.154361	ACTA2	27.4545	-0.867015	0.767759	0.733718
0.154754	DDX39B	27.4498	-0.866924	0.767759	0.733718
0.151784	RPS5	27.4374	-0.866685	0.767759	0.733718
0.155039	TBC1D13	27.3903	-0.865773	0.767759	0.733718
0.154189	STXBP3	27.3119	-0.864255	0.767759	0.733718
0.151074	LY6H	27.2773	-0.863585	0.767759	0.733718
0.156784	SUCLG2	27.2527	-0.863107	0.767759	0.733718
0.155474	SLC25A22	27.2101	-0.862282	0.767759	0.733718
0.15715	PPA2	27.205	-0.862181	0.767759	0.733718
0.158464	PRUNE1	27.1077	-0.860291	0.767759	0.733718
0.157996	RPS3	27.0821	-0.859794	0.767759	0.733718
0.156125	GNB4	26.9256	-0.856745	0.767759	0.733718
0.15836	NPTN	26.8933	-0.856113	0.767759	0.733718
0.157624	ARHGDIA	26.8917	-0.856082	0.767759	0.733718
0.158398	CCT7	26.806	-0.854407	0.767759	0.733718
0.15869	VPS52	26.2241	-0.842958	0.767759	0.733718
0.157578	ATP6V0C	26.0174	-0.83886	0.767759	0.733718
0.156197	PECR	25.9627	-0.837771	0.767759	0.733718
0.157913	METTL16	25.9981	0.838475	0.767759	0.733718
0.157733	PLXNB2	26.1906	0.842296	0.767759	0.733718
0.155983	GUSB	26.36	0.845644	0.767759	0.733718
0.158553	TBC1D23	26.4157	0.846742	0.767759	0.733718
0.158776	STX4	26.987	0.857942	0.767759	0.733718
0.152202	CAMSAP2	26.9877	0.857954	0.767759	0.733718
0.157136	DNAJC12	27.1059	0.860257	0.767759	0.733718
0.154925	RYR2	27.2301	0.862669	0.767759	0.733718
0.151057	ATG4C	27.3914	0.865794	0.767759	0.733718
0.153367	MTHFR	27.426	0.866465	0.767759	0.733718
0.154445	GRID2	27.5512	0.868882	0.767759	0.733718
0.152806	LRRTM2	27.5844	0.869522	0.767759	0.733718
0.150645	ADCY1	27.6231	0.870267	0.767759	0.733718
0.149878	STARD3NL	27.8284	0.874215	0.767759	0.733718
0.150472	ACTR3C	28.046	0.878384	0.767759	0.733718
0.159195	HSPA12A	27.0103	-0.858395	0.767983	0.733933
0.159509	LRP1	26.5747	-0.849872	0.767983	0.733933
0.15974	FADS1	28.3444	-0.884074	0.768263	0.734201
0.160066	API5	26.3899	-0.846234	0.769006	0.73491
0.160399	NPC1	25.4777	-0.828074	0.769776	0.735647
0.160837	LAMA4	30.3993	-0.9225	0.769974	0.735835
0.160957	PSME3	26.2143	-0.842764	0.769974	0.735835
0.160691	OTUD6B	25.971	-0.837936	0.769974	0.735835
0.161527	MTM1	26.5071	0.848543	0.771877	0.737654
0.161926	PHKA1	25.3552	-0.825609	0.772132	0.737897
0.161773	STAG2	26.3524	0.845494	0.772132	0.737897
0.162478	TOM1	25.932	-0.837161	0.77332	0.739034
0.162522	POLR2H	26.2708	0.843882	0.77332	0.739034
0.163937	PAFAH1B2	26.3694	-0.84583	0.778397	0.743885
0.164695	FAM49B	26.2858	-0.844179	0.778664	0.74414
0.164401	FAM162A	26.2783	-0.84403	0.778664	0.74414
0.1642	BPGM	25.0772	-0.81999	0.778664	0.74414
0.164822	KANK3	25.3152	0.824803	0.778664	0.74414
0.164865	PQBP1	26.2703	0.843872	0.778664	0.74414
0.165268	SYAP1	24.9921	0.818263	0.778922	0.744387
0.165928	MYADM	25.9275	-0.837072	0.781208	0.746572
0.166731	TXNL1	24.959	0.817591	0.784163	0.749396
0.168496	HK2	29.3079	-0.90225	0.789967	0.754942
0.168463	PFKM	25.9028	-0.83658	0.789967	0.754942
0.169182	RPL13	25.7463	-0.833457	0.790338	0.755296
0.169215	VWA8	25.7178	-0.832887	0.790338	0.755296
0.169897	SYN2	25.7033	-0.832597	0.790338	0.755296
0.170837	HSPA8	25.6204	-0.830937	0.790338	0.755296
0.170283	RPE	25.613	-0.83079	0.790338	0.755296
0.170874	ENDOD1	25.585	-0.830228	0.790338	0.755296
0.170673	GAD2	25.5228	-0.828979	0.790338	0.755296
0.170743	SCARB2	25.5182	-0.828887	0.790338	0.755296
0.17075	OPA3	25.355	-0.825606	0.790338	0.755296
0.170606	NDUFS4	25.2963	-0.824421	0.790338	0.755296
0.169591	DTX3	24.8776	-0.815935	0.790338	0.755296
0.170271	UBE3A	24.5022	-0.80826	0.790338	0.755296
0.169773	NEK7	25.2488	0.823462	0.790338	0.755296
0.171603	ATP5IF1	25.1364	-0.821191	0.791815	0.756708
0.171725	GCN1	24.6464	-0.811215	0.791815	0.756708
0.171701	PCSK1	24.7182	0.812685	0.791815	0.756708
0.171981	DECR1	25.2989	-0.824474	0.79199	0.756875
0.172118	TRIM23	25.192	-0.822314	0.79199	0.756875
0.172356	PRPF8	25.2038	-0.822554	0.79227	0.757143
0.173784	RTN1	25.2849	-0.824191	0.794365	0.759145
0.173463	PHB1	25.2671	-0.823832	0.794365	0.759145
0.174586	AK3	25.1901	-0.822277	0.794365	0.759145
0.174152	BCAP29	25.1522	-0.82151	0.794365	0.759145
0.174559	STT3A	25.0793	-0.820032	0.794365	0.759145
0.173925	NANS	24.86	-0.815577	0.794365	0.759145
0.17459	CAD	24.5327	-0.808885	0.794365	0.759145
0.17419	GPSM1	24.2038	-0.802111	0.794365	0.759145
0.17377	PLCH2	24.0944	-0.799845	0.794365	0.759145
0.173342	PDE4B	24.8821	0.816027	0.794365	0.759145
0.175385	ALDH3A2	25.0311	-0.819056	0.796895	0.761563
0.175681	RGS3	23.914	-0.796097	0.796895	0.761563
0.175511	CDK14	24.746	0.813252	0.796895	0.761563
0.17605	SFXN5	24.8419	-0.815208	0.79776	0.76239
0.176422	SPR	24.933	-0.817062	0.798098	0.762713
0.17666	NDRG4	24.9042	-0.816477	0.798098	0.762713
0.176961	SLC6A1	24.9046	-0.816484	0.798448	0.763047
0.177095	RABGEF1	23.9767	0.797403	0.798448	0.763047
0.177402	ALB	24.2012	-0.802057	0.799026	0.7636
0.177624	ZNF483	26.4573	-0.847562	0.799219	0.763784
0.179113	SYNJ1	24.691	-0.812127	0.80188	0.766327
0.178937	PPM1G	24.6374	-0.811031	0.80188	0.766327
0.179064	ROGDI	24.6233	-0.810743	0.80188	0.766327
0.179092	SMPD4	24.4411	0.807003	0.80188	0.766327
0.178697	SMG7	24.5694	0.809638	0.80188	0.766327
0.179841	IMMT	24.639	-0.811065	0.804332	0.76867
0.180973	ADAP1	24.4592	-0.807377	0.806169	0.770426
0.180853	CDH13	23.8034	0.793792	0.806169	0.770426
0.180861	TP53I11	23.982	0.797513	0.806169	0.770426
0.180863	CCDC18	24.1808	0.801634	0.806169	0.770426
0.181366	PMM2	23.8928	-0.795656	0.807113	0.771328
0.182319	TKT	24.3471	-0.805069	0.807741	0.771928
0.182411	HADH	24.1984	-0.801999	0.807741	0.771928
0.181805	COL18A1	23.437	-0.786111	0.807741	0.771928
0.182152	GRAMD1A	24.0317	0.798546	0.807741	0.771928
0.185106	PYGM	24.0209	-0.79832	0.815294	0.779146
0.185312	ECHS1	23.9955	-0.797793	0.815294	0.779146
0.186689	PTPA	23.8867	-0.79553	0.815294	0.779146
0.186267	SDR39U1	23.8334	-0.794419	0.815294	0.779146
0.187497	CAPZB	23.8005	-0.793732	0.815294	0.779146
0.18812	CMPK1	23.7287	-0.792232	0.815294	0.779146
0.184943	CA2	23.7251	-0.792156	0.815294	0.779146
0.187954	KCNAB2	23.7179	-0.792005	0.815294	0.779146
0.18822	PHGDH	23.6385	-0.790344	0.815294	0.779146
0.189451	DDC	23.6005	-0.789548	0.815294	0.779146
0.188808	PEA15	23.5677	-0.788858	0.815294	0.779146
0.1869	FTO	23.439	-0.786153	0.815294	0.779146
0.189188	HOOK3	23.2368	-0.781883	0.815294	0.779146
0.187114	HIBADH	23.2221	-0.781571	0.815294	0.779146
0.186209	GMPR2	23.206	-0.781231	0.815294	0.779146
0.187774	TAGLN	23.0103	-0.777076	0.815294	0.779146
0.188544	CELSR2	22.7332	-0.771157	0.815294	0.779146
0.189412	DNAJC19	22.6661	-0.769715	0.815294	0.779146
0.187169	JMY	22.8539	0.773739	0.815294	0.779146
0.189144	NUCB2	23.4665	0.786732	0.815294	0.779146
0.189469	KAZN	23.565	0.788803	0.815294	0.779146
0.18959	TPMT	23.6001	0.789539	0.815294	0.779146
0.189026	SLC8A3	23.6442	0.790462	0.815294	0.779146
0.186653	TTC27	23.8153	0.79404	0.815294	0.779146
0.189861	TIMMDC1	22.9661	-0.776133	0.815673	0.779509
0.19065	CD2BP2	22.7415	-0.771335	0.818274	0.781994
0.191886	PRKAA2	23.1528	0.780104	0.821011	0.78461
0.19285	SCCPDH	23.2485	-0.78213	0.82195	0.785507
0.192464	CAB39	23.2339	-0.781822	0.82195	0.785507
0.193719	MTARC1	23.1802	-0.780686	0.82195	0.785507
0.194013	ACO1	23.1703	-0.780476	0.82195	0.785507
0.194041	RAB3A	23.1493	-0.78003	0.82195	0.785507
0.194027	TRAPPC6B	23.0961	-0.778899	0.82195	0.785507
0.193629	TAGLN3	22.8865	-0.774436	0.82195	0.785507
0.193921	SEZ6L2	22.8143	-0.772892	0.82195	0.785507
0.193087	ANAPC5	22.7905	0.772384	0.82195	0.785507
0.194515	PDE6D	23.1097	-0.779189	0.822779	0.7863
0.195631	SPTBN4	22.8224	-0.773067	0.824602	0.788042
0.19561	RALA	22.7863	-0.772294	0.824602	0.788042
0.195336	PNMA8B	22.5942	-0.768171	0.824602	0.788042
0.195833	EDEM3	22.795	0.77248	0.824675	0.788111
0.196223	RPS23	22.9269	-0.775299	0.824764	0.788197
0.196046	INA	22.8636	-0.773947	0.824764	0.788197
0.200292	HDGF	26.0091	-0.838694	0.826495	0.789851
0.197393	PRPSAP2	22.8408	-0.77346	0.826495	0.789851
0.199057	IDH2	22.7094	-0.770646	0.826495	0.789851
0.198851	HRAS	22.7052	-0.770555	0.826495	0.789851
0.199627	USP9X	22.677	-0.769949	0.826495	0.789851
0.198614	ATP5F1D	22.6499	-0.769367	0.826495	0.789851
0.199761	ANK2	22.641	-0.769176	0.826495	0.789851
0.199935	ALDH6A1	22.639	-0.769133	0.826495	0.789851
0.200705	STIP1	22.5767	-0.767794	0.826495	0.789851
0.200276	ATP2B1	22.5625	-0.767488	0.826495	0.789851
0.200138	ALDH7A1	22.557	-0.76737	0.826495	0.789851
0.1981	CELF1	22.5056	-0.766261	0.826495	0.789851
0.201938	PPIB	22.4706	-0.765507	0.826495	0.789851
0.201989	PGD	22.4518	-0.765101	0.826495	0.789851
0.202052	STXBP1	22.3879	-0.763719	0.826495	0.789851
0.202428	COASY	22.3591	-0.763096	0.826495	0.789851
0.203282	NDUFS5	22.3405	-0.762693	0.826495	0.789851
0.202842	SAR1A	22.3123	-0.762082	0.826495	0.789851
0.202945	NT5C	22.1873	-0.759366	0.826495	0.789851
0.203224	AHSG	22.0233	-0.755792	0.826495	0.789851
0.203281	WDFY3	21.9729	-0.754689	0.826495	0.789851
0.201834	PDZD8	21.7879	-0.750631	0.826495	0.789851
0.203294	AAMDC	21.77	-0.750238	0.826495	0.789851
0.202811	SKIV2L2	21.627	-0.747083	0.826495	0.789851
0.202973	SARNP	21.6098	-0.746703	0.826495	0.789851
0.200748	RRAS	21.7181	0.749094	0.826495	0.789851
0.202651	AFG2A	21.8635	0.752292	0.826495	0.789851
0.202921	KCNJ11	21.996	0.755195	0.826495	0.789851
0.201683	DLGAP1	22.1628	0.758834	0.826495	0.789851
0.200826	ARHGEF2	22.2176	0.760026	0.826495	0.789851
0.203215	THBS1	22.5128	0.766417	0.826495	0.789851
0.199638	TIA1	22.6227	0.768784	0.826495	0.789851
0.203806	RPSA	22.2673	-0.761104	0.827824	0.79112
0.205362	FAM169A	22.5023	-0.76619	0.827939	0.79123
0.20607	ALDH5A1	22.0595	-0.756582	0.827939	0.79123
0.20675	ACLY	22.0024	-0.755334	0.827939	0.79123
0.20727	GALK1	21.9917	-0.7551	0.827939	0.79123
0.207202	PCK2	21.9625	-0.754461	0.827939	0.79123
0.208133	SNRPD3	21.9057	-0.753216	0.827939	0.79123
0.208797	EEF2	21.8602	-0.75222	0.827939	0.79123
0.204987	CACNA1B	21.8427	-0.751834	0.827939	0.79123
0.208167	RDX	21.8047	-0.751001	0.827939	0.79123
0.208831	KPNA5	21.7668	-0.750166	0.827939	0.79123
0.20942	AK4	21.7488	-0.74977	0.827939	0.79123
0.210135	RPL30	21.6157	-0.746834	0.827939	0.79123
0.206902	PAM	21.5492	-0.745363	0.827939	0.79123
0.209642	RAPGEF4	21.0973	-0.73529	0.827939	0.79123
0.209371	APOA1	21.0322	-0.733828	0.827939	0.79123
0.209346	PALM2AKAP2	20.9912	0.732907	0.827939	0.79123
0.209963	GULP1	21.0037	0.733187	0.827939	0.79123
0.208354	KIAA0391	21.1542	0.736567	0.827939	0.79123
0.209819	SPAST	21.174	0.737009	0.827939	0.79123
0.208611	POLR2G	21.1948	0.737475	0.827939	0.79123
0.209725	MOB2	21.3439	0.740803	0.827939	0.79123
0.20895	DHX16	21.6154	0.746828	0.827939	0.79123
0.209708	KIF3B	21.6548	0.747697	0.827939	0.79123
0.208746	NFIA	21.7477	0.749746	0.827939	0.79123
0.207218	MYH10	21.7938	0.750761	0.827939	0.79123
0.206577	GMPPB	21.8217	0.751374	0.827939	0.79123
0.204274	PPP1R8	21.9263	0.753669	0.827939	0.79123
0.206141	PABPC4	21.9645	0.754505	0.827939	0.79123
0.204817	KIAA0513	21.9746	0.754725	0.827939	0.79123
0.206616	AAR2	21.99	0.755063	0.827939	0.79123
0.204314	RIF1	22.1214	0.757932	0.827939	0.79123
0.210814	ALG11	21.2899	-0.739599	0.828783	0.792037
0.211424	BCAS1	21.2169	-0.737969	0.828783	0.792037
0.211007	TACC1	20.8993	-0.730835	0.828783	0.792037
0.211437	FMR1	20.8576	-0.729894	0.828783	0.792037
0.21077	WDR17	21.0606	0.734466	0.828783	0.792037
0.211647	ENTPD5	21.3479	0.740892	0.828783	0.792037
0.211644	PPIL4	21.5757	0.74595	0.828783	0.792037
0.212227	SYT1	21.5598	-0.745598	0.830025	0.793224
0.212336	KCNH2	21.1906	0.737381	0.830025	0.793224
0.213858	CLDN11	20.8874	-0.730567	0.835241	0.798209
0.215289	PAFAH1B1	21.0827	-0.734962	0.839366	0.802151
0.216387	YWHAB	21.1823	-0.737196	0.839978	0.802736
0.216113	ETF1	20.5107	0.722014	0.839978	0.802736
0.215965	AMIGO1	21.0326	0.733838	0.839978	0.802736
0.217114	HTT	20.9511	-0.732003	0.841026	0.803737
0.217221	NDUFA5	20.8725	-0.730231	0.841026	0.803737
0.216902	PCSK2	20.7409	0.727251	0.841026	0.803737
0.217628	ACTL6A	21.8902	-0.752877	0.841871	0.804545
0.217985	TOMM40L	20.8508	-0.72974	0.84236	0.805012
0.218946	PHC2	20.4815	0.721345	0.844047	0.806624
0.218808	MKLN1	20.9223	0.731354	0.844047	0.806624
0.219848	LSM14A	20.9985	-0.733071	0.845336	0.807856
0.219715	PPP1R12A	20.2311	0.7156	0.845336	0.807856
0.220362	FKBP1A	20.9046	-0.730955	0.846586	0.809051
0.220583	HNRNPA1	20.8287	0.72924	0.846705	0.809165
0.221147	ACSL6	20.8095	-0.728805	0.848142	0.810538
0.221506	NDUFB11	20.6743	0.72574	0.848791	0.811158
0.222944	UFSP2	20.6403	-0.724966	0.849395	0.811735
0.222501	VAT1	20.6328	-0.724797	0.849395	0.811735
0.223362	EML2	20.5365	-0.722603	0.849395	0.811735
0.225312	GSR	20.4963	-0.721684	0.849395	0.811735
0.224759	PCYOX1	20.4668	-0.721009	0.849395	0.811735
0.225408	ACADM	20.4644	-0.720955	0.849395	0.811735
0.2259	EIF4A1	20.4568	-0.720781	0.849395	0.811735
0.224763	THEM6	20.4483	-0.720587	0.849395	0.811735
0.225339	RIDA	20.4349	-0.72028	0.849395	0.811735
0.228501	AIFM1	20.2466	-0.715958	0.849395	0.811735
0.228685	DMXL2	20.2388	-0.715777	0.849395	0.811735
0.228144	ATP5MK	20.2374	-0.715746	0.849395	0.811735
0.229282	UCHL1	20.1493	-0.713714	0.849395	0.811735
0.230326	PIP4K2A	20.1007	-0.712589	0.849395	0.811735
0.230425	CNRIP1	20.084	-0.712203	0.849395	0.811735
0.229617	PPIF	20.0618	-0.71169	0.849395	0.811735
0.230596	OMG	20.0483	-0.711378	0.849395	0.811735
0.229333	GNAS	20.0474	-0.711357	0.849395	0.811735
0.229236	GPX4	19.9894	-0.710012	0.849395	0.811735
0.224785	SEPTIN4	19.9783	-0.709753	0.849395	0.811735
0.229891	MT-ND1	19.8867	-0.707622	0.849395	0.811735
0.227961	NDUFB6	19.7469	-0.704357	0.849395	0.811735
0.230269	SRCIN1	19.4701	-0.697851	0.849395	0.811735
0.228432	FUCA1	19.597	0.700841	0.849395	0.811735
0.226501	SQLE	19.7535	0.704512	0.849395	0.811735
0.230599	DOCK7	19.8403	0.706541	0.849395	0.811735
0.228001	UBL7	19.8493	0.706749	0.849395	0.811735
0.229281	ARHGEF10	19.9543	0.709196	0.849395	0.811735
0.230267	MOSPD2	20.0483	0.711376	0.849395	0.811735
0.229006	DNAJC16	20.1223	0.713089	0.849395	0.811735
0.22819	ATG3	20.2075	0.715056	0.849395	0.811735
0.223627	DGKH	20.2225	0.715401	0.849395	0.811735
0.2247	FMNL1	20.2468	0.715961	0.849395	0.811735
0.2263	UNC80	20.2821	0.716773	0.849395	0.811735
0.223154	ARPP21	20.333	0.717943	0.849395	0.811735
0.225966	CWC27	20.3685	0.718758	0.849395	0.811735
0.228921	STMN2	20.4383	0.720358	0.849395	0.811735
0.224469	UBR3	20.4793	0.721295	0.849395	0.811735
0.224129	COG6	20.4948	0.72165	0.849395	0.811735
0.223457	CDH11	20.559	0.723115	0.849395	0.811735
0.231027	CA1	19.5973	-0.700848	0.850269	0.812571
0.231271	CLIC4	19.8845	-0.707572	0.850467	0.81276
0.233377	PPT1	19.8763	-0.707381	0.856202	0.81824
0.233405	MAP3K5	19.7529	0.704499	0.856202	0.81824
0.233718	IGF1R	21.1015	0.735385	0.856646	0.818665
0.233955	ATP5PD	19.8615	-0.707035	0.856811	0.818823
0.234401	FASN	19.8077	-0.70578	0.856915	0.818921
0.234428	EPB41L3	19.6879	-0.702976	0.856915	0.818921
0.234942	MAPT	19.6236	-0.701467	0.856915	0.818921
0.234704	SLC1A6	19.3833	-0.695799	0.856915	0.818921
0.234769	METTL3	19.1806	0.69098	0.856915	0.818921
0.235168	ELFN2	19.2575	0.692812	0.85704	0.819041
0.23605	GK	19.6692	-0.702537	0.857205	0.819199
0.236304	RPLP0	19.6544	-0.70219	0.857205	0.819199
0.236364	CCT8	19.6429	-0.701919	0.857205	0.819199
0.235727	SLC6A5	19.6173	-0.70132	0.857205	0.819199
0.236221	ASPA	19.5667	-0.700128	0.857205	0.819199
0.235986	RPL21	19.3486	-0.694975	0.857205	0.819199
0.23727	MARCHF5	19.5782	-0.700399	0.859093	0.821004
0.237118	AK2	19.3923	-0.696011	0.859093	0.821004
0.237726	STX12	19.5611	-0.699998	0.859451	0.821345
0.237753	IPO4	19.3607	-0.695262	0.859451	0.821345
0.23997	IQSEC2	19.5971	-0.700844	0.859488	0.821381
0.239311	ASNS	19.4519	-0.697422	0.859488	0.821381
0.238176	HMGCL	19.4384	-0.697103	0.859488	0.821381
0.239376	EHD3	19.4037	-0.696281	0.859488	0.821381
0.240283	FIS1	19.3799	-0.695717	0.859488	0.821381
0.240554	LPGAT1	19.3632	-0.695322	0.859488	0.821381
0.238119	COL6A1	19.359	-0.695223	0.859488	0.821381
0.24048	SLC25A33	19.3379	-0.694721	0.859488	0.821381
0.239782	RPL34	19.3146	-0.694168	0.859488	0.821381
0.238918	CBX5	19.2422	-0.692449	0.859488	0.821381
0.239916	UBFD1	19.1998	-0.691439	0.859488	0.821381
0.24066	SRGAP1	19.2297	0.69215	0.859488	0.821381
0.240644	NCOR2	19.2812	0.693377	0.859488	0.821381
0.240841	XPNPEP3	19.2816	0.693386	0.859488	0.821381
0.240239	SLC9A7	19.336	0.694676	0.859488	0.821381
0.241275	TRNT1	19.2567	0.692792	0.86035	0.822204
0.241794	TMX1	19.2176	-0.691862	0.861512	0.823315
0.243432	ALDH3B1	18.8911	0.684039	0.865278	0.826914
0.243349	ELOVL2	18.9094	0.68448	0.865278	0.826914
0.244501	DNAJB11	18.5379	-0.675477	0.867697	0.829226
0.244869	RAB4B	18.9665	-0.685854	0.868312	0.829814
0.245617	ARFGAP3	20.6615	-0.725449	0.868338	0.829838
0.245327	NIPSNAP2	19.0351	-0.687502	0.868338	0.829838
0.247597	NDUFS2	18.899	-0.684232	0.868338	0.829838
0.246741	SNX12	18.866	-0.683435	0.868338	0.829838
0.246836	AUP1	18.7739	-0.681211	0.868338	0.829838
0.247349	GRIA1	18.3598	-0.671116	0.868338	0.829838
0.247166	SMAD2	18.8445	0.682916	0.868338	0.829838
0.24569	ASB6	18.8825	0.683832	0.868338	0.829838
0.246919	PCYT1B	18.9096	0.684486	0.868338	0.829838
0.246163	TMEM167A	18.9253	0.684864	0.868338	0.829838
0.245855	ELP6	18.9587	0.685666	0.868338	0.829838
0.24795	ABHD17B	18.8506	-0.683064	0.868896	0.830371
0.248589	PSME2	18.7951	0.681723	0.870451	0.831857
0.248815	NES	18.685	0.679056	0.870559	0.831961
0.249798	GCDH	18.7301	-0.680151	0.871801	0.833148
0.250002	COMT	18.6926	-0.679242	0.871801	0.833148
0.25066	NPEPPS	18.6774	-0.678872	0.871801	0.833148
0.250707	HS1BP3	18.3876	0.671799	0.871801	0.833148
0.250326	MEF2D	18.3918	0.671901	0.871801	0.833148
0.249976	PTPRN	18.4891	0.674285	0.871801	0.833148
0.250731	GLDC	18.6378	0.677909	0.871801	0.833148
0.251127	NDUFB5	18.6572	-0.678381	0.872501	0.833817
0.251589	LMNB1	18.5798	-0.676499	0.872694	0.834001
0.253007	HADHB	18.5396	-0.675517	0.872694	0.834001
0.253343	GSK3A	18.5063	-0.674704	0.872694	0.834001
0.253722	CDK5	18.4928	-0.674375	0.872694	0.834001
0.253599	COQ3	18.4767	-0.673981	0.872694	0.834001
0.253035	PSMD12	18.4512	-0.673358	0.872694	0.834001
0.252667	OSBPL2	18.139	-0.665671	0.872694	0.834001
0.253638	NGEF	18.0196	-0.662707	0.872694	0.834001
0.253003	LIAS	18.0899	0.664452	0.872694	0.834001
0.253002	TOR1AIP1	18.1235	0.665287	0.872694	0.834001
0.252325	PLCG1	18.4248	0.67271	0.872694	0.834001
0.253653	RAB11B	18.4695	0.673804	0.872694	0.834001
0.253052	EEA1	18.5059	0.674696	0.872694	0.834001
0.254175	PTPRA	18.4412	-0.673114	0.872909	0.834207
0.254174	TMED5	17.9452	-0.660854	0.872909	0.834207
0.263219	PCBD2	19.7499	-0.704428	0.873859	0.835115
0.255378	CLU	18.3427	-0.670696	0.873859	0.835115
0.256006	RPL5	18.3207	-0.670156	0.873859	0.835115
0.257291	NDUFV1	18.2372	-0.668099	0.873859	0.835115
0.25639	MAPK10	18.2282	-0.667875	0.873859	0.835115
0.257633	ATP1B3	18.2161	-0.667578	0.873859	0.835115
0.25784	THY1	18.2138	-0.66752	0.873859	0.835115
0.257299	FAAH	18.181	-0.66671	0.873859	0.835115
0.258866	EIF2S3	18.1625	-0.666254	0.873859	0.835115
0.259321	SLC12A5	18.14	-0.665697	0.873859	0.835115
0.257707	NDUFS6	18.1237	-0.665293	0.873859	0.835115
0.258762	ATP6V1E1	18.1025	-0.664766	0.873859	0.835115
0.256376	CD14	18.0861	-0.664359	0.873859	0.835115
0.259372	IDH3A	18.0444	-0.663324	0.873859	0.835115
0.261165	ABHD16A	17.9842	-0.661825	0.873859	0.835115
0.260276	OCRL	17.9802	-0.661725	0.873859	0.835115
0.26159	RPS25	17.9536	-0.661062	0.873859	0.835115
0.262313	PHB2	17.9353	-0.660605	0.873859	0.835115
0.26301	OTUB1	17.9025	-0.659787	0.873859	0.835115
0.258396	MT-ND4	17.9017	-0.659767	0.873859	0.835115
0.261599	RELL2	17.8638	-0.658821	0.873859	0.835115
0.262962	PGRMC1	17.8401	-0.658227	0.873859	0.835115
0.264035	ATP6V1C1	17.7856	-0.656861	0.873859	0.835115
0.26318	PREPL	17.4282	-0.647825	0.873859	0.835115
0.263641	PTEN	17.4643	0.648744	0.873859	0.835115
0.263002	ETNK1	17.6277	0.652883	0.873859	0.835115
0.263948	ALG1	17.635	0.653067	0.873859	0.835115
0.257357	MRPL39	17.7575	0.656154	0.873859	0.835115
0.258585	DPH2	17.792	0.657019	0.873859	0.835115
0.263656	FIBP	17.8214	0.657758	0.873859	0.835115
0.26088	CDC5L	17.8507	0.658492	0.873859	0.835115
0.260812	PPFIA3	17.8541	0.658576	0.873859	0.835115
0.263176	PTPRE	17.8717	0.659016	0.873859	0.835115
0.262522	HMGCS1	17.8852	0.659354	0.873859	0.835115
0.255398	F13A1	17.92	0.660224	0.873859	0.835115
0.25847	PDAP1	17.9423	0.660781	0.873859	0.835115
0.261323	CDK5RAP3	17.9476	0.660914	0.873859	0.835115
0.26106	WASL	17.9778	0.661666	0.873859	0.835115
0.260059	RCC2	18.0029	0.662291	0.873859	0.835115
0.259534	METTL27	18.0478	0.663407	0.873859	0.835115
0.260349	NT5C3A	18.0634	0.663795	0.873859	0.835115
0.257275	PHOSPHO1	18.1263	0.665357	0.873859	0.835115
0.256466	LARS2	18.1443	0.665802	0.873859	0.835115
0.255094	PKIA	18.152	0.665992	0.873859	0.835115
0.257562	TPR	18.2087	0.667394	0.873859	0.835115
0.255103	GALNT16	18.247	0.668341	0.873859	0.835115
0.264512	TRIM2	17.7895	-0.656958	0.874789	0.836004
0.265125	CDK18	19.3331	-0.694609	0.875518	0.8367
0.265108	CHMP6	17.3522	0.645887	0.875518	0.8367
0.265327	DNAJC11	17.7033	-0.654791	0.875539	0.83672
0.266075	KCNAB3	17.6959	-0.654604	0.876941	0.83806
0.266144	SCP2	17.6022	-0.652239	0.876941	0.83806
0.266344	PPP1R1A	17.7298	0.655457	0.876951	0.83807
0.266696	TOM1L1	17.6063	0.652342	0.877467	0.838562
0.267737	DZIP3	17.1689	0.641187	0.879596	0.840597
0.26901	ADPRH	17.5411	-0.650692	0.882588	0.843456
0.269562	GOT1	17.5065	-0.649814	0.882588	0.843456
0.269927	NAPB	17.4636	-0.648726	0.882588	0.843456
0.27038	RAB35	17.4489	-0.648351	0.882588	0.843456
0.270474	RPL12	17.4466	-0.648292	0.882588	0.843456
0.270571	GSS	17.4328	-0.64794	0.882588	0.843456
0.270378	SLC25A20	17.4172	-0.647543	0.882588	0.843456
0.270623	LAMB1	17.3503	-0.645836	0.882588	0.843456
0.270404	WDR11	17.1047	0.639532	0.882588	0.843456
0.270274	GFM2	17.309	0.644781	0.882588	0.843456
0.272289	ACOT7	17.3426	-0.64564	0.882675	0.84354
0.272016	VPS29	17.3377	-0.645517	0.882675	0.84354
0.271383	BSG	17.3338	-0.645417	0.882675	0.84354
0.273614	ACTR1A	17.2611	-0.643555	0.882675	0.84354
0.272157	TIMM17B	17.2176	-0.642439	0.882675	0.84354
0.272518	HSPA12B	17.2087	-0.64221	0.882675	0.84354
0.27262	RPL28	17.1897	-0.641721	0.882675	0.84354
0.273271	EPHX1	17.0536	-0.638214	0.882675	0.84354
0.27121	CHMP2A	17.0018	-0.636873	0.882675	0.84354
0.273256	MAN2A2	16.8712	0.63348	0.882675	0.84354
0.271835	BRCC3	16.993	0.636644	0.882675	0.84354
0.271648	VPS28	17.0469	0.638039	0.882675	0.84354
0.272811	HYPK	17.1269	0.640107	0.882675	0.84354
0.273173	RPRD1A	17.1585	0.640919	0.882675	0.84354
0.27344	PTPN1	17.1848	0.641596	0.882675	0.84354
0.274061	CANX	17.2285	-0.642718	0.882837	0.843695
0.274256	U2SURP	17.0545	-0.638237	0.882837	0.843695
0.274228	RAPGEF1	17.1354	0.640325	0.882837	0.843695
0.275428	AAGAB	17.1172	-0.639857	0.883436	0.844267
0.275599	TMBIM6	17.0358	-0.637753	0.883436	0.844267
0.275709	RPL18A	17.0315	-0.637641	0.883436	0.844267
0.275038	PARP4	16.923	-0.634828	0.883436	0.844267
0.274991	LPIN2	16.8457	-0.632814	0.883436	0.844267
0.275741	UBA3	17.1095	0.639658	0.883436	0.844267
0.276436	MYO1D	17.0234	-0.637432	0.883639	0.844461
0.276483	COL4A3BP	16.7575	0.630511	0.883639	0.844461
0.276114	SLC9A3R1	17.0685	0.638599	0.883639	0.844461
0.276941	WASF1	16.6822	0.628536	0.884468	0.845253
0.277918	SLC25A44	16.9817	-0.636351	0.886322	0.847025
0.277769	CAP1	16.965	-0.635918	0.886322	0.847025
0.278161	KBTBD3	16.6003	-0.62638	0.886465	0.847162
0.278568	PRRT2	16.7329	-0.629867	0.887128	0.847795
0.279361	ABHD6	16.8006	-0.631638	0.887288	0.847949
0.279162	CPSF7	16.6701	0.628218	0.887288	0.847949
0.279206	TNFRSF21	16.8082	0.631836	0.887288	0.847949
0.279412	HBS1L	16.8666	0.633359	0.887288	0.847949
0.280113	RAB23	16.8972	-0.634156	0.887917	0.848549
0.280403	CTSB	16.8668	-0.633366	0.887917	0.848549
0.280595	HCFC1	16.756	-0.63047	0.887917	0.848549
0.280123	GTPBP3	16.7099	0.629262	0.887917	0.848549
0.280604	CAMKK1	16.7548	0.630438	0.887917	0.848549
0.281892	THTPA	16.7712	-0.630868	0.888029	0.848657
0.281665	HSP90B1	16.7684	-0.630796	0.888029	0.848657
0.282288	AMT	16.7588	-0.630543	0.888029	0.848657
0.282281	ABHD12	16.7392	-0.63003	0.888029	0.848657
0.282516	RPS10	16.7227	-0.629598	0.888029	0.848657
0.283541	MAPRE1	16.6629	-0.628028	0.888029	0.848657
0.284782	SLC44A2	16.6259	-0.627054	0.888029	0.848657
0.284774	IER3IP1	16.5738	-0.625683	0.888029	0.848657
0.28572	PSMC1	16.5483	-0.625008	0.888029	0.848657
0.286208	NCAN	16.5301	-0.624527	0.888029	0.848657
0.282576	USP7	16.5263	-0.624428	0.888029	0.848657
0.285793	PRKRA	16.5138	-0.624096	0.888029	0.848657
0.286617	TFAM	16.5129	-0.624073	0.888029	0.848657
0.287235	PFN2	16.5079	-0.62394	0.888029	0.848657
0.287393	COL15A1	16.4714	-0.622973	0.888029	0.848657
0.286199	EBP	16.4312	-0.621906	0.888029	0.848657
0.284286	PSMA2	16.4043	-0.621192	0.888029	0.848657
0.282098	SNX2	16.4039	-0.621182	0.888029	0.848657
0.288151	RAB1B	16.3891	-0.620787	0.888029	0.848657
0.289092	KCNA4	16.3772	-0.620472	0.888029	0.848657
0.284044	MRPL38	16.3726	-0.620348	0.888029	0.848657
0.289327	VDAC1	16.3692	-0.620259	0.888029	0.848657
0.289832	AUH	16.364	-0.620119	0.888029	0.848657
0.290179	HSP90AA1	16.3437	-0.61958	0.888029	0.848657
0.289374	ARF4	16.3366	-0.61939	0.888029	0.848657
0.284835	COTL1	16.3066	-0.618589	0.888029	0.848657
0.291051	CRK	16.3043	-0.618527	0.888029	0.848657
0.29019	TBC1D24	16.288	-0.618093	0.888029	0.848657
0.290975	VTA1	16.2635	-0.617437	0.888029	0.848657
0.288909	RPLP2	16.1939	-0.615573	0.888029	0.848657
0.291041	DDX42	15.9972	0.61027	0.888029	0.848657
0.290739	USP31	16.0428	0.611504	0.888029	0.848657
0.290911	H6PD	16.059	0.611941	0.888029	0.848657
0.28991	CNOT10	16.15	0.614394	0.888029	0.848657
0.289285	SLC2A13	16.2576	0.61728	0.888029	0.848657
0.287407	RIPOR1	16.3131	0.618763	0.888029	0.848657
0.286049	NIBAN2	16.3368	0.619395	0.888029	0.848657
0.288516	HNRNPLL	16.3663	0.62018	0.888029	0.848657
0.287596	NT5DC2	16.3714	0.620316	0.888029	0.848657
0.28775	CUL7	16.3856	0.620695	0.888029	0.848657
0.289183	CARMIL1	16.4564	0.622577	0.888029	0.848657
0.285789	RNF31	16.4749	0.623066	0.888029	0.848657
0.286583	RPF2	16.6429	0.627503	0.888029	0.848657
0.28138	TERF2IP	16.6974	0.628935	0.888029	0.848657
0.282368	CELF4	16.7143	0.629377	0.888029	0.848657
0.289723	SLC1A5	16.7206	0.629544	0.888029	0.848657
0.28365	LRRC4C	16.7986	0.631585	0.888029	0.848657
0.285297	RIMS4	17.1219	0.639976	0.888029	0.848657
0.290758	ASAP2	17.5987	0.65215	0.888029	0.848657
0.291869	VPS26A	16.2628	-0.617419	0.888514	0.849119
0.294502	ACAT1	16.1126	-0.613387	0.888514	0.849119
0.293995	TBCD	16.1118	-0.613364	0.888514	0.849119
0.294467	SORD	16.107	-0.613237	0.888514	0.849119
0.294514	PSMA3	16.1067	-0.613226	0.888514	0.849119
0.293863	MRPS34	16.0891	-0.612753	0.888514	0.849119
0.29358	TOP1	15.8817	0.607135	0.888514	0.849119
0.292138	KIFC2	15.9972	0.61027	0.888514	0.849119
0.293928	DNMT1	16.0126	0.610686	0.888514	0.849119
0.292636	TRMT1	16.0867	0.612687	0.888514	0.849119
0.293537	SIPA1L1	16.09	0.612778	0.888514	0.849119
0.293362	CNBP	16.0906	0.612794	0.888514	0.849119
0.292923	MRPL16	16.0934	0.612868	0.888514	0.849119
0.292834	IGLON5	16.1113	0.613351	0.888514	0.849119
0.29318	ARL6	16.2883	0.618099	0.888514	0.849119
0.294889	ANXA11	16.0929	0.612856	0.889046	0.849628
0.295633	NARS1	16.0561	-0.611861	0.890685	0.851195
0.297339	MRPS14	15.8155	-0.605327	0.891421	0.851898
0.29634	SNX7	15.8217	0.605498	0.891421	0.851898
0.296774	FRRS1L	15.8552	0.606412	0.891421	0.851898
0.297304	SEC14L2	15.8853	0.607232	0.891421	0.851898
0.296326	GRAMD1B	15.8925	0.607426	0.891421	0.851898
0.296856	MRPL51	15.9018	0.60768	0.891421	0.851898
0.297473	B3GLCT	15.9163	0.608075	0.891421	0.851898
0.29734	METAP1	15.929	0.60842	0.891421	0.851898
0.29776	CUTA	15.9379	-0.608662	0.891683	0.852149
0.298528	IPO7	15.8924	-0.607425	0.892947	0.853356
0.299262	LAMC1	15.8717	-0.60686	0.892947	0.853356
0.299786	NDUFB10	15.8468	-0.606182	0.892947	0.853356
0.300153	CADM4	15.837	-0.605915	0.892947	0.853356
0.298787	SYN1	15.813	-0.60526	0.892947	0.853356
0.29998	OGDHL	15.8125	-0.605247	0.892947	0.853356
0.300316	SNAP25	15.7888	-0.6046	0.892947	0.853356
0.300237	TAOK1	15.7709	-0.604108	0.892947	0.853356
0.299456	ACSL5	15.6525	-0.600859	0.892947	0.853356
0.30038	SERPINC1	15.6231	0.60005	0.892947	0.853356
0.298804	SLC6A7	15.6783	0.601568	0.892947	0.853356
0.301357	EXOC5	15.7213	0.60275	0.894065	0.854425
0.30116	HOMER3	15.7378	0.603203	0.894065	0.854425
0.301757	PTDSS2	15.6654	0.601214	0.894389	0.854734
0.301866	ACAD8	15.706	0.602331	0.894389	0.854734
0.305973	ZDHHC17	17.0412	-0.637894	0.89469	0.855022
0.302699	CALM1	15.702	-0.60222	0.89469	0.855022
0.303305	PPP6C	15.676	-0.601506	0.89469	0.855022
0.302212	NDUFA3	15.6745	-0.601465	0.89469	0.855022
0.307209	APOD	15.6291	-0.600214	0.89469	0.855022
0.30573	SEPTIN2	15.5563	-0.598206	0.89469	0.855022
0.304287	FAM185A	15.5515	-0.598072	0.89469	0.855022
0.305894	DPM1	15.541	-0.597782	0.89469	0.855022
0.303934	RUFY1	15.5142	-0.59704	0.89469	0.855022
0.306712	AP2B1	15.5087	-0.596888	0.89469	0.855022
0.30671	LONP1	15.4603	-0.595545	0.89469	0.855022
0.307927	KYAT3	15.4539	-0.595367	0.89469	0.855022
0.308266	SAMM50	15.4303	-0.594711	0.89469	0.855022
0.308114	NUCB1	15.4205	-0.594438	0.89469	0.855022
0.308309	SLC6A9	15.4089	-0.594116	0.89469	0.855022
0.309359	CLTB	15.3705	-0.593045	0.89469	0.855022
0.309743	ARF6	15.3494	-0.592455	0.89469	0.855022
0.310038	RPL14	15.3411	-0.592226	0.89469	0.855022
0.307479	CAPN1	15.3282	-0.591863	0.89469	0.855022
0.309045	DPP6	15.3237	-0.591738	0.89469	0.855022
0.309702	NADSYN1	15.2995	-0.591062	0.89469	0.855022
0.310452	PPM1K	15.2029	-0.588349	0.89469	0.855022
0.309014	FGB	15.1644	-0.587266	0.89469	0.855022
0.310553	COQ5	15.154	-0.586973	0.89469	0.855022
0.310141	EXOSC9	15.2079	0.588491	0.89469	0.855022
0.306269	ZNF365	15.2231	0.588917	0.89469	0.855022
0.309127	RPS6KA1	15.2607	0.589974	0.89469	0.855022
0.308559	MSMO1	15.2763	0.590411	0.89469	0.855022
0.305311	NUP98	15.2911	0.590826	0.89469	0.855022
0.310373	SAE1	15.2933	0.590888	0.89469	0.855022
0.30607	PTBP3	15.297	0.590992	0.89469	0.855022
0.30974	NXN	15.3174	0.591561	0.89469	0.855022
0.310261	CHD3	15.332	0.591971	0.89469	0.855022
0.307688	SORBS2	15.3326	0.591987	0.89469	0.855022
0.308551	PCBD1	15.3779	0.593251	0.89469	0.855022
0.305641	MED22	16.1545	0.614514	0.89469	0.855022
0.311005	PDXDC1	15.0926	0.585238	0.895343	0.855646
0.312066	OAT	15.2485	-0.589631	0.896041	0.856313
0.311879	TSPAN2	15.2164	-0.588729	0.896041	0.856313
0.312272	HPCA	15.2127	-0.588625	0.896041	0.856313
0.313053	AKAP12	14.9375	0.580832	0.896041	0.856313
0.312641	RAI14	14.9614	0.581514	0.896041	0.856313
0.312833	GUCY1B3	15.1913	0.588024	0.896041	0.856313
0.313468	TRAPPC12	14.9104	0.58006	0.896083	0.856353
0.313301	SYT6	14.9801	0.582047	0.896083	0.856353
0.31385	TBCK	14.8901	-0.579479	0.896234	0.856498
0.313923	FSD1L	15.0669	0.584511	0.896234	0.856498
0.315418	IFIH1	16.0461	-0.611592	0.896701	0.856944
0.314762	DUSP3	15.1153	-0.585881	0.896701	0.856944
0.314889	CTNNB1	15.093	-0.585248	0.896701	0.856944
0.315128	TAMM41	15.0863	-0.585058	0.896701	0.856944
0.315898	PARK7	15.0436	-0.583851	0.896701	0.856944
0.316495	BCAT1	15.0343	-0.583587	0.896701	0.856944
0.31638	BET1	14.7889	-0.57658	0.896701	0.856944
0.315328	CAV1	14.8968	0.57967	0.896701	0.856944
0.316094	COMMD4	15.0032	0.582704	0.896701	0.856944
0.31597	FAR1	15.0391	0.583724	0.896701	0.856944
0.316351	RRAGC	15.0393	0.583729	0.896701	0.856944
0.314875	CORO2B	15.1073	0.585653	0.896701	0.856944
0.316855	MAPK1	14.9974	-0.582539	0.896808	0.857046
0.317134	ATP5ME	14.9178	-0.58027	0.896808	0.857046
0.316995	SPARCL1	14.9389	0.580873	0.896808	0.857046
0.31734	SYNE2	14.8203	0.577479	0.896821	0.857059
0.318044	CSPG4	15.3097	-0.591347	0.898243	0.858417
0.319853	KATNA1	15.435	-0.594842	0.899605	0.859719
0.319936	L3HYPDH	14.8453	-0.578196	0.899605	0.859719
0.319688	GPT2	14.8385	-0.578003	0.899605	0.859719
0.31956	EEF1D	14.8059	-0.577068	0.899605	0.859719
0.319738	AAMP	14.7069	0.574217	0.899605	0.859719
0.319513	NAA15	14.7338	0.574993	0.899605	0.859719
0.31928	CNOT3	14.8404	0.578057	0.899605	0.859719
0.320197	AGPAT3	14.8643	-0.578741	0.899773	0.85988
0.320575	ARPP19	15.1429	-0.586658	0.900196	0.860284
0.32075	LAMTOR3	14.7218	-0.574649	0.900196	0.860284
0.322221	KSR2	15.6511	-0.600822	0.900366	0.860446
0.321331	ADSS2	14.8192	-0.577448	0.900366	0.860446
0.321812	MYO5A	14.7813	-0.576362	0.900366	0.860446
0.322204	TOMM40	14.7607	-0.575767	0.900366	0.860446
0.322052	SLC5A3	14.6558	0.572742	0.900366	0.860446
0.321297	CNTN4	14.664	0.572978	0.900366	0.860446
0.322122	HSPA13	14.7583	0.575699	0.900366	0.860446
0.323939	GLRB	14.7542	-0.575581	0.90316	0.863117
0.324636	VCAM1	14.6128	-0.571494	0.90316	0.863117
0.324609	CA3	14.5808	-0.570566	0.90316	0.863117
0.324109	TNC	14.5463	-0.569564	0.90316	0.863117
0.324286	CLEC16A	14.4847	-0.567766	0.90316	0.863117
0.323612	MAPK14	14.681	0.573468	0.90316	0.863117
0.325205	BCAN	14.6419	-0.572339	0.903274	0.863226
0.325525	SPG20	14.5285	-0.569044	0.903274	0.863226
0.325688	KCNA1	14.5142	-0.568627	0.903274	0.863226
0.325043	SEL1L	14.501	-0.568242	0.903274	0.863226
0.326343	VAV3	14.4973	0.568133	0.903968	0.863889
0.327802	WASHC3	15.4052	-0.594013	0.904712	0.8646
0.327663	IPO9	14.5264	-0.568984	0.904712	0.8646
0.327607	MRPL11	14.5133	-0.5686	0.904712	0.8646
0.327903	ACSS1	14.5069	-0.568416	0.904712	0.8646
0.328487	SPTAN1	14.4986	-0.568172	0.904712	0.8646
0.32845	TCP1	14.4961	-0.568098	0.904712	0.8646
0.330256	ESYT1	14.4151	-0.565728	0.904712	0.8646
0.329052	TOM1L2	14.4138	-0.565691	0.904712	0.8646
0.329676	KIF5A	14.4005	-0.565301	0.904712	0.8646
0.330128	GNAL	14.3672	-0.564325	0.904712	0.8646
0.329415	UBQLN1	14.3485	-0.563774	0.904712	0.8646
0.329876	ANKRD17	14.2371	0.560487	0.904712	0.8646
0.330087	MRPL4	14.3252	0.563088	0.904712	0.8646
0.329632	SKIV2L	14.3664	0.5643	0.904712	0.8646
0.327881	PDLIM4	14.4157	0.565749	0.904712	0.8646
0.32986	MRPS18B	14.4228	0.565956	0.904712	0.8646
0.329711	GADD45GIP1	14.4365	0.566357	0.904712	0.8646
0.327475	TRMT10C	14.5261	0.568975	0.904712	0.8646
0.332238	TSPYL5	15.8684	-0.606773	0.905893	0.865729
0.334002	COMMD8	15.4294	-0.594685	0.905893	0.865729
0.333731	UFD1	14.6513	-0.572609	0.905893	0.865729
0.332054	MPDU1	14.3274	-0.563153	0.905893	0.865729
0.332935	ARPC5L	14.3011	-0.562376	0.905893	0.865729
0.332879	DCXR	14.2827	-0.561834	0.905893	0.865729
0.333049	LYPLA2	14.2568	-0.561068	0.905893	0.865729
0.333936	ATAD1	14.2537	-0.560978	0.905893	0.865729
0.33374	STXBP6	14.2537	-0.560976	0.905893	0.865729
0.334202	SLC32A1	14.2289	-0.560242	0.905893	0.865729
0.335148	MAP2K1	14.2196	-0.559968	0.905893	0.865729
0.334539	CAPRIN1	14.2068	-0.559587	0.905893	0.865729
0.335061	PANK4	14.1805	-0.558809	0.905893	0.865729
0.33382	HTRA1	14.0362	0.554505	0.905893	0.865729
0.33473	RB1CC1	14.0557	0.555088	0.905893	0.865729
0.332605	UROD	14.089	0.556083	0.905893	0.865729
0.333949	ALPL	14.1418	0.557658	0.905893	0.865729
0.334672	FAM98A	14.2272	0.560192	0.905893	0.865729
0.334904	BLOC1S1	14.2779	0.561693	0.905893	0.865729
0.336252	SLC35F1	14.1283	0.557254	0.908327	0.868055
0.336929	UBXN1	13.9211	0.551047	0.909057	0.868752
0.336845	MRPL50	14.0955	0.556277	0.909057	0.868752
0.337657	EXOSC2	14.0342	0.554446	0.910472	0.870105
0.33803	SPIRE1	13.9021	-0.550473	0.910926	0.870538
0.338292	HSPB1	13.9109	-0.550739	0.911085	0.870691
0.338575	TLN1	14.0122	0.553784	0.911298	0.870894
0.339734	ADCY5	14.0097	-0.553709	0.912302	0.871853
0.339969	LGALS1	13.9922	-0.553186	0.912302	0.871853
0.339969	KIF21A	13.9876	-0.553047	0.912302	0.871853
0.339767	PABPC1	13.9292	0.55129	0.912302	0.871853
0.339854	RANBP9	14.0038	0.553534	0.912302	0.871853
0.341119	PTPN23	14.4442	-0.566583	0.913193	0.872705
0.340752	SLC35G2	13.828	0.548232	0.913193	0.872705
0.34071	TENM2	13.9442	0.551743	0.913193	0.872705
0.341464	VPS45	13.9486	-0.551876	0.913569	0.873064
0.341759	MTA2	13.733	0.545345	0.91381	0.873295
0.34496	CERS4	14.7091	-0.57428	0.913901	0.873382
0.34899	HAX1	14.3356	-0.563395	0.913901	0.873382
0.342165	ERH	13.8972	-0.550326	0.913901	0.873382
0.342846	ALDH4A1	13.8603	-0.549211	0.913901	0.873382
0.343712	PRDX1	13.8447	-0.548739	0.913901	0.873382
0.346583	EXOC4	13.8374	-0.548517	0.913901	0.873382
0.343941	SLC6A17	13.8098	-0.547682	0.913901	0.873382
0.343781	GPS1	13.8063	-0.547575	0.913901	0.873382
0.344829	SRSF2	13.8025	-0.547458	0.913901	0.873382
0.344926	HSD17B4	13.7985	-0.547337	0.913901	0.873382
0.343305	UBQLN4	13.7897	-0.547071	0.913901	0.873382
0.344266	HNRNPDL	13.7759	-0.546652	0.913901	0.873382
0.345787	ATP6V0A1	13.775	-0.546624	0.913901	0.873382
0.345155	PNPO	13.7598	-0.546161	0.913901	0.873382
0.345435	SNX30	13.7531	-0.545958	0.913901	0.873382
0.346781	EPHX2	13.7248	-0.545095	0.913901	0.873382
0.345546	PTBP2	13.7031	-0.544434	0.913901	0.873382
0.347365	GPD1L	13.6974	-0.544259	0.913901	0.873382
0.34615	ANPEP	13.6824	-0.543801	0.913901	0.873382
0.347053	RPL36	13.6729	-0.543512	0.913901	0.873382
0.348215	RBFOX2	13.6712	-0.543458	0.913901	0.873382
0.348371	APEX1	13.6627	-0.543198	0.913901	0.873382
0.347455	ABCC1	13.6621	-0.54318	0.913901	0.873382
0.349088	CLTC	13.6192	-0.541865	0.913901	0.873382
0.348423	OGT	13.609	-0.541551	0.913901	0.873382
0.3492	KBTBD11	13.6072	-0.541496	0.913901	0.873382
0.348767	GNG3	13.5862	-0.540851	0.913901	0.873382
0.35096	TJP1	13.5703	-0.540363	0.913901	0.873382
0.351118	PPP2R5E	13.5667	-0.540252	0.913901	0.873382
0.351477	ZMPSTE24	13.5441	-0.539557	0.913901	0.873382
0.351366	SLC8A1	13.532	-0.539183	0.913901	0.873382
0.351913	GIT1	13.5135	-0.538614	0.913901	0.873382
0.34844	SCAMP5	13.4661	-0.537146	0.913901	0.873382
0.353962	PTPRT	13.4408	-0.536364	0.913901	0.873382
0.354995	ECI1	13.4045	-0.535237	0.913901	0.873382
0.350377	AP1S1	13.3969	-0.534999	0.913901	0.873382
0.35561	AP2M1	13.3826	-0.534554	0.913901	0.873382
0.355535	LHPP	13.3757	-0.534338	0.913901	0.873382
0.354163	RBBP7	13.3702	-0.534168	0.913901	0.873382
0.355701	NAGK	13.3404	-0.53324	0.913901	0.873382
0.356308	MAPK3	13.3275	-0.532838	0.913901	0.873382
0.356315	CTNND2	13.3236	-0.532714	0.913901	0.873382
0.356282	COMMD5	13.2878	0.531596	0.913901	0.873382
0.35457	AMDHD1	13.3037	0.532093	0.913901	0.873382
0.356171	CHMP7	13.3047	0.532124	0.913901	0.873382
0.353533	CTNNBL1	13.3287	0.532874	0.913901	0.873382
0.355509	DLGAP4	13.3376	0.533152	0.913901	0.873382
0.351481	CLMN	13.3554	0.533707	0.913901	0.873382
0.353752	TMEM33	13.3585	0.533804	0.913901	0.873382
0.356051	GPCPD1	13.3659	0.534036	0.913901	0.873382
0.35456	PURG	13.4089	0.535373	0.913901	0.873382
0.353871	RTN4IP1	13.4245	0.535857	0.913901	0.873382
0.354123	EEF1A2	13.4333	0.53613	0.913901	0.873382
0.354238	PSD3	13.4401	0.536341	0.913901	0.873382
0.352992	GLB1L	13.4451	0.536495	0.913901	0.873382
0.350582	TMCC2	13.4622	0.537026	0.913901	0.873382
0.352097	ACAP2	13.473	0.53736	0.913901	0.873382
0.352178	LYRM7	13.5099	0.538501	0.913901	0.873382
0.351217	GDF1	13.5176	0.53874	0.913901	0.873382
0.349274	HTATSF1	13.5336	0.539234	0.913901	0.873382
0.349803	ITM2B	13.5548	0.539885	0.913901	0.873382
0.348387	PNCK	13.5744	0.540491	0.913901	0.873382
0.346814	TRA2B	13.6708	0.543448	0.913901	0.873382
0.3469	HSCB	13.7065	0.544537	0.913901	0.873382
0.345419	USP8	13.7261	0.545136	0.913901	0.873382
0.350083	EDC3	13.7263	0.545142	0.913901	0.873382
0.34454	CCDC6	13.803	0.547474	0.913901	0.873382
0.357106	ACSM5	13.3276	-0.532841	0.91393	0.873409
0.357178	KIFC3	13.1556	-0.527438	0.91393	0.873409
0.357349	PBRM1	13.1998	0.528831	0.91393	0.873409
0.356795	CPD	13.2399	0.530092	0.91393	0.873409
0.357114	ARCN1	13.3152	0.532453	0.91393	0.873409
0.357931	SGIP1	13.2457	-0.530274	0.914372	0.873832
0.357856	NOVA2	13.1318	0.526685	0.914372	0.873832
0.358281	CACNB1	13.1292	0.526604	0.914743	0.874186
0.360225	PTGES2	13.1966	-0.528732	0.915455	0.874867
0.363044	NEDD4L	13.1465	-0.527152	0.915455	0.874867
0.361936	ANK1	13.1036	-0.525794	0.915455	0.874867
0.362038	POLDIP2	13.0762	-0.524925	0.915455	0.874867
0.359537	PRMT8	13.0752	-0.524895	0.915455	0.874867
0.363719	HPRT1	13.0692	-0.524704	0.915455	0.874867
0.363266	ATP2B4	13.0645	-0.524553	0.915455	0.874867
0.363933	HSP90AB1	13.0589	-0.524375	0.915455	0.874867
0.365199	RAB11A	13.0308	-0.523484	0.915455	0.874867
0.365355	ADD3	13.0242	-0.523271	0.915455	0.874867
0.362728	RANBP1	13.0123	-0.522892	0.915455	0.874867
0.365157	DNM1L	12.9862	-0.522061	0.915455	0.874867
0.364464	RPL32	12.9762	-0.521741	0.915455	0.874867
0.364453	RAB4A	12.9066	-0.519513	0.915455	0.874867
0.364916	USP6	12.8704	0.518352	0.915455	0.874867
0.365142	AFG1L	12.8917	0.519036	0.915455	0.874867
0.365022	ELP5	12.8957	0.519165	0.915455	0.874867
0.365278	SLC31A1	12.9189	0.51991	0.915455	0.874867
0.364345	EIF4G2	12.9524	0.52098	0.915455	0.874867
0.362065	IRS2	12.9806	0.521881	0.915455	0.874867
0.365527	TBCA	12.9852	0.522031	0.915455	0.874867
0.365383	DNAJB6	12.9986	0.522455	0.915455	0.874867
0.36499	BAD	13.0005	0.522517	0.915455	0.874867
0.363466	SCG2	13.0079	0.522753	0.915455	0.874867
0.363531	BECN1	13.0099	0.522818	0.915455	0.874867
0.361429	SEMA4F	13.0444	0.523917	0.915455	0.874867
0.361525	AIFM2	13.0561	0.524287	0.915455	0.874867
0.360173	SKIC8	13.0621	0.524477	0.915455	0.874867
0.360364	TAOK2	13.1159	0.526183	0.915455	0.874867
0.360203	ARHGDIB	13.1335	0.526742	0.915455	0.874867
0.360561	ADAR	13.1398	0.52694	0.915455	0.874867
0.359893	PRPS2	13.1647	0.527726	0.915455	0.874867
0.36009	ATP6V0A2	13.4212	0.535753	0.915455	0.874867
0.360336	PHF14	13.7518	0.545917	0.915455	0.874867
0.366113	NACC1	14.5591	-0.569934	0.915827	0.875222
0.36629	ATP2B2	12.975	-0.521705	0.915827	0.875222
0.366262	ALG3	12.9071	-0.519531	0.915827	0.875222
0.366591	SLCO1C1	12.8093	-0.516383	0.916066	0.875451
0.367051	CPPED1	12.8145	0.516549	0.916356	0.875727
0.367117	MINPP1	13.2587	0.530682	0.916356	0.875727
0.367406	PGS1	12.9461	-0.520779	0.916566	0.875928
0.368064	TSFM	12.9056	-0.519481	0.917195	0.87653
0.368069	GNG12	12.8236	-0.516845	0.917195	0.87653
0.368839	SNCA	12.857	-0.517921	0.918602	0.877873
0.369358	NCKAP1	12.86	-0.518015	0.919381	0.878619
0.369866	NUP160	14.0055	-0.553583	0.919496	0.878728
0.370344	HMGB2	12.8366	-0.517262	0.919496	0.878728
0.370432	WDR7	12.8344	-0.517191	0.919496	0.878728
0.370386	BUB3	12.8151	-0.516571	0.919496	0.878728
0.370239	GAPVD1	12.7772	0.515345	0.919496	0.878728
0.371658	LRRC59	12.7916	-0.515811	0.920329	0.879524
0.371247	STRN	12.79	-0.515757	0.920329	0.879524
0.372308	DAPK1	12.779	-0.515404	0.920329	0.879524
0.372325	CAMK2A	12.7658	-0.514975	0.920329	0.879524
0.372574	HSD17B12	12.7168	-0.513385	0.920329	0.879524
0.373416	LZTFL1	12.6748	-0.51202	0.920329	0.879524
0.37343	PDCD10	12.6605	-0.511553	0.920329	0.879524
0.372666	PUM1	12.5973	-0.509488	0.920329	0.879524
0.373446	RRS1	12.7023	0.512914	0.920329	0.879524
0.371482	NTNG2	12.7145	0.513313	0.920329	0.879524
0.372629	WDR37	12.7262	0.513693	0.920329	0.879524
0.373928	PIGT	12.6994	-0.512821	0.921008	0.880173
0.375246	USP13	13.3693	-0.534141	0.921445	0.880591
0.376792	CABLES2	12.9131	-0.519722	0.921445	0.880591
0.374395	SDHD	12.6799	-0.512187	0.921445	0.880591
0.375159	MRPL10	12.6643	-0.511679	0.921445	0.880591
0.375627	UBXN6	12.6451	-0.511052	0.921445	0.880591
0.37638	AKR1B10	12.6193	-0.510208	0.921445	0.880591
0.376706	ABHD11	12.6097	-0.509893	0.921445	0.880591
0.376797	ATP2A2	12.6092	-0.509879	0.921445	0.880591
0.378771	KYAT1	12.5399	-0.507606	0.921445	0.880591
0.378573	SLC44A1	12.5315	-0.507328	0.921445	0.880591
0.379697	NCALD	12.5126	-0.506706	0.921445	0.880591
0.379778	ANP32D	12.4763	-0.50551	0.921445	0.880591
0.37923	TSR2	12.4625	-0.505054	0.921445	0.880591
0.381117	CARS2	12.4619	-0.505031	0.921445	0.880591
0.381111	SYNPR	12.3745	-0.502135	0.921445	0.880591
0.380167	WDR48	12.3478	0.501244	0.921445	0.880591
0.380706	SYT5	12.3886	0.502602	0.921445	0.880591
0.380817	ACBD7	12.4107	0.503339	0.921445	0.880591
0.380811	ITGB2	12.4148	0.503472	0.921445	0.880591
0.379101	DNAJB2	12.4168	0.503539	0.921445	0.880591
0.378377	WARS2	12.4303	0.503986	0.921445	0.880591
0.378335	COQ10A	12.4316	0.504028	0.921445	0.880591
0.37973	VMA21	12.4348	0.504136	0.921445	0.880591
0.380609	CRNKL1	12.4389	0.50427	0.921445	0.880591
0.377233	MRPL48	12.4686	0.505253	0.921445	0.880591
0.379904	FAM98B	12.4842	0.505769	0.921445	0.880591
0.377061	POLR2I	12.5172	0.506858	0.921445	0.880591
0.377824	PIGU	12.5672	0.508502	0.921445	0.880591
0.377283	HARS2	12.5909	0.509277	0.921445	0.880591
0.375987	SERPINB8	12.6187	0.51019	0.921445	0.880591
0.374808	ALG5	12.6298	0.51055	0.921445	0.880591
0.375637	CPQ	12.6426	0.510969	0.921445	0.880591
0.376584	FLNB	13.1371	0.526854	0.921445	0.880591
0.383024	EPRS1	12.3919	-0.502712	0.921989	0.881111
0.383743	CFI	12.2829	-0.499077	0.921989	0.881111
0.384231	PSME1	12.2725	-0.498727	0.921989	0.881111
0.383451	GNL1	12.2386	0.497591	0.921989	0.881111
0.383982	TSPAN7	12.2397	0.497628	0.921989	0.881111
0.384026	ERCC4	12.3292	0.500624	0.921989	0.881111
0.383317	DPCD	12.3426	0.501073	0.921989	0.881111
0.382087	GRIP2	12.3457	0.501175	0.921989	0.881111
0.382042	DCP1A	12.346	0.501186	0.921989	0.881111
0.383265	OLFM2	12.3549	0.501483	0.921989	0.881111
0.382418	EXOC2	12.3972	0.502889	0.921989	0.881111
0.384662	G6PD	12.3115	0.500035	0.922528	0.881625
0.385072	RNMT	12.2962	-0.499523	0.923016	0.882092
0.386307	MCCC1	12.2765	-0.498862	0.924526	0.883535
0.387485	TPP2	12.2458	-0.497835	0.924526	0.883535
0.387564	LIN7A	12.2401	-0.497643	0.924526	0.883535
0.386775	FAM131B	12.1826	-0.495706	0.924526	0.883535
0.387526	RHBDL3	12.1077	0.493173	0.924526	0.883535
0.386817	DDX46	12.1465	0.494487	0.924526	0.883535
0.386759	RRAGD	12.1494	0.494588	0.924526	0.883535
0.386767	SOS1	12.2044	0.496443	0.924526	0.883535
0.388459	CDC23	12.1808	-0.495648	0.925133	0.884115
0.389364	CUL2	12.1773	-0.495528	0.925133	0.884115
0.389329	FSCN1	12.1581	-0.494881	0.925133	0.884115
0.389998	PPCS	12.0941	-0.492712	0.925133	0.884115
0.39	TMEM50A	12.088	-0.492508	0.925133	0.884115
0.390096	CACNG8	12.0694	-0.491875	0.925133	0.884115
0.389685	KLC1	12.1585	0.494893	0.925133	0.884115
0.388845	NIT1	12.188	0.495889	0.925133	0.884115
0.390922	NISCH	12.9351	-0.520426	0.925811	0.884763
0.403382	DYRK1A	12.5043	-0.506432	0.925811	0.884763
0.409994	RFK	12.1655	-0.49513	0.925811	0.884763
0.409491	LCP1	12.1316	-0.493983	0.925811	0.884763
0.391702	CTSD	12.096	-0.492778	0.925811	0.884763
0.391627	XPO1	12.093	-0.492677	0.925811	0.884763
0.393482	MSRA	12.0307	-0.490557	0.925811	0.884763
0.39972	APOA4	12.0196	-0.490177	0.925811	0.884763
0.393772	STAM	12.0107	-0.489873	0.925811	0.884763
0.39203	PPP2R2D	11.9697	-0.48847	0.925811	0.884763
0.395782	PSMC4	11.9694	-0.48846	0.925811	0.884763
0.395818	SLC16A1	11.9636	-0.488264	0.925811	0.884763
0.412379	EIF4EBP2	11.9627	-0.488231	0.925811	0.884763
0.39538	ASTN2	11.9263	-0.486984	0.925811	0.884763
0.396606	PDE2A	11.89	-0.485734	0.925811	0.884763
0.397916	ATG7	11.8717	-0.485101	0.925811	0.884763
0.39873	PSMB6	11.8712	-0.485086	0.925811	0.884763
0.421479	PLEKHF1	11.8668	-0.484932	0.925811	0.884763
0.396936	HMOX1	11.8559	-0.484558	0.925811	0.884763
0.399558	TCP11L1	11.824	-0.483452	0.925811	0.884763
0.399904	TMEM163	11.8071	-0.482869	0.925811	0.884763
0.400222	LRFN1	11.7796	-0.481914	0.925811	0.884763
0.401911	CASP3	11.766	-0.481438	0.925811	0.884763
0.402572	ACTR3	11.7551	-0.481061	0.925811	0.884763
0.402825	CADPS	11.738	-0.480467	0.925811	0.884763
0.401855	PDCD6IP	11.7339	-0.480323	0.925811	0.884763
0.403213	ADAM23	11.7248	-0.480005	0.925811	0.884763
0.403525	ETFA	11.7236	-0.479962	0.925811	0.884763
0.402245	GUCY1A3	11.7086	-0.47944	0.925811	0.884763
0.403363	ABI2	11.6932	-0.478901	0.925811	0.884763
0.406103	TM9SF4	11.6356	-0.476882	0.925811	0.884763
0.40637	SORBS1	11.6227	-0.476428	0.925811	0.884763
0.407116	COPB1	11.603	-0.475735	0.925811	0.884763
0.407243	XPO5	11.6007	-0.475651	0.925811	0.884763
0.407824	MINDY2	11.5807	-0.474947	0.925811	0.884763
0.408689	QKI	11.5719	-0.474637	0.925811	0.884763
0.408404	SEPTIN3	11.5658	-0.47442	0.925811	0.884763
0.405239	TBC1D15	11.5624	-0.474301	0.925811	0.884763
0.409124	MAT2A	11.5551	-0.474042	0.925811	0.884763
0.409149	PUSL1	11.5503	-0.473872	0.925811	0.884763
0.409331	ACSS3	11.5394	-0.473487	0.925811	0.884763
0.409527	NDUFB9	11.5311	-0.473192	0.925811	0.884763
0.409327	DNAJA4	11.5176	-0.472716	0.925811	0.884763
0.407289	PLTP	11.5158	-0.472651	0.925811	0.884763
0.427866	CPN1	11.5081	-0.472379	0.925811	0.884763
0.410749	SPTBN1	11.507	-0.47234	0.925811	0.884763
0.411303	AFG3L2	11.4919	-0.471802	0.925811	0.884763
0.408764	ANLN	11.4649	-0.470843	0.925811	0.884763
0.412363	FDPS	11.4508	-0.47034	0.925811	0.884763
0.409394	MMS19	11.4392	-0.469927	0.925811	0.884763
0.418704	ERBIN	11.434	-0.469741	0.925811	0.884763
0.413796	LASP1	11.4155	-0.46908	0.925811	0.884763
0.413249	NOL3	11.4127	-0.468978	0.925811	0.884763
0.414987	RAB18	11.3812	-0.467851	0.925811	0.884763
0.413826	SLC17A7	11.3781	-0.467737	0.925811	0.884763
0.4147	IPO5	11.3779	-0.467732	0.925811	0.884763
0.415249	DYNLL2	11.3624	-0.467175	0.925811	0.884763
0.41605	PLXNB1	11.341	-0.466405	0.925811	0.884763
0.41709	NEDD4	11.3174	-0.465555	0.925811	0.884763
0.415033	WDR6	11.303	-0.465037	0.925811	0.884763
0.418305	PHLDA3	11.2613	-0.463528	0.925811	0.884763
0.419091	NID1	11.2593	-0.463458	0.925811	0.884763
0.418626	HNRNPC	11.2538	-0.463257	0.925811	0.884763
0.419881	DNM3	11.239	-0.462721	0.925811	0.884763
0.419929	MRPS2	11.2293	-0.462368	0.925811	0.884763
0.419602	ENO2	11.2279	-0.462317	0.925811	0.884763
0.419585	SRSF10	11.2148	-0.461843	0.925811	0.884763
0.41994	ENPP5	11.205	-0.461486	0.925811	0.884763
0.420253	TARDBP	11.1876	-0.46085	0.925811	0.884763
0.422102	HCN1	11.1447	-0.459283	0.925811	0.884763
0.420134	NSDHL	11.1403	-0.459123	0.925811	0.884763
0.421418	PRKAB1	11.1251	-0.458566	0.925811	0.884763
0.423605	ABHD10	11.122	-0.458455	0.925811	0.884763
0.42397	MAP1LC3B	11.1169	-0.458268	0.925811	0.884763
0.423937	EIF3B	11.1132	-0.45813	0.925811	0.884763
0.42442	MESD	11.1036	-0.457778	0.925811	0.884763
0.424394	PGAM5	11.099	-0.45761	0.925811	0.884763
0.424561	ADCY2	11.0952	-0.457472	0.925811	0.884763
0.424997	SHISA4	11.0728	-0.456645	0.925811	0.884763
0.426156	CFL2	11.057	-0.456066	0.925811	0.884763
0.425501	ABCA5	11.0554	-0.456005	0.925811	0.884763
0.425843	MT-ND2	11.0407	-0.455465	0.925811	0.884763
0.425344	CMIP	11.0361	-0.455294	0.925811	0.884763
0.426409	DTNA	11.0269	-0.454956	0.925811	0.884763
0.425346	ITM2C	11.0209	-0.454732	0.925811	0.884763
0.42773	PCBP1	11.0076	-0.45424	0.925811	0.884763
0.427167	KIF3A	11.0063	-0.454193	0.925811	0.884763
0.425633	MRPS28	11.0035	-0.45409	0.925811	0.884763
0.428051	ACACA	10.9838	-0.453359	0.925811	0.884763
0.427019	CBARP	10.9418	0.451798	0.925811	0.884763
0.427762	DDHD2	10.975	0.453031	0.925811	0.884763
0.426112	P4HA1	10.9904	0.453602	0.925811	0.884763
0.427919	DGKI	10.9967	0.453836	0.925811	0.884763
0.427389	UCHL3	11.0213	0.454746	0.925811	0.884763
0.425543	SSB	11.0258	0.454914	0.925811	0.884763
0.425871	CNOT7	11.0435	0.455568	0.925811	0.884763
0.424423	OSGEPL1	11.0829	0.457018	0.925811	0.884763
0.425491	UBASH3B	11.0864	0.457147	0.925811	0.884763
0.424382	PTRH2	11.0931	0.457392	0.925811	0.884763
0.423191	PPFIA4	11.0965	0.457518	0.925811	0.884763
0.423099	NUDCD3	11.1189	0.458339	0.925811	0.884763
0.419987	NAP1L5	11.1433	0.459234	0.925811	0.884763
0.425116	SCFD2	11.1455	0.459315	0.925811	0.884763
0.419333	HID1	11.1542	0.459632	0.925811	0.884763
0.420817	FAM3C	11.1609	0.459877	0.925811	0.884763
0.420688	GNG13	11.2041	0.461451	0.925811	0.884763
0.419775	RPL23A	11.2238	0.462169	0.925811	0.884763
0.418648	DIAPH1	11.2528	0.463221	0.925811	0.884763
0.41588	NOS3	11.2584	0.463423	0.925811	0.884763
0.416689	EML4	11.263	0.463592	0.925811	0.884763
0.417239	TIPRL	11.3067	0.465171	0.925811	0.884763
0.415813	CLPX	11.3182	0.465585	0.925811	0.884763
0.416175	MARK4	11.3188	0.465605	0.925811	0.884763
0.415868	MTIF2	11.3398	0.466362	0.925811	0.884763
0.414458	ZC3H7B	11.3495	0.466711	0.925811	0.884763
0.415359	PLXNA2	11.3511	0.466769	0.925811	0.884763
0.414219	TMCC1	11.3536	0.46686	0.925811	0.884763
0.412501	PSMD4	11.3755	0.467645	0.925811	0.884763
0.422654	ABCG1	11.3843	0.467963	0.925811	0.884763
0.412921	CBLN2	11.3956	0.468368	0.925811	0.884763
0.412768	GGT7	11.4384	0.469897	0.925811	0.884763
0.411415	KHDRBS3	11.4421	0.470027	0.925811	0.884763
0.408353	SLC25A40	11.4933	0.471853	0.925811	0.884763
0.41104	TMEM160	11.4934	0.471857	0.925811	0.884763
0.40835	ABLIM1	11.5043	0.472242	0.925811	0.884763
0.407466	SHOC2	11.5108	0.472475	0.925811	0.884763
0.408586	SMAD4	11.5346	0.473317	0.925811	0.884763
0.408967	PPP3R2	11.5448	0.473678	0.925811	0.884763
0.406142	CORO2A	11.5593	0.474192	0.925811	0.884763
0.4083	KCTD16	11.5636	0.474343	0.925811	0.884763
0.407382	SGSM1	11.5769	0.474814	0.925811	0.884763
0.408239	RUVBL1	11.5849	0.475097	0.925811	0.884763
0.404222	CTSV	11.5976	0.475544	0.925811	0.884763
0.407368	DNAJC7	11.6048	0.475797	0.925811	0.884763
0.412425	INTS13	11.6117	0.476041	0.925811	0.884763
0.405256	NELFB	11.6206	0.476353	0.925811	0.884763
0.410128	FAM103A1	11.623	0.476438	0.925811	0.884763
0.406519	RDH11	11.6257	0.476532	0.925811	0.884763
0.401237	GIT2	11.6889	0.478749	0.925811	0.884763
0.403924	TTC1	11.7018	0.4792	0.925811	0.884763
0.400284	TBC1D4	11.7114	0.479538	0.925811	0.884763
0.403517	UCHL5	11.7149	0.479659	0.925811	0.884763
0.403822	MYO1E	11.7169	0.479728	0.925811	0.884763
0.40321	NLGN3	11.7228	0.479933	0.925811	0.884763
0.400901	WDFY1	11.7883	0.482216	0.925811	0.884763
0.398656	BAG1	11.7954	0.482463	0.925811	0.884763
0.404167	TECPR1	11.8448	0.484173	0.925811	0.884763
0.398196	CHTOP	11.8591	0.484668	0.925811	0.884763
0.396479	MRPL21	11.8972	0.485982	0.925811	0.884763
0.398728	TPRG1L	11.9059	0.48628	0.925811	0.884763
0.39533	GOLGA4	11.9311	0.487147	0.925811	0.884763
0.396036	DNAJC10	11.9519	0.487861	0.925811	0.884763
0.399213	ATG2A	11.9908	0.489193	0.925811	0.884763
0.394991	COPS5	11.9945	0.489319	0.925811	0.884763
0.394884	ADPRS	11.9978	0.489433	0.925811	0.884763
0.39126	CAMLG	12.0211	0.49023	0.925811	0.884763
0.393133	MRPS35	12.0387	0.490829	0.925811	0.884763
0.393015	DNAJB14	12.0503	0.491224	0.925811	0.884763
0.392093	LGALS3BP	12.0938	0.492703	0.925811	0.884763
0.424041	LRRTM3	12.1986	0.496246	0.925811	0.884763
0.390811	C4BPA	12.2198	0.49696	0.925811	0.884763
0.393707	ADGRB2	12.6863	0.512396	0.925811	0.884763
0.428824	SWAP70	10.9642	-0.452631	0.926493	0.885415
0.429466	DBN1	10.9446	-0.451902	0.926583	0.885501
0.429268	DYNLRB1	10.944	-0.45188	0.926583	0.885501
0.430353	PPP1R7	10.9405	-0.451751	0.926583	0.885501
0.43	CENPV	10.9367	-0.451608	0.926583	0.885501
0.429738	PARL	10.9328	-0.451465	0.926583	0.885501
0.430917	HSD11B1	10.91	-0.450614	0.926583	0.885501
0.430013	NGLY1	10.8869	-0.44975	0.926583	0.885501
0.431147	MINDY1	10.8575	0.448647	0.926583	0.885501
0.43109	MRPL42	10.8821	0.449571	0.926583	0.885501
0.430737	R3HDM2	10.9004	0.450254	0.926583	0.885501
0.430264	PSMD14	10.9257	0.4512	0.926583	0.885501
0.433313	USP54	10.9734	-0.452975	0.926624	0.88554
0.431516	PDK2	10.9043	-0.450401	0.926624	0.88554
0.432294	UBA1	10.8785	-0.449435	0.926624	0.88554
0.432416	PPP2R2A	10.8683	-0.449053	0.926624	0.88554
0.43328	TMEM143	10.8555	-0.448575	0.926624	0.88554
0.43347	CPNE1	10.8438	-0.448134	0.926624	0.88554
0.4334	PEF1	10.8276	-0.447528	0.926624	0.88554
0.433838	DNLZ	10.7972	-0.446382	0.926624	0.88554
0.433862	CFB	10.7999	0.446484	0.926624	0.88554
0.432332	CCT4	10.8265	0.447487	0.926624	0.88554
0.432158	COQ8B	10.8619	0.448816	0.926624	0.88554
0.432116	YTHDF3	10.8653	0.44894	0.926624	0.88554
0.434566	COPS6	10.8201	-0.447243	0.927028	0.885926
0.435109	MTFP1	10.809	-0.446827	0.927028	0.885926
0.435296	POR	10.8015	-0.446542	0.927028	0.885926
0.435008	SIL1	10.7861	0.445962	0.927028	0.885926
0.43483	IMPDH1	10.8407	0.448019	0.927028	0.885926
0.436028	SF3B1	10.7756	-0.445568	0.927261	0.886149
0.435879	CNTN5	10.7279	0.443761	0.927261	0.886149
0.435822	SERPINE2	10.7357	0.444057	0.927261	0.886149
0.436245	BROX	10.7411	0.444261	0.92728	0.886167
0.436992	PAFAH2	10.7445	-0.44439	0.928092	0.886943
0.437042	AATK	10.6889	0.44228	0.928092	0.886943
0.4396	DDX6	10.8516	-0.448429	0.928906	0.887721
0.438732	KCNC1	10.7081	-0.44301	0.928906	0.887721
0.439444	GDPD1	10.6889	-0.442278	0.928906	0.887721
0.439764	TMED10	10.675	-0.44175	0.928906	0.887721
0.439257	TTYH3	10.6324	0.440122	0.928906	0.887721
0.43939	SRSF4	10.6475	0.440699	0.928906	0.887721
0.439921	DTNB	10.6484	0.440735	0.928906	0.887721
0.438267	TMEM41A	10.6492	0.440763	0.928906	0.887721
0.438961	CAMK4	10.6836	0.442076	0.928906	0.887721
0.438356	RABGAP1L	10.692	0.442396	0.928906	0.887721
0.439139	NRAS	10.6928	0.442428	0.928906	0.887721
0.438263	ATG5	10.7004	0.442718	0.928906	0.887721
0.440739	UBE2D2	10.6581	-0.441104	0.929755	0.888532
0.441023	RAP1GAP	10.6192	0.439617	0.929915	0.888685
0.441335	NBAS	10.9813	0.453268	0.930134	0.888894
0.441862	GNA11	10.6237	-0.439791	0.930571	0.889312
0.441959	ANXA1	10.5589	0.437298	0.930571	0.889312
0.442595	TBC1D22B	10.5977	0.438793	0.931473	0.890174
0.442881	LRRC40	10.5722	0.437811	0.931634	0.890328
0.443207	SLC9A6	10.569	0.437688	0.931881	0.890564
0.443733	RP2	10.5613	-0.437392	0.932454	0.891111
0.443896	PARS2	10.5065	-0.435273	0.932454	0.891111
0.444547	YWHAZ	10.5513	-0.437007	0.932466	0.891123
0.444486	MTHFD2L	10.5286	-0.436132	0.932466	0.891123
0.444946	ARMC10	10.524	-0.435953	0.932466	0.891123
0.444939	OGDH	10.5169	-0.435679	0.932466	0.891123
0.444781	MRPL2	10.5113	0.43546	0.932466	0.891123
0.445263	GABARAPL2	10.5168	-0.435675	0.932693	0.89134
0.446158	ITGAV	10.498	-0.434946	0.933332	0.89195
0.446736	RAD23B	10.4949	-0.434825	0.933332	0.89195
0.446864	RRAS2	10.473	-0.433976	0.933332	0.89195
0.447448	HDDC3	10.4708	-0.433891	0.933332	0.89195
0.447074	DDX23	10.4409	0.432725	0.933332	0.89195
0.447228	UNC13B	10.4526	0.433181	0.933332	0.89195
0.44738	PRKAB2	10.4685	0.433802	0.933332	0.89195
0.446334	SRM	10.5101	0.435414	0.933332	0.89195
0.44855	SPOCK2	10.4458	0.432919	0.935099	0.89364
0.448723	VPS8	10.6057	0.439098	0.935099	0.89364
0.448975	FGGY	10.6246	0.439825	0.935099	0.89364
0.449722	CARS1	10.403	-0.431246	0.935883	0.894389
0.449928	MAP2K7	10.5767	0.437985	0.935883	0.894389
0.450998	SLC25A11	10.3864	-0.430596	0.936801	0.895266
0.450928	AP3D1	10.3847	-0.430532	0.936801	0.895266
0.450597	DNAAF10	10.5852	0.438312	0.936801	0.895266
0.451935	DENND5A	10.671	-0.441595	0.937538	0.89597
0.452192	SRSF5	10.3521	-0.429253	0.937538	0.89597
0.452411	PHKA2	10.2932	0.42693	0.937557	0.895988
0.459112	MRPL32	10.9705	-0.452865	0.937712	0.896136
0.465193	PDLIM7	10.9698	-0.452838	0.937712	0.896136
0.472462	PLA2G4E	10.4501	-0.433085	0.937712	0.896136
0.467297	COPZ1	10.3978	-0.431042	0.937712	0.896136
0.467365	TBC1D19	10.3324	-0.428476	0.937712	0.896136
0.454589	AP5Z1	10.2882	-0.426732	0.937712	0.896136
0.455003	PTGFRN	10.2858	-0.426636	0.937712	0.896136
0.454765	CMTM5	10.2633	-0.425747	0.937712	0.896136
0.455573	SYNGR1	10.2628	-0.425725	0.937712	0.896136
0.45699	SLC7A14	10.2315	-0.424482	0.937712	0.896136
0.456454	KRT77	10.2302	-0.424431	0.937712	0.896136
0.458518	PAFAH1B3	10.1932	-0.422956	0.937712	0.896136
0.458097	PPP2R5B	10.1462	-0.421075	0.937712	0.896136
0.468241	CALD1	10.1315	-0.420485	0.937712	0.896136
0.461412	ACADL	10.1218	-0.420096	0.937712	0.896136
0.460859	ATP8A1	10.1197	-0.420011	0.937712	0.896136
0.461958	PM20D1	10.1124	-0.419717	0.937712	0.896136
0.462311	PABPN1	10.1083	-0.419552	0.937712	0.896136
0.461985	PRKAR1B	10.1034	-0.419356	0.937712	0.896136
0.461268	RAB21	10.1029	-0.419334	0.937712	0.896136
0.462669	CMPK2	10.0874	-0.418712	0.937712	0.896136
0.46475	TXNDC9	10.0752	-0.418218	0.937712	0.896136
0.463523	ETFDH	10.0716	-0.418073	0.937712	0.896136
0.46415	RFX1	10.0547	-0.41739	0.937712	0.896136
0.464776	NHLRC2	10.0391	-0.416757	0.937712	0.896136
0.465256	PMPCA	10.03	-0.416386	0.937712	0.896136
0.465867	NOVA1	10.022	-0.41606	0.937712	0.896136
0.46583	RPS18	10.0194	-0.415956	0.937712	0.896136
0.466284	DAG1	10.0097	-0.415563	0.937712	0.896136
0.46674	LURAP1	10.0082	-0.415501	0.937712	0.896136
0.466603	DNAJA1	9.99731	-0.415057	0.937712	0.896136
0.466527	AGPAT4	9.99593	-0.415001	0.937712	0.896136
0.46731	USP15	9.97585	-0.414182	0.937712	0.896136
0.465745	GALNT2	9.96708	-0.413824	0.937712	0.896136
0.467818	FRMD5	9.96539	-0.413755	0.937712	0.896136
0.465831	PAK3	9.96201	-0.413616	0.937712	0.896136
0.46815	LAMTOR4	9.95852	-0.413474	0.937712	0.896136
0.469422	SDHA	9.91871	-0.411842	0.937712	0.896136
0.470832	IARS2	9.89871	-0.41102	0.937712	0.896136
0.471805	SHTN1	9.89553	-0.410889	0.937712	0.896136
0.471003	RPGR	9.89049	-0.410681	0.937712	0.896136
0.482322	LETMD1	9.87219	-0.409927	0.937712	0.896136
0.472914	SNU13	9.84148	-0.408657	0.937712	0.896136
0.473577	GAD1	9.83706	-0.408474	0.937712	0.896136
0.473491	SELENOM	9.83515	-0.408395	0.937712	0.896136
0.474219	ARHGAP44	9.82368	-0.407919	0.937712	0.896136
0.473675	SUOX	9.8164	-0.407617	0.937712	0.896136
0.474719	TIMM21	9.81193	-0.407432	0.937712	0.896136
0.474463	TPP1	9.80922	-0.407319	0.937712	0.896136
0.474386	SRGAP2C	9.80491	-0.40714	0.937712	0.896136
0.475099	DHX15	9.79755	-0.406834	0.937712	0.896136
0.480988	SNX15	9.79381	-0.406678	0.937712	0.896136
0.475282	RNF7	9.78981	-0.406511	0.937712	0.896136
0.475447	DHTKD1	9.78073	-0.406133	0.937712	0.896136
0.475119	GAK	9.78065	-0.40613	0.937712	0.896136
0.475817	PURA	9.77665	-0.405963	0.937712	0.896136
0.475874	LSM2	9.77301	-0.405811	0.937712	0.896136
[truncated: 2,087 more rows]

## Sheet: Sheet 2
p-value	Uniprot Accession number	Gene Symbol	Protein	Power	Cohen Effect Size (CES)	FDR (False Discovery Rate)	q-value
0.00011	A0A1U7QMX5	GPC1	Secreted glypican-1	99.95174197	3.39938	0.01386	0.01324
0.00045	A0A1U7RA33	SDC3	Syndecan-3	99.85635013	3.18959	0.03368	0.03219
0.00096	A0A1U8CCK3	VGF	Neuroendocrine regulatory peptide-1	99.64779046	3.00196	0.05089	0.04863
0.00171	A0A1U7QXM7	CPE	Carboxypeptidase E	98.27110395	2.62186	0.07134	0.06818
0.00121	A0A1U7QID3	G3BP2	Ras GTPase-activating protein-binding protein 2	98.02129839	2.58591	0.05833	0.05574
0.00281	A0A1U8CMP5	CPNE5	Copine-5	94.14524924	2.26610	0.10220	0.09767
0.00251	A0A1U7QIS5	AGAP2	Arf-GAP with GTPase	92.02184058	2.16177	0.09591	0.09166
0.00643	A0A3Q0D4V8	MADD	MAP kinase-activating death domain protein	91.94902254	2.15860	0.17092	0.16334
0.00281	A0A1U8CS87	IKBKG	NF-kappa-B essential modulator	91.37861217	2.13444	0.10220	0.09767
0.00584	A0A3Q0CZR3	DPP8	Dipeptidyl peptidase 8	91.00787823	2.11937	0.16416	0.15688
0.00704	A0A1U8CBA9	STMN1	Stathmin	87.78933920	-2.00471	0.17772	0.16984
0.00810	A0A1U8CR18	USP14	Ubiquitin carboxyl-terminal hydrolase 14	88.00875789	-2.01178	0.19248	0.18395
0.01177	A0A3Q0CMX1	ANAPC1	Anaphase-promoting complex subunit 1	88.01266889	-2.01190	0.23069	0.22046
0.00786	A0A1U7QIV3	PDXP	Pyridoxal phosphate phosphatase	88.30748314	-2.02155	0.18791	0.17958
0.00610	A0A1U8CHU4	EMB	Embigin	88.34916461	-2.02293	0.16721	0.15980
0.00897	A0A3Q0CEG1	ATP1A3	Sodium/potassium-transporting ATPase subunit alpha-3	88.43360735	-2.02573	0.19850	0.18970
0.00864	A0A1U7R1B9	GLTP	Glycolipid transfer protein	88.57497685	-2.03046	0.19343	0.18485
0.00770	A0A1U7Q9D8	SNAP91	Clathrin coat assembly protein AP180	88.62910618	-2.03228	0.18590	0.17766
0.00460	A0A1U7QNI6	RAC3	Ras-related C3 botulinum toxin substrate 3	88.72364004	-2.03547	0.14263	0.13630
0.00753	A0A3Q0CUL4	RPL4	Ribosomal protein L4	88.8244838	-2.03890	0.18392	0.17576
0.00847	A0A3Q0D540	SLC25A12	Calcium-binding mitochondrial carrier protein Aralar1	89.16318115	-2.05058	0.19343	0.18485
0.00323	A0A1U7QI12	EIF3E	Eukaryotic translation initiation factor 3 subunit E	89.64763349	-2.06776	0.11465	0.10956
0.00459	A0A1U7Q9K9	TBC1D22A	TBC1 domain family member 22A	89.67443853	-2.06873	0.14263	0.13630
0.00514	A0A3Q0D3N9	AHCYL2	Adenosylhomocysteinase 3	89.89821668	-2.07688	0.15505	0.14817
0.00545	A0A3Q0CJT4	FNTA	Protein farnesyltransferase/geranylgeranyltransferase type-1	90.18732776	-2.08760	0.15936	0.15229
0.00710	A0A1U7R9F1	AKR1B1	Aldo-keto reductase family 1 member B1	90.23459902	-2.08938	0.17772	0.16984
0.00733	A0A3Q0CY50	RAB6A	Ras-related protein Rab-6A	90.45577126	-2.09777	0.18036	0.17236
0.00336	A0A1U7QK10	FAM177A1	Protein FAM177A1; Family with sequence similarity 177 member A1	90.45905263	-2.09790	0.11714	0.11195
0.00476	A0A1U7QPU5	SRSF11	Serine/arginine-rich splicing factor 11	90.71272484	-2.10770	0.14621	0.13973
0.00307	A0A1U7RIR0	RPL13A	60S ribosomal protein L13a	90.83597689	-2.11254	0.10961	0.10475
0.00665	A0A1U7QS69	PTPRZ1	Receptor-type tyrosine-protein phosphatase zeta	91.09458441	-2.12285	0.17092	0.16334
0.00484	A0A3Q0DAW8	BPNT1	3'(2'),5'-bisphosphate nucleotidase 1	91.16502023	-2.12570	0.14699	0.14047
0.00549	A0A1U8CV59	TRAPPC3	Trafficking protein particle complex subunit 3	91.21147582	-2.12758	0.15936	0.15229
0.00870	A0A3Q0CZ74	CAB39L	Calcium-binding protein 39-like	91.36535847	-2.13389	0.19343	0.18485
0.00583	A0A1U7QQQ3	ADCK1	AarF domain-containing protein kinase 1	91.4609448	-2.13785	0.16416	0.15688
0.00665	A0A3Q0CN01	DNAH2	Dynein heavy chain 2	91.53848765	-2.14108	0.17092	0.16334
0.00257	A0A1U7Q5X9	CPEB3	Cytoplasmic polyadenylation element-binding protein 3	91.61044779	-2.14411	0.09723	0.09292
0.00666	A0A1U8CQH3	MOBP	Myelin-associated oligodendrocyte basic protein	91.62640267	-2.14478	0.17092	0.16334
0.00575	A0A1U7Q8K4	SLC6A11	Sodium- and chloride-dependent GABA transporter 3	91.6644597	-2.14639	0.16357	0.15632
0.00247	A0A1U7QLA4	CARMIL2	Capping protein, Arp2/3 and myosin-I linker protein 2	91.88286502	-2.15573	0.09591	0.09166
0.00601	A0A1U7QAH5	SEC11C	Signal peptidase complex catalytic subunit SEC11C	91.91871817	-2.15728	0.16587	0.15852
0.00423	A0A3Q0CD19	FKBP8	Peptidyl-prolyl cis-trans isomerase FKBP8	92.01822153	-2.16162	0.13740	0.13131
0.00422	A0A1U7R7A8	RAB3GAP2	Rab3 GTPase-activating protein non-catalytic subunit	92.16066053	-2.16789	0.13740	0.13131
0.00554	A0A1U7Q4W1	EHD1	EH domain-containing protein 1	92.24045957	-2.17145	0.15973	0.15265
0.00644	A0A1U7Q361	SLC1A2	Excitatory amino acid transporter 2	92.32523023	-2.17525	0.17092	0.16334
0.00548	A0A1U8C350	PRDX5	Peroxiredoxin-5, mitochondrial	92.62857061	-2.18914	0.15936	0.15229
0.01230	A0A1U8C210	HDHD2	Haloacid dehalogenase like hydrolase domain containing 2.	92.66642151	-2.19091	0.23846	0.22789
0.00432	A0A1U7R4K1	PRXL2B	Prostamide/prostaglandin F synthase	92.81663829	-2.19798	0.13898	0.13282
0.00300	A0A3Q0DET6	SAMHD1	Deoxynucleoside triphosphate triphosphohydrolase SAMHD1	92.91577523	-2.20270	0.10822	0.10342
0.00529	A0A1U7RE95	HSD17B8	Estradiol 17-beta-dehydrogenase 8	93.07318139	-2.21032	0.15766	0.15067
0.00268	A0A3Q0DB32	PTGR1	Prostaglandin reductase 1	93.53381287	-2.23340	0.09960	0.09519
0.00424	A0A1U7Q787	PDHX	Pyruvate dehydrogenase protein X component, mitochondrial	94.01058236	-2.25868	0.13740	0.13131
0.00457	A0A1U7QN40	PHYHIP	Phytanoyl-CoA hydroxylase-interacting protein	94.15783614	-2.26680	0.14263	0.13630
0.00392	A0A3Q0CX13	GSK3B	Glycogen synthase kinase-3 beta	94.2409626	-2.27146	0.13031	0.12453
0.00175	A0A1U7R1G3	YARS2	Tyrosine-tRNA ligase, mitochondrial	94.80913792	-2.30482	0.07226	0.06906
0.00164	A0A0H5AWX5	CIRBP	Cold-inducible RNA-binding protein	94.99293292	-2.31623	0.06989	0.06679
0.00458	A0A1U7QXD1	PADI2	Protein-arginine deiminase type-2	95.00494096	-2.31699	0.14263	0.13630
0.00240	Q6RYR5	CALB1	Calbindin; Buffers cytosolic calcium	95.09629348	-2.32280	0.09419	0.09001
0.00251	A0A1U7R4U3	TTC5	Tetratricopeptide repeat protein 5	95.11248012	-2.32384	0.09591	0.09166
0.00368	A0A1U7QUD5	NDUFA13	NADH dehydrogenase [ubiquinone] 1 alpha subcomplex subunit 13	95.34984806	-2.33939	0.12355	0.11807
0.00394	A0A1U7QP50	DLD	Dihydrolipoyl dehydrogenase, mitochondrial	95.39385432	-2.34235	0.13031	0.12453
0.00703	A0A1U7QD86	ALDH9A1	4-trimethylaminobutyraldehyde dehydrogenase, N-terminally processed	95.43244714	-2.34496	0.17772	0.16984
0.00347	A0A1U7QV29	MYL6	Myosin light polypeptide 6	95.45016653	-2.34616	0.11891	0.11364
0.00350	A0A1U7Q8G2	EIF2S1	Eukaryotic translation initiation factor 2 subunit 1	95.50061119	-2.34961	0.11891	0.11364
0.00338	A0A1U7QUG8	RPS16	Ribosomal protein S16	95.52242296	-2.35111	0.11714	0.11195
0.00155	A0A1U7QD22	SLC14A1	Solute Carrier Family 14 Member 1	96.02319901	-2.38731	0.06724	0.06426
0.00331	A0A1U7Q905	VDAC3	Voltage-dependent anion-selective channel protein 3	96.55267746	-2.42988	0.11645	0.11129
0.00273	A0A1U7QIL2	AKT1	RAC-alpha serine/threonine-protein kinase	96.72589782	-2.44498	0.10092	0.09645
0.00107	A0A1U7Q3M5	BRK1	BRICK1 Subunit Of SCAR/WAVE Actin Nucleating Complex	96.822145	-2.45366	0.05605	0.05356
0.00116	A0A1U7Q302	TLCD3B	Ceramide synthase	96.9827957	-2.46864	0.05833	0.05574
0.00144	A0A1U8CTB4	TRIM3	Tripartite motif-containing protein 3	97.12182087	-2.48215	0.06422	0.06137
0.00168	A0A1U8CFZ8	SVIP	Small VCP interacting protein	97.32408432	-2.50281	0.07085	0.06771
0.00137	A0A1U7QJL3	VPS53	Vacuolar protein sorting-associated protein 53 homolog	97.40053755	-2.51096	0.06333	0.06053
0.00084	A0A1U8CFU1	FXN	Frataxin intermediate form	97.56613007	-2.52933	0.04891	0.04674
0.00265	A0A1U7QZP9	SLC1A3	Excitatory amino acid transporter 1	97.64451696	-2.53840	0.09934	0.09493
0.00147	A0A3Q0CCG7	CLEC2L	C-type lectin domain family 2 member L	97.74471299	-2.55037	0.06505	0.06216
0.00151	A0A1U7QF93	APIP	Methylthioribulose-1-phosphate dehydratase	98.03393777	-2.58763	0.06615	0.06322
0.00224	A0A1U7QUY2	NEFM	Neurofilament medium polypeptide	98.200642	-2.61129	0.08941	0.08545
0.00086	A0A1U7R2Z1	LMAN2	Vesicular integral-membrane protein VIP36	98.25283283	-2.61908	0.04891	0.04674
0.00088	A0A1U7R9B7	HYI	Putative hydroxypyruvate isomerase	98.29279403	-2.62518	0.04891	0.04674
0.00082	A0A1U7R179	CHMP5	Charged multivesicular body protein 5	98.38983453	-2.64053	0.04891	0.04674
0.00055	A0A3Q0CWN0	PDPR	Pyruvate dehydrogenase phosphatase regulatory subunit, mitochondrial	98.46827458	-2.65352	0.03662	0.03499
0.00124	A0A1U7QHZ6	ACOT13	Acyl-coenzyme A thioesterase 13, N-terminally processed	98.56686312	-2.67069	0.05833	0.05574
0.00051	A0A1U8D1Y1	SGTB	Small glutamine-rich tetratricopeptide repeat-containing protein beta	98.61213611	-2.67892	0.03567	0.03409
0.00140	A0A3Q0DC30	WASHC5	WASH complex subunit 5	98.6387941	-2.68388	0.06334	0.06053
0.00114	A0A1U7QBN3	UGP2	UTP--glucose-1-phosphate uridylyltransferase	98.69763283	-2.69512	0.05833	0.05574
0.00049	A0A3Q0CNF3	EWSR1	RNA-binding protein EWS	98.70378213	-2.69632	0.03460	0.03307
0.00073	A0A1U7QS24	GNG4	Guanine nucleotide-binding protein G(I)/G(S)/G(O) subunit gamma-4	98.7276116	-2.70101	0.04554	0.04352
0.00084	A0A1U7R170	ADK	Adenosine kinase	98.73323894	-2.70213	0.04891	0.04674
0.00057	A0A1U7QII8	SLC9A1	Sodium/hydrogen exchanger 1	98.78882239	-2.71344	0.03752	0.03586
0.00137	A0A3Q0D7C5	STK39	Serine/Threonine Kinase 39	98.8248332	-2.72101	0.06333	0.06053
0.00089	A0A1U8BW17	KLC2	Kinesin light chain 2	98.98054106	-2.75625	0.04891	0.04674
0.00048	A0A1U7QTX3	DNAJC5	DnaJ homolog subfamily C member 5	98.98756117	-2.75795	0.03460	0.03307
0.00124	A0A3Q0DB12	TTC39B	Tetratricopeptide repeat protein 39B	99.27033803	-2.83678	0.05833	0.05574
0.00033	A0A1U7Q8Y9	FYN	Tyrosine-protein kinase Fyn	99.27451538	-2.83814	0.02734	0.02613
0.00037	A0A1U7Q963	GLRX5	Glutaredoxin-related protein 5, mitochondrial	99.28385359	-2.84119	0.02980	0.02848
0.00093	A0A1U7RJ69	MRPL17	Mitochondrial ribosomal protein L17.	99.30381105	-2.84784	0.05028	0.04805
0.00067	A0A1U7RD92	RPL18	60S ribosomal protein L18	99.43367571	-2.89574	0.04310	0.04119
0.00093	A0A1U7RAG7	RPN2	Dolichyl-diphosphooligosaccharide--protein glycosyltransferase subunit 2	99.44022664	-2.89841	0.05028	0.04805
0.00124	A0A1U8BZB8	MAPRE3	Microtubule-associated protein RP/EB family member 3	99.53863629	-2.94223	0.05833	0.05574
0.00119	A0A1U7Q4A6	LTA4H	Leukotriene A-4 hydrolase	99.57174265	-2.95888	0.05833	0.05574
0.00052	A0A1U8D3H6	HAPLN1	Hyaluronan and proteoglycan link protein 1	99.64889543	-3.00265	0.03593	0.03434
0.00042	A0A3Q0CH44	NFASC	Neurofascin	99.70400148	-3.03958	0.03203	0.03061
0.00017	A0A3Q0DE74	ITCH	E3 ubiquitin-protein ligase Itchy homolog	99.76201153	-3.08589	0.01681	0.01606
0.00020	A0A1U7RI31	TSG101	Tumor susceptibility gene 101 protein	99.79705678	-3.11912	0.01803	0.01723
0.00073	A0A3Q0CP50	NCAM1	Neural cell adhesion molecule 1	99.81474567	-3.13793	0.04554	0.04352
0.00115	A0A1U7QU79	NAA50	N-alpha-acetyltransferase 50	99.83949627	-3.16720	0.05833	0.05574
0.00013	A0A3Q0CDG2	MICAL3	Microtubule Associated Monooxygenase, Calponin And LIM Domain Containing 3	99.8449043	-3.17414	0.01525	0.01457
0.00083	A0A1U7QYZ8	SRI	Sorcin	99.85196938	-3.18355	0.04891	0.04674
0.00015	A0A1U7QS96	PTGES3	Prostaglandin E synthase 3	99.8539658	-3.18628	0.01629	0.01556
0.00042	A0A3Q0CFW1	TNPO2	Transportin-2	99.86699407	-3.20501	0.03203	0.03061
0.00017	A0A1U7Q9C0	SRSF7	Serine/arginine-rich splicing factor 7	99.88064733	-3.22653	0.01681	0.01606
0.00022	A0A1U7QE11	CD81	CD81 antigen	99.91107387	-3.28404	0.01995	0.01907
0.00087	A0A3Q0CS45	MTAP	S-methyl-5'-thioadenosine phosphorylase	99.91276183	-3.28774	0.04891	0.04674
0.00042	A0A1U7QI64	CLYBL	Citramalyl-CoA lyase, mitochondrial	99.91554164	-3.29398	0.03203	0.03061
0.00049	A0A1U7QCW2	MTCH2	Mitochondrial carrier homolog 2	99.91674399	-3.29674	0.03460	0.03307
0.00041	A0A1U7R667	S100A13	Protein S100-A13	99.92559143	-3.31823	0.03203	0.03061
0.00009	A0A1U8CPL8	AIMP1	Aminoacyl tRNA synthase complex-interacting multifunctional protein 1	99.9329261	-3.33792	0.01257	0.01201
0.00025	A0A3Q0CNA2	LETM1	Mitochondrial proton/calcium exchanger protein	99.94202448	-3.36532	0.02167	0.02071
0.00012	A0A1U7Q8D4	RMND1	Required for meiotic nuclear division protein 1 homolog	99.95492482	-3.41193	0.01473	0.01408
0.00013	A0A1U7Q5J8	ACOX1	Peroxisomal acyl-CoA oxidase 1, A chain	99.96116325	-3.43913	0.01542	0.01473
0.00054	A0A1U7R919	GSN	Gelsolin	99.97389567	-3.51030	0.03640	0.03479
0.00011	A0A1U7RHV7	PSMB5	Proteasome subunit beta type-5	99.98029067	-3.55951	0.01462	0.01397
0.00024	A0A3Q0D0V6	PIPOX	Peroxisomal sarcosine oxidase	99.99030233	-3.67991	0.02126	0.02031
0.00029	A0A1U7RHE0	FARSA	phenylalanyl-tRNA synthetase subunit alpha.	99.99151912	-3.70210	0.02469	0.02360
0.00020	A0A1U8BWS7	KCTD14	Potassium Channel Tetramerization Domain Containing 14	99.99225861	-3.71710	0.01803	0.01723
0.00014	A0A1U7QEH1	CPT2	Carnitine O-palmitoyltransferase 2, mitochondrial; Carnitine palmitoyltransferase 2	99.99504455	-3.78934	0.01593	0.01523
0.00008	A0A1U7QC48	S100B	Protein S100-B	99.99630263	-3.83582	0.01120	0.01070
0.00003	A0A1U8CZL7	BCAP31	B-cell receptor-associated protein 31	99.99745973	-3.89434	0.00540	0.00516
0.00002	A0A1U7Q3U8	ACSL1	Long-chain-fatty-acid-CoA ligase 1	99.99749948	-3.89678	0.00464	0.00443
0.00007	A0A1U7QRV9	BAX	Apoptosis regulator BAX	99.99883919	-4.01295	0.01080	0.01032
0.00004	A0A1U7QN04	HACD3	3-Hydroxyacyl-CoA Dehydratase 3	99.99906631	-4.04514	0.00651	0.00622
0.00003	A0A1U7QAG9	ACADSB	Acyl-CoA Dehydrogenase Short/Branched Chain,mitochondrial	99.99919848	-4.06752	0.00578	0.00553
0.00015	A0A1U7R754	RAB5C	Ras-related protein Rab-5C	99.99921577	-4.07070	0.01629	0.01556
0.00002	A0A3Q0D2U7	RPS3A	40S ribosomal protein S3a	99.99923295	-4.07393	0.00329	0.00315
0.00002	A0A3Q0CY62	LSAMP	Limbic system-associated membrane protein	99.99929252	-4.08569	0.00413	0.00395
0.00012	A0A1U7QFH7	NFU1	NFU1 iron-sulfur cluster scaffold homolog, mitochondrial	99.99929386	-4.08597	0.01462	0.01398
0.00019	A0A1U7QKN4	PLCL1	Inactive phospholipase C-like protein 1	99.9994262	-4.11597	0.01803	0.01723
0.00001	A0A1U7R1L4	RAB10	RAB10, Member RAS Oncogene Family	99.99952342	-4.14258	0.00291	0.00278
0.00003	A0A1U7Q826	TBCC	Tubulin-specific chaperone C	99.99979464	-4.26061	0.00578	0.00553
0.00001	A0A1U7QBT3	RPS15A	40S ribosomal protein S15a	99.99990432	-4.36425	0.00226	0.00216
0.00001	A0A1U7R708	DIS3L2	DIS3-like exonuclease 2	99.99992733	-4.40083	0.00206	0.00197
0.00001	A0A1U7QCK5	ATP5MG	ATP synthase subunit g, mitochondrial	99.99998222	-4.58247	0.00293	0.00280
0.00001	A0A3Q0CY98	CPNE4	Copine-4	99.99999085	-4.66516	0.00257	0.00245
0.00004	A0A1U7Q473	LLGL1	Lethal (2) giant larvae protein homolog 1	99.99999233	-4.68675	0.00651	0.00622
0.00002	A0A3Q0DAJ4	OXSR1	Oxidative Stress Responsive Kinase 1	99.99999505	-4.74004	0.00434	0.00415
0.00000	A0A1U7QJ99	ARF3	ADP-ribosylation factor 3	99.99999542	-4.74939	0.00134	0.00128
0.00016	A0A1U7QG33	REEP5	Receptor expression-enhancing protein 5	99.99999707	-4.80290	0.01681	0.01606
0.00001	A0A1U7Q4F0	ADSS1	Adenylosuccinate synthetase isozyme 1	99.99999921	-4.95532	0.00270	0.00258
0.00001	A0A1U7R524	MECR	Enoyl-[acyl-carrier-protein] reductase, mitochondrial	99.99999981	-5.11299	0.00181	0.00173
0.00000	A0A1U7QM94	NDUFA2	NADH dehydrogenase [ubiquinone] 1 alpha subcomplex subunit 2	99.99999988	-5.16824	0.00120	0.00115
0.00000	A0A1U7R1Z1	AGK	Acylglycerol kinase, mitochondrial	99.99999995	-5.25347	0.00181	0.00173
0.00000	A0A1U8C9M8	S100A16	S100 Calcium Binding Protein A16	100	-6.24326	0.00056	0.00053
0.00000	A0A1U7QV54	SHMT2	Serine hydroxymethyltransferase, mitochondrial	100	-6.54180	0.00108	0.00103
0.00000	A0A1U7QF99	LGI3	Leucine-rich repeat LGI family member 3	100	-6.94830	0.00008	0.00008
0.00000	A0A3Q0D8D0	HSPG2	Basement membrane-specific heparan sulfate proteoglycan core protein	100	-7.96889	0.00108	0.00103
0.00000	A0A1U7R1I8	SLC25A1	Tricarboxylate transport protein, mitochondrial	100	-8.10557	0.00005	0.00004
0.00000	A0A1U7QI17	GNPDA2	Glucosamine-6-phosphate deaminase 2	100	-8.85022	0.00005	0.00004
0.00000	A0A3Q0CS56	RALB	RAS Like Proto-Oncogene B	100	-8.89704	0.00003	0.00003
Table S4. Univariate t-test analysis result for the comparison between GASH.sAuk.NR and GASH.naïve groups. 159 differentially expressed proteins (DEPs) (p-value < 0.05). Column 2 represents Mesocricetus auratus protein identifiers while column 3 represents human orthologous genes.
