# Supplementary material for: Changes in the Proteomic Profile After Audiogenic Kindling in the Inferior Colliculus of the GASH/Sal Model of Epilepsy
Source: Int J Mol Sci. 2025 Mar 5;26(5):2331. doi: 10.3390/ijms26052331 (PMC11900993; doi:10.3390/ijms26052331)
Supplement: Supplementary file 1 [file ijms-26-02331-s001.zip › Table S5.xlsx]

## Sheet: Sheet 1
NAME	SIZE	ES	NES	NOM p-value	FDR q-value
PICCALUGA_ANGIOIMMUNOBLASTIC_LYMPHOMA_DN	20	0.638843	1.9691	0	0.0973339
NIKOLSKY_MUTATED_AND_AMPLIFIED_IN_BREAST_CANCER	25	0.59262	1.92841	0	0.100186
REACTOME_DEADENYLATION_DEPENDENT_MRNA_DECAY	27	0.606127	1.97484	0.00793651	0.183804
GOLDRATH_IMMUNE_MEMORY	20	0.513127	1.57728	0.030303	0.748383
NABA_ECM_AFFILIATED	27	0.461926	1.5511	0.0165289	0.755944
MIDORIKAWA_AMPLIFIED_IN_LIVER_CANCER	18	0.527872	1.60125	0.0167598	0.771953
REACTOME_MATERNAL_TO_ZYGOTIC_TRANSITION_MZT	16	0.363331	1.0577	0.387435	0.890834
ASGHARZADEH_NEUROBLASTOMA_POOR_SURVIVAL_DN	15	0.37306	1.05306	0.374408	0.895594
WP_ECTODERM_DIFFERENTIATION	37	0.291224	1.0583	0.336957	0.900722
KEGG_MEDICUS_REFERENCE_EGF_EGFR_ACTIN_SIGNALING_PATHWAY	15	0.371285	1.04598	0.346535	0.910509
RYAN_MANTLE_CELL_LYMPHOMA_NOTCH_DIRECT_UP	21	0.341137	1.05883	0.371951	0.911217
WP_MODULATORS_OF_TCR_SIGNALING_AND_T_CELL_ACTIVATION	20	0.332355	1.0369	0.398773	0.921504
WP_AUTOPHAGY	20	0.341274	1.05928	0.353659	0.922221
WP_DYRK1A_INVOLVEMENT_REGARDING_CELL_PROLIFERATION_IN_BRAIN_DEVELOPMENT	16	0.360953	1.03927	0.355556	0.924599
REACTOME_CELLULAR_SENESCENCE	30	0.303537	1.05987	0.368421	0.933084
CHEN_HOXA5_TARGETS_9HR_UP	35	0.282686	1.02743	0.381579	0.94518
LIM_MAMMARY_LUMINAL_MATURE_UP	22	0.33427	1.06023	0.391304	0.945236
BURTON_ADIPOGENESIS_11	17	0.548635	1.60439	0.0159574	0.948638
REACTOME_GENE_SILENCING_BY_RNA	29	0.315454	1.06228	0.357724	0.951169
REACTOME_REGULATION_OF_INSULIN_LIKE_GROWTH_FACTOR_IGF_TRANSPORT_AND_UPTAKE_BY_INSULIN_LIKE_GROWTH_FACTOR_BINDING_PROTEINS_IGFBPS	39	0.297388	1.06357	0.329412	0.959981
PECE_MAMMARY_STEM_CELL_DN	55	0.280918	1.06451	0.333333	0.970324
BURTON_ADIPOGENESIS_7	18	0.471992	1.44622	0.0512821	0.977922
BECKER_TAMOXIFEN_RESISTANCE_UP	16	0.371341	1.06594	0.378698	0.979413
REACTOME_NUCLEAR_PORE_COMPLEX_NPC_DISASSEMBLY	19	0.254645	0.775246	0.779006	0.98458
KEGG_TOLL_LIKE_RECEPTOR_SIGNALING_PATHWAY	25	0.228032	0.78692	0.813953	0.984681
DACOSTA_UV_RESPONSE_VIA_ERCC3_TTD_UP	30	0.23334	0.79405	0.88785	0.985386
WP_OSTEOBLAST_DIFFERENTIATION_AND_RELATED_DISEASES	20	0.21353	0.667213	0.889655	0.987384
LUI_THYROID_CANCER_PAX8_PPARG_UP	15	0.200608	0.555887	0.989583	0.98796
REACTOME_RHOJ_GTPASE_CYCLE	32	0.22955	0.796103	0.817308	0.988202
BIOCARTA_EGF_PATHWAY	15	0.197629	0.574987	0.967914	0.988318
PID_RAS_PATHWAY	15	0.278968	0.780566	0.743842	0.988765
HOEBEKE_LYMPHOID_STEM_CELL_UP	28	0.233155	0.788249	0.822581	0.988851
SENESE_HDAC2_TARGETS_DN	25	0.232366	0.768214	0.878788	0.989111
KEGG_SPLICEOSOME	67	0.198988	0.775993	0.952381	0.98969
REACTOME_RND2_GTPASE_CYCLE	18	0.275701	0.806191	0.748344	0.989741
REACTOME_MTORC1_MEDIATED_SIGNALLING	16	0.226467	0.668295	0.926108	0.992149
REACTOME_SUMOYLATION	49	0.282586	1.06628	0.208333	0.993116
BIOCARTA_PDGF_PATHWAY	15	0.197629	0.57575	0.985075	0.993401
KEGG_NEUROACTIVE_LIGAND_RECEPTOR_INTERACTION	23	0.245852	0.79678	0.845679	0.993722
REACTOME_NUCLEAR_ENVELOPE_BREAKDOWN	25	0.175451	0.589951	0.992481	0.994231
JOHANSSON_GLIOMAGENESIS_BY_PDGFB_UP	19	0.346127	1.06951	0.320652	0.995487
HENDRICKS_SMARCA4_TARGETS_UP	18	0.25898	0.806669	0.741935	0.995638
BILD_CTNNB1_ONCOGENIC_SIGNATURE	15	0.277396	0.798978	0.717949	0.99644
KAAB_FAILED_HEART_VENTRICLE_DN	16	0.234821	0.669601	0.898396	0.996834
DAZARD_RESPONSE_TO_UV_SCC_DN	25	0.204637	0.689986	0.945312	0.997168
WP_TOLL_LIKE_RECEPTOR_SIGNALING_PATHWAY	25	0.228032	0.754413	0.891304	0.99743
ROSS_AML_WITH_MLL_FUSIONS	29	0.241245	0.809241	0.813559	0.997619
BHAT_ESR1_TARGETS_NOT_VIA_AKT1_DN	18	0.233537	0.713746	0.91018	0.998408
REACTOME_CA_DEPENDENT_EVENTS	20	0.227301	0.694601	0.91411	0.99905
WP_ENTEROCYTE_CHOLESTEROL_METABOLISM	18	0.223824	0.673481	0.918033	0.999491
LIANG_HEMATOPOIESIS_STEM_CELL_NUMBER_LARGE_VS_TINY_DN	16	0.285112	0.815155	0.693548	0.999539
DER_IFN_GAMMA_RESPONSE_UP	22	0.188189	0.59024	0.961039	0.999596
BILANGES_SERUM_SENSITIVE_VIA_TSC2	15	0.214992	0.604142	0.952128	0.999761
WP_ENDODERM_DIFFERENTIATION	19	0.483967	1.47264	0.0632911	1
LIN_NPAS4_TARGETS_DN	15	0.522518	1.44734	0.0829016	1
REACTOME_PROCESSING_OF_CAPPED_INTRON_CONTAINING_PRE_MRNA	132	0.272409	1.40862	0	1
REACTOME_HEPARAN_SULFATE_HEPARIN_HS_GAG_METABOLISM	15	0.483943	1.38555	0.0873786	1
REACTOME_CHONDROITIN_SULFATE_DERMATAN_SULFATE_METABOLISM	15	0.493925	1.35948	0.13089	1
TANAKA_METHYLATED_IN_ESOPHAGEAL_CARCINOMA	20	0.437479	1.34938	0.0816327	1
REACTOME_RNA_POLYMERASE_II_PRE_TRANSCRIPTION_EVENTS	17	0.462491	1.3319	0.102151	1
REACTOME_FORMATION_OF_RNA_POL_II_ELONGATION_COMPLEX	16	0.462576	1.33051	0.147208	1
KEGG_RIG_I_LIKE_RECEPTOR_SIGNALING_PATHWAY	18	0.443726	1.29089	0.169399	1
WP_NOVEL_INTRACELLULAR_COMPONENTS_OF_RIG_I_LIKE_RECEPTOR_PATHWAY	18	0.443726	1.28191	0.162921	1
LINDSTEDT_DENDRITIC_CELL_MATURATION_D	19	0.411541	1.25486	0.170068	1
REACTOME_GLYCOSAMINOGLYCAN_METABOLISM	24	0.386046	1.233	0.189189	1
REACTOME_RND1_GTPASE_CYCLE	17	0.436134	1.23215	0.191617	1
PHONG_TNF_RESPONSE_VIA_P38_PARTIAL	28	0.367217	1.23136	0.126126	1
REACTOME_METABOLISM_OF_FAT_SOLUBLE_VITAMINS	15	0.431366	1.22783	0.184615	1
REACTOME_REGULATION_OF_PTEN_GENE_TRANSCRIPTION	23	0.383068	1.22041	0.171642	1
KYNG_DNA_DAMAGE_BY_4NQO_OR_UV	18	0.428356	1.21528	0.2	1
REACTOME_TNF_SIGNALING	16	0.426813	1.21344	0.193548	1
ZHAN_MULTIPLE_MYELOMA_HP_DN	16	0.404392	1.20235	0.218391	1
ACEVEDO_LIVER_CANCER_WITH_H3K9ME3_UP	18	0.403818	1.20112	0.201183	1
REACTOME_CLASS_A_1_RHODOPSIN_LIKE_RECEPTORS	16	0.416603	1.19967	0.2	1
FOROUTAN_INTEGRATED_TGFB_EMT_UP	23	0.378031	1.19044	0.190789	1
MANALO_HYPOXIA_UP	46	0.324799	1.18782	0.153846	1
STAMBOLSKY_TARGETS_OF_MUTATED_TP53_UP	15	0.403271	1.17952	0.230415	1
CHARAFE_BREAST_CANCER_BASAL_VS_MESENCHYMAL_DN	15	0.407334	1.17231	0.233831	1
PID_ARF6_TRAFFICKING_PATHWAY	24	0.362896	1.17131	0.204724	1
PID_RHOA_REG_PATHWAY	18	0.39781	1.17099	0.24581	1
WP_MESODERMAL_COMMITMENT_PATHWAY	21	0.372983	1.1677	0.248588	1
REACTOME_MRNA_SPLICING	101	0.274221	1.16488	0.272727	1
KYNG_RESPONSE_TO_H2O2_VIA_ERCC6_DN	16	0.403537	1.15983	0.231579	1
REACTOME_EARLY_SARS_COV_2_INFECTION_EVENTS	16	0.404191	1.1564	0.273196	1
MACAEVA_PBMC_RESPONSE_TO_IR	23	0.346719	1.15304	0.209459	1
HUANG_DASATINIB_SENSITIVITY_UP	22	0.354822	1.14715	0.218978	1
REACTOME_NRAGE_SIGNALS_DEATH_THROUGH_JNK	19	0.384752	1.13899	0.253086	1
LEE_CALORIE_RESTRICTION_MUSCLE_DN	17	0.395595	1.13266	0.311828	1
WP_2Q37_COPY_NUMBER_VARIATION_SYNDROME	33	0.314377	1.127	0.254545	1
BLANCO_MELO_COVID19_SARS_COV_2_INFECTION_A594_ACE2_EXPRESSING_CELLS_RUXOLITINIB_UP	44	0.301425	1.12453	0.24	1
NIKOLSKY_BREAST_CANCER_7Q21_Q22_AMPLICON	15	0.401007	1.12167	0.252577	1
REACTOME_NUCLEAR_EVENTS_KINASE_AND_TRANSCRIPTION_FACTOR_ACTIVATION	15	0.380496	1.1174	0.254545	1
WP_MALE_INFERTILITY	23	0.346479	1.11418	0.270073	1
DACOSTA_UV_RESPONSE_VIA_ERCC3_XPCS_DN	34	0.307459	1.10849	0.247059	1
CASORELLI_ACUTE_PROMYELOCYTIC_LEUKEMIA_UP	32	0.323504	1.10815	0.257732	1
REACTOME_RND3_GTPASE_CYCLE	19	0.364989	1.10202	0.329268	1
BLANCO_MELO_COVID19_SARS_COV_2_INFECTION_A594_ACE2_EXPRESSING_CELLS_UP	49	0.27981	1.09591	0.267606	1
REACTOME_DISEASES_OF_METABOLISM	71	0.262159	1.09337	0.228571	1
REACTOME_SARS_COV_2_ACTIVATES_MODULATES_INNATE_AND_ADAPTIVE_IMMUNE_RESPONSES	46	0.281768	1.09286	0.292308	1
ALONSO_METASTASIS_EMT_UP	15	0.38353	1.09256	0.328042	1
VANHARANTA_UTERINE_FIBROID_WITH_7Q_DELETION_DN	16	0.37082	1.08595	0.297872	1
REACTOME_DISEASES_OF_GLYCOSYLATION	34	0.315048	1.07976	0.301075	1
REACTOME_VIRAL_MESSENGER_RNA_SYNTHESIS	23	0.340764	1.07638	0.333333	1
REACTOME_REGULATION_OF_CHOLESTEROL_BIOSYNTHESIS_BY_SREBP_SREBF	21	0.349571	1.07288	0.335443	1
REACTOME_TRANSCRIPTION_OF_THE_HIV_GENOME	16	0.360167	1.07047	0.337143	1
PEDRIOLI_MIR31_TARGETS_UP	39	0.305879	1.07003	0.303797	1
LOPEZ_TRANSLATION_VIA_FN1_SIGNALING	17	0.350262	1.06993	0.351351	1
GRADE_COLON_AND_RECTAL_CANCER_DN	27	0.307593	1.0062	0.448	1
BROWNE_HCMV_INFECTION_1HR_DN	51	0.270894	1.00573	0.478261	1
BILD_SRC_ONCOGENIC_SIGNATURE	18	0.339303	1.00091	0.44382	1
BOQUEST_STEM_CELL_DN	44	0.273498	1.00014	0.478261	1
REACTOME_CIRCADIAN_CLOCK	16	0.339978	0.993134	0.442529	1
WANG_CLIM2_TARGETS_UP	54	0.250934	0.985997	0.4375	1
MEISSNER_NPC_HCP_WITH_H3K4ME2_AND_H3K27ME3	53	0.255267	0.977035	0.5	1
BROWNE_HCMV_INFECTION_10HR_UP	24	0.312052	0.971141	0.51938	1
BOYAULT_LIVER_CANCER_SUBCLASS_G1_UP	33	0.267263	0.966488	0.53012	1
REACTOME_CDC42_GTPASE_CYCLE	57	0.245333	0.965948	0.525424	1
GINESTIER_BREAST_CANCER_20Q13_AMPLIFICATION_DN	47	0.245366	0.959033	0.540984	1
REACTOME_TRNA_PROCESSING	38	0.26944	0.957236	0.61039	1
DEBIASI_APOPTOSIS_BY_REOVIRUS_INFECTION_DN	117	0.208925	0.952433	0.583333	1
SETLUR_PROSTATE_CANCER_TMPRSS2_ERG_FUSION_UP	29	0.271519	0.945531	0.548387	1
BURTON_ADIPOGENESIS_10	16	0.319677	0.944916	0.527919	1
REACTOME_SIGNALING_BY_FGFR2_IN_DISEASE	15	0.334707	0.943067	0.563452	1
NIKOLSKY_BREAST_CANCER_17Q11_Q21_AMPLICON	29	0.282414	0.943019	0.525424	1
BOYLAN_MULTIPLE_MYELOMA_C_D_DN	60	0.247432	0.939733	0.58	1
REACTOME_INSULIN_PROCESSING	17	0.322902	0.936225	0.581006	1
REACTOME_TRANSCRIPTIONAL_REGULATION_BY_SMALL_RNAS	22	0.285808	0.933697	0.541096	1
REACTOME_TELOMERE_MAINTENANCE	15	0.320224	0.932888	0.525	1
NABA_ECM_REGULATORS	28	0.279956	0.931887	0.609091	1
LIU_NASOPHARYNGEAL_CARCINOMA	23	0.283283	0.927684	0.515385	1
ONDER_CDH1_TARGETS_1_DN	45	0.250553	0.927451	0.676471	1
TONKS_TARGETS_OF_RUNX1_RUNX1T1_FUSION_HSC_UP	44	0.251609	0.923566	0.641509	1
DAZARD_RESPONSE_TO_UV_NHEK_DN	68	0.234619	0.919013	0.625	1
REACTOME_POSTMITOTIC_NUCLEAR_PORE_COMPLEX_NPC_REFORMATION	17	0.311543	0.913129	0.590909	1
LIU_PROSTATE_CANCER_UP	27	0.285124	0.910127	0.605505	1
WP_PHOSPHODIESTERASES_IN_NEURONAL_FUNCTION	19	0.299881	0.909703	0.6	1
REACTOME_ACTIVATION_OF_GENE_EXPRESSION_BY_SREBF_SREBP	15	0.314464	0.905648	0.572192	1
REACTOME_EPIGENETIC_REGULATION_OF_GENE_EXPRESSION	26	0.277155	0.901799	0.638462	1
ZWANG_EGF_PERSISTENTLY_DN	18	0.299856	0.90126	0.614035	1
REACTOME_ISG15_ANTIVIRAL_MECHANISM	40	0.248459	0.89914	0.696202	1
SAUL_SEN_MAYO	15	0.321319	0.896603	0.547619	1
WENG_POR_TARGETS_LIVER_UP	16	0.312629	0.89252	0.648352	1
INGRAM_SHH_TARGETS_UP	27	0.257221	0.888268	0.626667	1
REACTOME_CHROMATIN_MODIFYING_ENZYMES	44	0.239423	0.886731	0.689189	1
NELSON_RESPONSE_TO_ANDROGEN_UP	28	0.264855	0.885449	0.733945	1
REACTOME_NUCLEAR_IMPORT_OF_REV_PROTEIN	20	0.28481	0.881267	0.666667	1
MIKKELSEN_NPC_HCP_WITH_H3K27ME3	50	0.238295	0.876936	0.711538	1
ASTIER_INTEGRIN_SIGNALING	24	0.257383	0.866897	0.671429	1
FOROUTAN_TGFB_EMT_UP	42	0.237161	0.862807	0.717949	1
BRUECKNER_TARGETS_OF_MIRLET7A3_DN	23	0.266875	0.855004	0.713287	1
REACTOME_RHOD_GTPASE_CYCLE	24	0.265708	0.853534	0.637795	1
REACTOME_CHROMOSOME_MAINTENANCE	18	0.286996	0.851764	0.681818	1
BIOCARTA_EIF4_PATHWAY	17	0.289439	0.847924	0.693989	1
SMITH_LIVER_CANCER	16	0.282748	0.84354	0.719577	1
NOURUZI_NEPC_ASCL1_TARGETS	16	0.290033	0.842399	0.654088	1
KEGG_SMALL_CELL_LUNG_CANCER	24	0.261154	0.841789	0.738806	1
REACTOME_CELL_DEATH_SIGNALLING_VIA_NRAGE_NRIF_AND_NADE	25	0.265749	0.841727	0.730769	1
ELVIDGE_HIF1A_TARGETS_UP	25	0.264913	0.84036	0.735043	1
SHAFFER_IRF4_TARGETS_IN_ACTIVATED_DENDRITIC_CELL	23	0.260199	0.839385	0.736434	1
REACTOME_TRANSPORT_OF_THE_SLBP_DEPENDANT_MATURE_MRNA	19	0.275237	0.838456	0.698718	1
MOHANKUMAR_HOXA1_TARGETS_DN	30	0.233529	0.834509	0.760331	1
STEIN_ESRRA_TARGETS_DN	26	0.250806	0.832317	0.707317	1
MIKKELSEN_MEF_LCP_WITH_H3K4ME3	22	0.266931	0.829199	0.753425	1
BERNARD_PPAPDC1B_TARGETS_DN	15	0.281161	0.828656	0.690058	1
BIOCARTA_KERATINOCYTE_PATHWAY	15	0.291668	0.827189	0.668421	1
KIM_MYC_AMPLIFICATION_TARGETS_DN	22	0.259365	0.82577	0.784615	1
PYEON_CANCER_HEAD_AND_NECK_VS_CERVICAL_UP	33	0.233339	0.823626	0.836538	1
KEGG_COMPLEMENT_AND_COAGULATION_CASCADES	15	0.299322	0.823221	0.715	1
REACTOME_TRANSPORT_OF_MATURE_MRNAS_DERIVED_FROM_INTRONLESS_TRANSCRIPTS	21	0.262188	0.819544	0.772414	1
REACTOME_INTERLEUKIN_17_SIGNALING	24	0.255384	0.815894	0.769231	1
GRABARCZYK_BCL11B_TARGETS_UP	24	0.258154	0.815304	0.780822	1
FOROUTAN_PRODRANK_TGFB_EMT_UP	41	0.220073	0.809486	0.84	1
WP_TRANSLATION_INHIBITORS_IN_CHRONICALLY_ACTIVATED_PDGFRA_CELLS	32	0.211857	0.756326	0.824742	1
BENPORATH_ES_CORE_NINE_CORRELATED	15	0.264951	0.738988	0.795	1
DER_IFN_ALPHA_RESPONSE_UP	18	0.248123	0.734973	0.854651	1
REACTOME_INTERACTIONS_OF_REV_WITH_HOST_CELLULAR_PROTEINS	23	0.233163	0.72892	0.870504	1
WP_PRADER_WILLI_AND_ANGELMAN_SYNDROME	31	0.20781	0.726823	0.909091	1
REACTOME_NS1_MEDIATED_EFFECTS_ON_HOST_PATHWAYS	25	0.218005	0.724439	0.881481	1
WP_PHOSPHOINOSITIDES_METABOLISM	28	0.203277	0.72087	0.933962	1
DAUER_STAT3_TARGETS_UP	16	0.24634	0.7161	0.913514	1
PARK_HSC_AND_MULTIPOTENT_PROGENITORS	19	0.234258	0.705546	0.871345	1
WP_NEURODEGENERATION_WITH_BRAIN_IRON_ACCUMULATION_NBIA_SUBTYPES_PATHWAY	26	0.209058	0.696508	0.904762	1
BROWNE_HCMV_INFECTION_20HR_DN	36	0.197051	0.678211	0.963855	1
VART_KSHV_INFECTION_ANGIOGENIC_MARKERS_UP	20	0.201596	0.622323	0.940397	1
GINESTIER_BREAST_CANCER_ZNF217_AMPLIFIED_UP	18	0.208937	0.617885	0.958333	1
UDAYAKUMAR_MED1_TARGETS_UP	52	0.158452	0.614158	0.977778	1
Table S5. Overall result of GSEA for the comparison between GASH.sAuk.NR and GASH.naïve groups. No significant up-regulated pathways were found. Column names abbreviations: ES (Enrichment Score), NES (Normalized Enrichment Score), NOM (Nominal) p-value, FDR (False Discovery Rate) q-value.

## Sheet: Sheet 2
NAME	SIZE	ES	NES	NOM p-value	FDR q-value	Enrichmentmap cluster membership
WP_GLYCOLYSIS_AND_GLUCONEOGENESIS	27	-0.795672	-1.88753	0	0.00823968	Cluster 2
WP_METABOLIC_EPILEPTIC_DISORDERS	61	-0.715747	-1.83981	0	0.0252638	Cluster 2
WP_ELECTRON_TRANSPORT_CHAIN_OXPHOS_SYSTEM_IN_MITOCHONDRIA	61	-0.711993	-1.81712	0	0.0268332	Cluster 1
REACTOME_GLUCONEOGENESIS	21	-0.785872	-1.80591	0	0.0297278	Cluster 2
REACTOME_GLUCOSE_METABOLISM	55	-0.713451	-1.8206	0	0.0323403	Cluster 2
WP_METABOLIC_REPROGRAMMING_IN_COLON_CANCER	35	-0.730789	-1.79088	0	0.0373157	No clustered
WONG_MITOCHONDRIA_GENE_MODULE	132	-0.660358	-1.77591	0	0.0458587	Cluster 1
KEGG_HUNTINGTONS_DISEASE	86	-0.663411	-1.74445	0	0.047799	Cluster 1
MOOTHA_VOXPHOS	44	-0.702778	-1.72578	0	0.0485565	Cluster 1
KEGG_OXIDATIVE_PHOSPHORYLATION	69	-0.677129	-1.74714	0	0.0486211	Cluster 1
KEGG_GLYCOLYSIS_GLUCONEOGENESIS	34	-0.730947	-1.76265	0	0.0490515	Cluster 2
PID_CXCR4_PATHWAY	50	-0.688157	-1.73885	0	0.0497619	No clustered
BILANGES_SERUM_AND_RAPAMYCIN_SENSITIVE_GENES	50	-0.678807	-1.72648	0	0.0499167	No clustered
REACTOME_THE_CITRIC_ACID_TCA_CYCLE_AND_RESPIRATORY_ELECTRON_TRANSPORT	112	-0.659078	-1.76737	0	0.0500312	Cluster 1
HONMA_DOCETAXEL_RESISTANCE	21	-0.763884	-1.72117	0.00118064	0.0510564
PID_TAP63_PATHWAY	16	-0.8013	-1.72822	0.00124688	0.0513184
REACTOME_GLYCOLYSIS	43	-0.688944	-1.73103	0	0.0515442
WP_OXIDATIVE_PHOSPHORYLATION	47	-0.699505	-1.74814	0	0.0515588
REACTOME_FATTY_ACID_METABOLISM	78	-0.656346	-1.73306	0	0.0521848
KEGG_PARKINSONS_DISEASE	68	-0.672669	-1.75551	0	0.0532141
ALCALA_APOPTOSIS	39	-0.696544	-1.71504	0.00108225	0.0541257
TOOKER_GEMCITABINE_RESISTANCE_UP	30	-0.734552	-1.74838	0.00224215	0.0561527
KEGG_CITRATE_CYCLE_TCA_CYCLE	27	-0.728577	-1.68701	0	0.0744464
RAMALHO_STEMNESS_DN	24	-0.717826	-1.68807	0.00117371	0.0757172
NUTT_GBM_VS_AO_GLIOMA_DN	20	-0.757995	-1.69688	0.00350877	0.0758896
KEGG_MEDICUS_REFERENCE_ELECTRON_TRANSFER_IN_COMPLEX_I	36	-0.685803	-1.67715	0.0010917	0.0760955
WP_PROXIMAL_TUBULE_TRANSPORT	19	-0.762369	-1.68913	0	0.0771214
WP_AMINO_ACID_METABOLISM	59	-0.652393	-1.67787	0	0.0776374
HOSHIDA_LIVER_CANCER_SUBCLASS_S3	108	-0.629964	-1.67142	0	0.0788143
KEGG_FATTY_ACID_METABOLISM	27	-0.722461	-1.68977	0.00457666	0.0794247
CROMER_METASTASIS_DN	31	-0.699804	-1.67795	0	0.0801087
KEGG_MEDICUS_VARIANT_MUTATION_INACTIVATED_PINK1_TO_ELECTRON_TRANSFER_IN_COMPLEX_I	36	-0.685803	-1.67163	0	0.08092
REACTOME_RESPIRATORY_ELECTRON_TRANSPORT_ATP_SYNTHESIS_BY_CHEMIOSMOTIC_COUPLING_AND_HEAT_PRODUCTION_BY_UNCOUPLING_PROTEINS	75	-0.649128	-1.69087	0	0.0811444
REACTOME_SULFUR_AMINO_ACID_METABOLISM	18	-0.770526	-1.67826	0.00241546	0.0821948
REACTOME_CRISTAE_FORMATION	23	-0.720207	-1.66691	0.00231481	0.0830104
REACTOME_PYRUVATE_METABOLISM_AND_CITRIC_ACID_TCA_CYCLE	41	-0.677438	-1.67885	0	0.0841758
KEGG_MEDICUS_VARIANT_MUTATION_CAUSED_ABERRANT_TDP43_TO_ELECTRON_TRANSFER_IN_COMPLEX_I	37	-0.674901	-1.66225	0	0.0868619
SOGA_COLORECTAL_CANCER_MYC_UP	42	-0.661949	-1.6632	0	0.0871486
KEGG_PYRUVATE_METABOLISM	27	-0.708213	-1.65858	0.00225734	0.0898641
REACTOME_SELENOAMINO_ACID_METABOLISM	72	-0.639619	-1.65127	0	0.0911516
KEGG_CYSTEINE_AND_METHIONINE_METABOLISM	19	-0.737861	-1.64848	0.00366748	0.0916009
KIM_MYC_AMPLIFICATION_TARGETS_UP	83	-0.62641	-1.64972	0	0.0916898
REACTOME_FORMATION_OF_ATP_BY_CHEMIOSMOTIC_COUPLING	15	-0.7748	-1.64707	0.00376884	0.0920879
REACTOME_RESPONSE_OF_EIF2AK4_GCN2_TO_AMINO_ACID_DEFICIENCY	61	-0.642119	-1.65157	0	0.0927448
GROSS_HYPOXIA_VIA_HIF1A_UP	42	-0.664937	-1.65283	0	0.0928406
WP_METABOLIC_REPROGRAMMING_IN_PANCREATIC_CANCER	30	-0.689827	-1.65315	0.00342857	0.0945525
KEGG_MEDICUS_REFERENCE_RETROGRADE_AXONAL_TRANSPORT	15	-0.776791	-1.65319	0.00495663	0.0968904
REACTOME_MITOCHONDRIAL_PROTEIN_IMPORT	34	-0.665156	-1.62797	0.00222469	0.0977629
WP_CLEAR_CELL_RENAL_CELL_CARCINOMA_PATHWAYS	39	-0.658714	-1.62681	0.00109409	0.0982568
KEGG_MEDICUS_REFERENCE_TRANSLATION_INITIATION	55	-0.632967	-1.62914	0	0.0988054
REACTOME_FATTY_ACYL_COA_BIOSYNTHESIS	19	-0.731634	-1.62811	0.00353357	0.0991292
SANSOM_WNT_PATHWAY_REQUIRE_MYC	16	-0.752976	-1.62943	0.00868486	0.0999558
KEGG_MEDICUS_VARIANT_MUTATION_CAUSED_ABERRANT_SNCA_TO_ELECTRON_TRANSFER_IN_COMPLEX_I	37	-0.673291	-1.63593	0.0010989	0.0999891
APPIERTO_RESPONSE_TO_FENRETINIDE_DN	20	-0.726909	-1.62256	0.00474496	0.100569
KEGG_ALZHEIMERS_DISEASE	77	-0.62496	-1.63329	0	0.10089
KEGG_VALINE_LEUCINE_AND_ISOLEUCINE_DEGRADATION	36	-0.662602	-1.62396	0.00223964	0.101313
RAMASWAMY_METASTASIS_DN	19	-0.736888	-1.63184	0.00116279	0.101314
REACTOME_CD28_CO_STIMULATION	18	-0.73785	-1.63418	0.00242424	0.101383
YAUCH_HEDGEHOG_SIGNALING_PARACRINE_UP	27	-0.697828	-1.6296	0.00112486	0.101412
REACTOME_SIGNALING_BY_ERBB4	25	-0.701536	-1.63615	0.00341686	0.101515
KEGG_MEDICUS_VARIANT_MUTATION_CAUSED_ABERRANT_ABETA_TO_ELECTRON_TRANSFER_IN_COMPLEX_I	41	-0.667271	-1.63735	0.0010929	0.101728
WP_FATTY_ACID_BETA_OXIDATION	25	-0.690743	-1.62268	0.00688863	0.101958
KEGG_MEDICUS_VARIANT_MUTATION_CAUSED_ABERRANT_HTT_TO_RETROGRADE_AXONAL_TRANSPORT	17	-0.745597	-1.63036	0.00361882	0.101997
MOOTHA_GLUCONEOGENESIS	19	-0.744202	-1.64062	0.00728155	0.102156
HOLLEMAN_ASPARAGINASE_RESISTANCE_B_ALL_UP	17	-0.74216	-1.63776	0.00242718	0.103059
REACTOME_SRP_DEPENDENT_COTRANSLATIONAL_PROTEIN_TARGETING_TO_MEMBRANE	74	-0.626076	-1.63797	0	0.104762
KEGG_RIBOSOME	56	-0.627498	-1.61819	0.00211416	0.106502
REACTOME_EUKARYOTIC_TRANSLATION_ELONGATION	61	-0.627237	-1.61706	0.00104603	0.106815
KEGG_MEDICUS_PATHOGEN_SARS_COV_2_NSP1_TO_TRANSLATION_INITIATION	24	-0.697015	-1.61349	0.0046083	0.107966
WP_NONALCOHOLIC_FATTY_LIVER_DISEASE	64	-0.622706	-1.61373	0.00207684	0.109007
SESTO_RESPONSE_TO_UV_C7	32	-0.679707	-1.61463	0.00111359	0.109227
RODRIGUES_DCC_TARGETS_DN	40	-0.654641	-1.61135	0	0.1103
ZHU_CMV_24_HR_UP	35	-0.651973	-1.61038	0.0109529	0.110612
KEGG_LYSINE_DEGRADATION	17	-0.741592	-1.60703	0.00483676	0.113147
REACTOME_COMPLEX_I_BIOGENESIS	45	-0.638494	-1.60704	0.00542888	0.114676
DAZARD_RESPONSE_TO_UV_SCC_UP	49	-0.636989	-1.60455	0.00211864	0.116188
PECE_MAMMARY_STEM_CELL_UP	53	-0.633822	-1.60229	0	0.117174
KEGG_MEDICUS_REFERENCE_MITOCHONDRIAL_COMPLEX_UCP1_IN_THERMOGENESIS	36	-0.657222	-1.60292	0.00108578	0.117544
REACTOME_COSTIMULATION_BY_THE_CD28_FAMILY	27	-0.678195	-1.59523	0.00672646	0.121333
RUTELLA_RESPONSE_TO_HGF_VS_CSF2RB_AND_IL4_UP	118	-0.587743	-1.59443	0	0.121445
WP_CYTOPLASMIC_RIBOSOMAL_PROTEINS	59	-0.620083	-1.59659	0.0010352	0.121941
REACTOME_CELLULAR_RESPONSE_TO_STARVATION	84	-0.601417	-1.59546	0	0.122335
MA_RAT_AGING_UP	26	-0.68604	-1.59874	0.00933489	0.122437
REACTOME_CITRIC_ACID_CYCLE_TCA_CYCLE	21	-0.705766	-1.59674	0.0106257	0.123217
MARSON_FOXP3_TARGETS_UP	22	-0.699412	-1.59719	0.00692042	0.123858
LEE_LIVER_CANCER_DENA_DN	23	-0.686679	-1.5896	0.0136364	0.129011
REACTOME_PYRUVATE_METABOLISM	18	-0.709287	-1.58856	0.00876095	0.129791
WAKABAYASHI_ADIPOGENESIS_PPARG_RXRA_BOUND_36HR	57	-0.620203	-1.58692	0.00315126	0.130234
REACTOME_SARS_COV_1_MODULATES_HOST_TRANSLATION_MACHINERY	26	-0.675954	-1.5854	0.0127168	0.130327
REACTOME_MITOCHONDRIAL_FATTY_ACID_BETA_OXIDATION	25	-0.687208	-1.58594	0.00933489	0.130551
WP_TCA_CYCLE_AND_DEFICIENCY_OF_PYRUVATE_DEHYDROGENASE_COMPLEX_PDHC	15	-0.741792	-1.58718	0.0049505	0.13114
HILLION_HMGA1_TARGETS	39	-0.637635	-1.58144	0.00330396	0.13653
LEIN_OLIGODENDROCYTE_MARKERS	42	-0.642035	-1.57977	0.00757576	0.138477
REACTOME_SARS_COV_2_MODULATES_HOST_TRANSLATION_MACHINERY	28	-0.671205	-1.57451	0.00346821	0.143563
CAIRO_HEPATOBLASTOMA_DN	67	-0.606595	-1.57507	0.00207254	0.144071
STEIN_ESRRA_TARGETS_UP	186	-0.578541	-1.57522	0	0.145305
DANG_MYC_TARGETS_UP	66	-0.604709	-1.5723	0.002079	0.145483
REACTOME_TRANSPORT_OF_INORGANIC_CATIONS_ANIONS_AND_AMINO_ACIDS_OLIGOPEPTIDES	38	-0.641167	-1.57546	0.00435256	0.146291
PID_A6B1_A6B4_INTEGRIN_PATHWAY	24	-0.681169	-1.56767	0.0116822	0.146436
REACTOME_SLC_MEDIATED_TRANSMEMBRANE_TRANSPORT	68	-0.595203	-1.56691	0.0010395	0.146493
REACTOME_RESPIRATORY_ELECTRON_TRANSPORT	58	-0.616124	-1.57256	0	0.146494
WP_TCA_CYCLE_AKA_KREBS_OR_CITRIC_ACID_CYCLE	17	-0.716149	-1.56767	0.0108827	0.147834
JACKSON_DNMT1_TARGETS_UP	18	-0.70798	-1.56789	0.00708383	0.148759
GERHOLD_ADIPOGENESIS_UP	23	-0.685946	-1.56837	0.0116686	0.149176
WP_MITOCHONDRIAL_COMPLEX_I_ASSEMBLY_MODEL_OXPHOS_SYSTEM	44	-0.629117	-1.56904	0.00645161	0.149328
ZHU_CMV_ALL_UP	40	-0.641206	-1.56951	0.00875273	0.150007
KEGG_AMINO_SUGAR_AND_NUCLEOTIDE_SUGAR_METABOLISM	28	-0.660466	-1.56407	0.00453515	0.15074
BOUDOUKHA_BOUND_BY_IGF2BP2	47	-0.616981	-1.56283	0.00535332	0.152063
REACTOME_PROTEIN_FOLDING	47	-0.611574	-1.55846	0.00548246	0.15898
BILANGES_SERUM_RESPONSE_TRANSLATION	21	-0.679253	-1.55851	0.0152047	0.160334
KEGG_GLYCINE_SERINE_AND_THREONINE_METABOLISM	20	-0.706735	-1.55319	0.00586855	0.169063
KEGG_TRYPTOPHAN_METABOLISM	20	-0.68439	-1.53929	0.0204327	0.201285
KEGG_PROPANOATE_METABOLISM	24	-0.679748	-1.53589	0.00910125	0.208362
YAGI_AML_WITH_T_8_21_TRANSLOCATION	128	-0.566581	-1.53355	0	0.211023
KEGG_BETA_ALANINE_METABOLISM	16	-0.708933	-1.53362	0.0172202	0.21273
REACTOME_GABA_SYNTHESIS_RELEASE_REUPTAKE_AND_DEGRADATION	15	-0.726634	-1.53186	0.0136307	0.213817
REACTOME_RAB_GEFS_EXCHANGE_GTP_FOR_GDP_ON_RABS	51	-0.602059	-1.53043	0.00737619	0.215877
WP_FATTY_ACID_BIOSYNTHESIS	19	-0.69118	-1.52782	0.0203349	0.221359
WP_SUDDEN_INFANT_DEATH_SYNDROME_SIDS_SUSCEPTIBILITY_PATHWAYS	42	-0.615243	-1.52601	0.012987	0.222617
WP_MITOCHONDRIAL_FATTY_ACID_OXIDATION_DISORDERS	15	-0.723705	-1.52609	0.0251572	0.224237
KEGG_PPAR_SIGNALING_PATHWAY	27	-0.652967	-1.52392	0.01373	0.226707
REACTOME_AURKA_ACTIVATION_BY_TPX2	19	-0.67776	-1.52251	0.0275449	0.229133
RUAN_RESPONSE_TO_TNF_DN	33	-0.628136	-1.52169	0.0153173	0.229675
FERNANDEZ_BOUND_BY_MYC	59	-0.589002	-1.51947	0.00526316	0.230498
MCBRYAN_PUBERTAL_BREAST_6_7WK_DN	22	-0.657239	-1.52039	0.0254042	0.231564
REACTOME_PROTEIN_LOCALIZATION	85	-0.576388	-1.51968	0.00204708	0.231789
REACTOME_ACTIVATION_OF_THE_MRNA_UPON_BINDING_OF_THE_CAP_BINDING_COMPLEX_AND_EIFS_AND_SUBSEQUENT_BINDING_TO_43S	44	-0.607318	-1.51452	0.00747863	0.231997
REACTOME_INTERLEUKIN_12_SIGNALING	30	-0.639591	-1.51369	0.0169492	0.232619
WP_NOTCH_SIGNALING_PATHWAY	18	-0.683841	-1.51548	0.0286055	0.232988
REACTOME_CYTOSOLIC_TRNA_AMINOACYLATION	21	-0.672897	-1.51666	0.025	0.233362
VERHAAK_GLIOBLASTOMA_NEURAL	62	-0.58552	-1.51459	0.00622407	0.233559
DAZARD_RESPONSE_TO_UV_NHEK_UP	62	-0.578538	-1.51258	0.0083682	0.233904
ADDYA_ERYTHROID_DIFFERENTIATION_BY_HEMIN	15	-0.714243	-1.51561	0.0210396	0.234376
SANA_RESPONSE_TO_IFNG_DN	40	-0.611419	-1.51735	0.00539374	0.23496
BURTON_ADIPOGENESIS_6	88	-0.574358	-1.51667	0	0.235153
REACTOME_GENE_AND_PROTEIN_EXPRESSION_BY_JAK_STAT_SIGNALING_AFTER_INTERLEUKIN_12_STIMULATION	27	-0.647129	-1.50923	0.0208092	0.241997
KEGG_PRION_DISEASES	15	-0.703113	-1.5074	0.0235732	0.242441
REACTOME_SARS_COV_1_HOST_INTERACTIONS	56	-0.589752	-1.50834	0.00947368	0.243129
NGO_MALIGNANT_GLIOMA_1P_LOH	15	-0.696965	-1.50757	0.027127	0.24372
DORSAM_HOXA9_TARGETS_UP	18	-0.679648	-1.5022	0.0230583	0.244528
PID_ERBB4_PATHWAY	15	-0.706405	-1.50607	0.0307503	0.244817
PID_TXA2PATHWAY	27	-0.646818	-1.50428	0.0125	0.245154
KEGG_ALANINE_ASPARTATE_AND_GLUTAMATE_METABOLISM	23	-0.660046	-1.50473	0.021028	0.245319
WP_PPAR_SIGNALING_PATHWAY	27	-0.644034	-1.50364	0.0193182	0.245456
REACTOME_RECRUITMENT_OF_NUMA_TO_MITOTIC_CENTROSOMES	27	-0.647416	-1.50237	0.0225989	0.245695
FLOTHO_PEDIATRIC_ALL_THERAPY_RESPONSE_UP	29	-0.637858	-1.50512	0.0158192	0.246013
REACTOME_PI3K_AKT_SIGNALING_IN_CANCER	23	-0.651005	-1.50241	0.0206897	0.247311
RIZKI_TUMOR_INVASIVENESS_3D_DN	94	-0.565998	-1.4993	0.0030581	0.251554
WP_NEURAL_CREST_DIFFERENTIATION	15	-0.707294	-1.49755	0.0235149	0.254784
JIANG_AGING_HYPOTHALAMUS_UP	33	-0.621563	-1.49627	0.0177778	0.256962
REACTOME_EUKARYOTIC_TRANSLATION_INITIATION	82	-0.569482	-1.48875	0.00306435	0.263073
DARWICHE_PAPILLOMA_RISK_HIGH_UP	43	-0.599503	-1.48967	0.0162162	0.263682
BURTON_ADIPOGENESIS_5	59	-0.586348	-1.48897	0.00947368	0.264034
REACTOME_INTERLEUKIN_12_FAMILY_SIGNALING	34	-0.615252	-1.48681	0.0165929	0.264159
SMITH_TERT_TARGETS_DN	41	-0.601586	-1.48999	0.0184582	0.264337
CHEN_LUNG_CANCER_SURVIVAL	19	-0.658991	-1.49046	0.0283688	0.264544
REACTOME_NONSENSE_MEDIATED_DECAY_NMD	69	-0.567393	-1.48687	0.00726895	0.265637
WP_CHROMOSOMAL_AND_MICROSATELLITE_INSTABILITY_IN_COLORECTAL_CANCER	28	-0.633803	-1.49058	0.0183908	0.265892
ZHONG_SECRETOME_OF_LUNG_CANCER_AND_FIBROBLAST	83	-0.561629	-1.49145	0.00819672	0.266768
REACTOME_SENSORY_PROCESSING_OF_SOUND	32	-0.617548	-1.49258	0.018847	0.266901
ZHAN_MULTIPLE_MYELOMA_SUBGROUPS	16	-0.683915	-1.48693	0.0361146	0.267107
BILANGES_RAPAMYCIN_SENSITIVE_VIA_TSC1_AND_TSC2	41	-0.604108	-1.4906	0.0208562	0.267565
BOSCO_ALLERGEN_INDUCED_TH2_ASSOCIATED_MODULE	30	-0.614353	-1.49155	0.0349887	0.268265
LU_AGING_BRAIN_UP	83	-0.563297	-1.48391	0.00408163	0.271312
KEGG_MEDICUS_REFERENCE_RAB7_REGULATED_MICROTUBULE_MINUS_END_DIRECTED_TRANSPORT	18	-0.665135	-1.48286	0.0342385	0.271379
KEGG_MEDICUS_REFERENCE_ARL8_REGULATED_MICROTUBULE_PLUS_END_DIRECTED_TRANSPORT	18	-0.673449	-1.48152	0.0343137	0.272363
YAO_TEMPORAL_RESPONSE_TO_PROGESTERONE_CLUSTER_9	19	-0.662941	-1.48291	0.0308789	0.272836
REACTOME_G_PROTEIN_BETA_GAMMA_SIGNALLING	19	-0.663958	-1.4787	0.0276442	0.272888
BENPORATH_MYC_TARGETS_WITH_EBOX	79	-0.557558	-1.48167	0.00409836	0.273594
REACTOME_THE_ROLE_OF_NEF_IN_HIV_1_REPLICATION_AND_DISEASE_PATHOGENESIS	16	-0.686954	-1.4789	0.0452876	0.2739
LE_EGR2_TARGETS_DN	44	-0.59749	-1.48038	0.00641711	0.274224
GAVIN_FOXP3_TARGETS_CLUSTER_T7	55	-0.583615	-1.47894	0.0116156	0.275411
REACTOME_RECRUITMENT_OF_MITOTIC_CENTROSOME_PROTEINS_AND_COMPLEXES	24	-0.647193	-1.47931	0.0324074	0.275927
AMIT_EGF_RESPONSE_240_HELA	20	-0.651883	-1.47599	0.0262843	0.278057
NABA_CORE_MATRISOME	39	-0.590944	-1.46556	0.0242826	0.278741
DESERT_PERIPORTAL_HEPATOCELLULAR_CARCINOMA_SUBCLASS_UP	39	-0.597072	-1.47627	0.0237838	0.278784
WP_VITAMIN_B12_METABOLISM	18	-0.673383	-1.46509	0.0337756	0.278829
MCBRYAN_PUBERTAL_BREAST_3_4WK_UP	43	-0.586707	-1.46441	0.029476	0.279618
WP_SPINAL_CORD_INJURY	28	-0.624357	-1.46559	0.0386364	0.280096
KEGG_MEDICUS_PATHOGEN_HIV_GP120_TO_CXCR4_GNB_G_RAC_SIGNALING_PATHWAY	15	-0.689018	-1.46377	0.0293758	0.280155
RHEIN_ALL_GLUCOCORTICOID_THERAPY_DN	174	-0.541036	-1.46328	0.001001	0.280187
ANDERSEN_LIVER_CANCER_KRT19_UP	18	-0.663115	-1.4684	0.041514	0.280325
LEE_METASTASIS_AND_ALTERNATIVE_SPLICING_UP	20	-0.657829	-1.46693	0.0319527	0.280332
REACTOME_RRNA_PROCESSING	74	-0.560861	-1.46189	0.00619195	0.280463
FOSTER_TOLERANT_MACROPHAGE_UP	28	-0.621321	-1.46955	0.0338983	0.28104
KEGG_BUTANOATE_METABOLISM	24	-0.640197	-1.4686	0.0363423	0.281065
BUFFA_HYPOXIA_METAGENE	27	-0.61705	-1.45849	0.0227273	0.281199
PID_P73PATHWAY	25	-0.632122	-1.46762	0.0257009	0.281314
WP_ACUTE_VIRAL_MYOCARDITIS	27	-0.625304	-1.46566	0.0287687	0.281317
REACTOME_BIOLOGICAL_OXIDATIONS	51	-0.575261	-1.46896	0.0214133	0.281482
LEE_NEURAL_CREST_STEM_CELL_UP	37	-0.588283	-1.46702	0.0376523	0.281492
ZHOU_TNF_SIGNALING_4HR	19	-0.660412	-1.46106	0.03125	0.281666
BRACHAT_RESPONSE_TO_CAMPTOTHECIN_DN	24	-0.632602	-1.466	0.0338785	0.281674
REACTOME_BRANCHED_CHAIN_AMINO_ACID_CATABOLISM	20	-0.648907	-1.46237	0.0394265	0.281715
GREGORY_SYNTHETIC_LETHAL_WITH_IMATINIB	42	-0.588808	-1.4619	0.0259459	0.281852
FAELT_B_CLL_WITH_VH3_21_DN	18	-0.658858	-1.45959	0.0394265	0.281923
REACTOME_SARS_COV_1_INFECTION	72	-0.562908	-1.46966	0.00827301	0.282186
GALLUZZI_PERMEABILIZE_MITOCHONDRIA	20	-0.65789	-1.45857	0.0249703	0.282322
GROSS_HIF1A_TARGETS_DN	15	-0.691775	-1.47267	0.0275	0.282352
POMEROY_MEDULLOBLASTOMA_DESMOPLASIC_VS_CLASSIC_UP	21	-0.661577	-1.47313	0.0327869	0.282369
MCBRYAN_PUBERTAL_BREAST_4_5WK_DN	81	-0.549055	-1.4588	0.00821355	0.283011
KEGG_MEDICUS_REFERENCE_CXCR4_GNB_G_RAC_SIGNALING_PATHWAY	15	-0.689018	-1.47043	0.0377359	0.283044
KRIEG_KDM3A_TARGETS_NOT_HYPOXIA	61	-0.571651	-1.46986	0.0114108	0.283104
WP_SYNAPTIC_VESICLE_PATHWAY	35	-0.606664	-1.45961	0.0199778	0.283217
TAKAO_RESPONSE_TO_UVB_RADIATION_UP	34	-0.621685	-1.47328	0.0197585	0.283521
KYNG_RESPONSE_TO_H2O2_VIA_ERCC6_UP	18	-0.669434	-1.4737	0.0329268	0.283809
BILD_HRAS_ONCOGENIC_SIGNATURE	45	-0.581909	-1.45984	0.0236814	0.283889
WP_LEUCINE_ISOLEUCINE_AND_VALINE_METABOLISM	21	-0.655795	-1.47048	0.0348432	0.284452
PID_IL2_PI3K_PATHWAY	15	-0.680553	-1.47148	0.0381773	0.284628
GERHOLD_ADIPOGENESIS_DN	22	-0.652729	-1.47079	0.0288684	0.285049
WP_FOLATE_METABOLISM	27	-0.624241	-1.45658	0.0348837	0.285514
REACTOME_DETOXIFICATION_OF_REACTIVE_OXYGEN_SPECIES	20	-0.645632	-1.45548	0.0468384	0.287561
LIU_PROSTATE_CANCER_DN	116	-0.539824	-1.4545	0.00100908	0.289212
LUI_THYROID_CANCER_CLUSTER_3	17	-0.666277	-1.4526	0.0416667	0.293709
IGLESIAS_E2F_TARGETS_UP	53	-0.573761	-1.45128	0.0189274	0.296478
KEGG_PROTEIN_EXPORT	16	-0.674738	-1.45041	0.0436364	0.297878
COLLER_MYC_TARGETS_UP	17	-0.658091	-1.44853	0.0517241	0.29969
REACTOME_COOPERATION_OF_PREFOLDIN_AND_TRIC_CCT_IN_ACTIN_AND_TUBULIN_FOLDING	18	-0.660955	-1.44884	0.0554885	0.299977
WATANABE_RECTAL_CANCER_RADIOTHERAPY_RESPONSIVE_DN	38	-0.587102	-1.44924	0.0351262	0.300249
LEE_LIVER_CANCER_MYC_UP	24	-0.617245	-1.44762	0.0417633	0.301314
MOOTHA_FFA_OXYDATION	16	-0.675847	-1.44712	0.046398	0.301472
HOSHIDA_LIVER_CANCER_SURVIVAL_DN	40	-0.578868	-1.44507	0.0312837	0.305141
REACTOME_L1CAM_INTERACTIONS	68	-0.557188	-1.44539	0.00833333	0.305494
RUTELLA_RESPONSE_TO_CSF2RB_AND_IL4_UP	106	-0.536991	-1.43703	0.00806452	0.312025
KEGG_CARDIAC_MUSCLE_CONTRACTION	23	-0.624427	-1.44208	0.0444965	0.312155
VANDESLUIS_COMMD1_TARGETS_GROUP_3_UP	18	-0.650673	-1.43899	0.0503597	0.312418
KEGG_ARGININE_AND_PROLINE_METABOLISM	29	-0.600799	-1.4424	0.0486976	0.312517
PID_HEDGEHOG_GLI_PATHWAY	19	-0.64547	-1.43848	0.0608592	0.312727
JOHNSTONE_PARVB_TARGETS_2_UP	56	-0.558259	-1.43707	0.0190275	0.313251
TONKS_TARGETS_OF_RUNX1_RUNX1T1_FUSION_HSC_DN	34	-0.589664	-1.43911	0.0331126	0.313275
REACTOME_ECM_PROTEOGLYCANS	23	-0.627688	-1.43928	0.0507497	0.314118
PID_REG_GR_PATHWAY	26	-0.613994	-1.43713	0.0438799	0.314378
MCBRYAN_PUBERTAL_TGFB1_TARGETS_UP	59	-0.562884	-1.43751	0.0167715	0.31454
LEE_TARGETS_OF_PTCH1_AND_SUFU_DN	53	-0.564191	-1.43929	0.0231335	0.315458
REACTOME_ANCHORING_OF_THE_BASAL_BODY_TO_THE_PLASMA_MEMBRANE	25	-0.617941	-1.44039	0.0442375	0.316335
REACTOME_GLYOXYLATE_METABOLISM_AND_GLYCINE_DEGRADATION	19	-0.644278	-1.43991	0.0461538	0.316354
SOTIRIOU_BREAST_CANCER_GRADE_1_VS_3_UP	27	-0.620902	-1.43935	0.030647	0.316665
LINDGREN_BLADDER_CANCER_CLUSTER_3_UP	94	-0.540875	-1.43471	0.00711382	0.317073
REACTOME_APOPTOTIC_CLEAVAGE_OF_CELLULAR_PROTEINS	18	-0.656341	-1.43511	0.0507075	0.317119
REACTOME_COPI_INDEPENDENT_GOLGI_TO_ER_RETROGRADE_TRAFFIC	28	-0.609083	-1.43224	0.0461712	0.319943
REACTOME_NEUROTRANSMITTER_RELEASE_CYCLE	35	-0.588282	-1.43247	0.0518192	0.320443
REACTOME_SEMAPHORIN_INTERACTIONS	33	-0.588028	-1.43276	0.0361991	0.320828
KEGG_PEROXISOME	44	-0.5693	-1.433	0.02897	0.32143
SMITH_TERT_TARGETS_UP	47	-0.56646	-1.42993	0.0310493	0.324758
SANA_TNF_SIGNALING_DN	25	-0.6192	-1.43015	0.0462963	0.325429
PID_MYC_ACTIV_PATHWAY	28	-0.613457	-1.428	0.0357942	0.328655
REACTOME_NEGATIVE_REGULATION_OF_THE_PI3K_AKT_NETWORK	32	-0.595484	-1.42834	0.0441676	0.328851
REACTOME_REGULATION_OF_EXPRESSION_OF_SLITS_AND_ROBOS	101	-0.531979	-1.42711	0.0110999	0.330131
LEIN_PONS_MARKERS	32	-0.593171	-1.4261	0.047409	0.330744
MALONEY_RESPONSE_TO_17AAG_DN	39	-0.577744	-1.42632	0.03452	0.331373
REACTOME_METABOLISM_OF_NUCLEOTIDES	51	-0.558834	-1.42462	0.0264831	0.334371
REACTOME_SIGNALING_BY_BRAF_AND_RAF1_FUSIONS	41	-0.5745	-1.42215	0.043573	0.341234
ACEVEDO_LIVER_CANCER_DN	174	-0.519436	-1.42153	0.00100301	0.342041
PID_AMB2_NEUTROPHILS_PATHWAY	16	-0.649474	-1.41922	0.0715151	0.348538
TAVAZOIE_METASTASIS	20	-0.639725	-1.41786	0.0452876	0.351728
WAKABAYASHI_ADIPOGENESIS_PPARG_RXRA_BOUND_WITH_H4K20ME1_MARK	69	-0.547002	-1.41628	0.011259	0.353233
WOO_LIVER_CANCER_RECURRENCE_DN	36	-0.584293	-1.41442	0.0427163	0.354281
DEN_INTERACT_WITH_LCA5	20	-0.62515	-1.41637	0.0656682	0.354306
REACTOME_ONCOGENIC_MAPK_SIGNALING	47	-0.555321	-1.41455	0.0478723	0.355153
RUTELLA_RESPONSE_TO_HGF_UP	134	-0.523978	-1.4165	0.00502008	0.355199
REACTOME_HSP90_CHAPERONE_CYCLE_FOR_STEROID_HORMONE_RECEPTORS_SHR_IN_THE_PRESENCE_OF_LIGAND	30	-0.598859	-1.41529	0.0461712	0.35542
HELLER_SILENCED_BY_METHYLATION_DN	41	-0.571715	-1.4146	0.044181	0.356324
WP_EGF_EGFR_SIGNALING_PATHWAY	89	-0.534413	-1.41342	0.00706357	0.356497
SMID_BREAST_CANCER_ERBB2_UP	32	-0.574783	-1.41262	0.0524554	0.357776
KAYO_CALORIE_RESTRICTION_MUSCLE_UP	30	-0.590459	-1.41087	0.0332963	0.361104
FERREIRA_EWINGS_SARCOMA_UNSTABLE_VS_STABLE_DN	22	-0.623531	-1.41111	0.0676779	0.361646
NABA_BASEMENT_MEMBRANES	15	-0.658704	-1.40981	0.0694789	0.362018
LI_LUNG_CANCER	19	-0.633952	-1.41017	0.0637019	0.362173
BHATI_G2M_ARREST_BY_2METHOXYESTRADIOL_UP	36	-0.57118	-1.40861	0.0472528	0.364769
DARWICHE_SQUAMOUS_CELL_CARCINOMA_UP	44	-0.55841	-1.40803	0.0425532	0.365456
HOSHIDA_LIVER_CANCER_SUBCLASS_S1	72	-0.548838	-1.40712	0.0184995	0.367353
CREIGHTON_AKT1_SIGNALING_VIA_MTOR_DN	15	-0.658195	-1.40125	0.0793061	0.369787
SHETH_LIVER_CANCER_VS_TXNIP_LOSS_PAM4	82	-0.536318	-1.40414	0.012333	0.369895
RAHMAN_TP53_TARGETS_PHOSPHORYLATED	17	-0.641088	-1.40009	0.0608696	0.370012
MELLMAN_TUT1_TARGETS_DN	21	-0.630967	-1.40145	0.060355	0.370393
GNATENKO_PLATELET_SIGNATURE	17	-0.643384	-1.40032	0.0737606	0.370475
REACTOME_TRANSLOCATION_OF_SLC2A4_GLUT4_TO_THE_PLASMA_MEMBRANE	50	-0.553917	-1.40424	0.0369198	0.370851
SMIRNOV_CIRCULATING_ENDOTHELIOCYTES_IN_CANCER_UP	28	-0.583443	-1.4005	0.0712695	0.371111
KAYO_AGING_MUSCLE_DN	45	-0.560252	-1.40445	0.0345572	0.371423
ABE_INNER_EAR	22	-0.630183	-1.40146	0.0589623	0.371662
REACTOME_NEUTROPHIL_DEGRANULATION	198	-0.513055	-1.40475	0	0.37167
CARRILLOREIXACH_MRS3_VS_LOWER_RISK_HEPATOBLASTOMA_DN	31	-0.574297	-1.40175	0.0629834	0.371817
WINTER_HYPOXIA_METAGENE	70	-0.536839	-1.39915	0.0298661	0.371981
TIEN_INTESTINE_PROBIOTICS_6HR_UP	31	-0.589909	-1.40543	0.052514	0.37203
KIM_WT1_TARGETS_12HR_DN	64	-0.538712	-1.39837	0.0324607	0.372212
WINTER_HYPOXIA_UP	28	-0.597934	-1.40495	0.0607798	0.372347
ZHOU_TNF_SIGNALING_30MIN	19	-0.634575	-1.40261	0.0722892	0.372833
CHAUHAN_RESPONSE_TO_METHOXYESTRADIOL_DN	50	-0.557193	-1.39855	0.0319829	0.372845
REACTOME_PHASE_II_CONJUGATION_OF_COMPOUNDS	30	-0.59307	-1.39785	0.0572391	0.372858
ZHONG_SECRETOME_OF_LUNG_CANCER_AND_MACROPHAGE	42	-0.571146	-1.40179	0.0439914	0.372994
YAO_TEMPORAL_RESPONSE_TO_PROGESTERONE_CLUSTER_10	41	-0.562069	-1.40209	0.0457934	0.373302
SMID_BREAST_CANCER_RELAPSE_IN_BONE_DN	73	-0.535902	-1.39723	0.0234694	0.373732
WANG_ESOPHAGUS_CANCER_VS_NORMAL_DN	45	-0.558899	-1.40266	0.0361702	0.374018
VANTVEER_BREAST_CANCER_ESR1_DN	58	-0.548663	-1.39674	0.0301455	0.37426
WP_IL6_SIGNALING_PATHWAY	22	-0.621872	-1.3963	0.0706714	0.374574
LI_AMPLIFIED_IN_LUNG_CANCER	85	-0.528481	-1.39464	0.0143443	0.37903
PID_IL8_CXCR2_PATHWAY	17	-0.630624	-1.39267	0.0872162	0.383262
SANSOM_APC_TARGETS_DN	82	-0.526901	-1.39292	0.0185185	0.383816
WP_GABA_RECEPTOR_SIGNALING	18	-0.631666	-1.39062	0.0744298	0.389456
YAO_TEMPORAL_RESPONSE_TO_PROGESTERONE_CLUSTER_12	40	-0.56203	-1.38957	0.0508108	0.39189
MORI_MATURE_B_LYMPHOCYTE_DN	23	-0.608773	-1.38917	0.0688836	0.392009
TAKEDA_TARGETS_OF_NUP98_HOXA9_FUSION_10D_UP	38	-0.570241	-1.38872	0.0608696	0.392473
PETRETTO_CARDIAC_HYPERTROPHY	15	-0.638993	-1.38724	0.0845771	0.396482
WP_CELL_LINEAGE_MAP_FOR_NEURONAL_DIFFERENTIATION	48	-0.547449	-1.3828	0.0504732	0.407053
KIM_RESPONSE_TO_TSA_AND_DECITABINE_UP	25	-0.596387	-1.38237	0.0745413	0.407252
ZHONG_SECRETOME_OF_LUNG_CANCER_AND_ENDOTHELIUM	43	-0.552395	-1.3816	0.0580645	0.407428
COLDREN_GEFITINIB_RESISTANCE_DN	40	-0.559427	-1.38117	0.0585683	0.407778
BYSTRYKH_HEMATOPOIESIS_STEM_CELL_AND_BRAIN_QTL_CIS	30	-0.579093	-1.38286	0.0618673	0.408208
YAMAZAKI_TCEB3_TARGETS_DN	64	-0.536644	-1.38171	0.0312175	0.408377
SANA_TNF_SIGNALING_UP	16	-0.635053	-1.3806	0.0878713	0.408615
SIG_BCR_SIGNALING_PATHWAY	22	-0.606034	-1.38293	0.0806452	0.409304
INGRAM_SHH_TARGETS_DN	15	-0.649973	-1.38002	0.0920097	0.409401
REACTOME_METABOLISM_OF_CARBOHYDRATES	114	-0.514481	-1.3831	0.00704935	0.410098
WP_SELENIUM_MICRONUTRIENT_NETWORK	38	-0.563549	-1.37912	0.0572391	0.411236
ENK_UV_RESPONSE_EPIDERMIS_UP	116	-0.514486	-1.37773	0.00806452	0.413647
MARTINEZ_RESPONSE_TO_TRABECTEDIN_UP	24	-0.610165	-1.37808	0.0774648	0.413658
SANSOM_APC_TARGETS_UP	25	-0.595827	-1.37516	0.077185	0.420567
SHEDDEN_LUNG_CANCER_GOOD_SURVIVAL_A4	53	-0.53506	-1.36327	0.0357518	0.420933
REACTOME_TRNA_AMINOACYLATION	36	-0.561303	-1.36966	0.0680571	0.421147
BARIS_THYROID_CANCER_DN	19	-0.621268	-1.37247	0.077381	0.421209
ZHENG_GLIOBLASTOMA_PLASTICITY_UP	58	-0.541609	-1.37386	0.0318134	0.421294
STEIN_ESR1_TARGETS	21	-0.617615	-1.36998	0.0721893	0.421329
KEGG_MEDICUS_VARIANT_MUTATION_CAUSED_ABERRANT_HTT_TO_ANTEROGRADE_AXONAL_TRANSPORT	15	-0.651319	-1.37528	0.0803461	0.421416
DEMAGALHAES_AGING_UP	19	-0.623832	-1.37133	0.0808561	0.42153
REACTOME_SIGNAL_AMPLIFICATION	18	-0.626206	-1.36887	0.0841346	0.42162
TAKEDA_TARGETS_OF_NUP98_HOXA9_FUSION_10D_DN	27	-0.586599	-1.37164	0.072	0.42164
NADLER_OBESITY_DN	26	-0.582776	-1.37265	0.0786127	0.421787
KAYO_AGING_MUSCLE_UP	58	-0.529047	-1.36332	0.0447451	0.421953
REACTOME_REGULATION_OF_PLK1_ACTIVITY_AT_G2_M_TRANSITION	28	-0.583834	-1.37441	0.071267	0.421961
YAMASHITA_LIVER_CANCER_WITH_EPCAM_UP	27	-0.590627	-1.37188	0.073903	0.42202
SAKAI_TUMOR_INFILTRATING_MONOCYTES_DN	34	-0.568132	-1.36464	0.0573951	0.422103
SWEET_LUNG_CANCER_KRAS_UP	174	-0.498337	-1.36354	0.00401204	0.422375
WP_AMYOTROPHIC_LATERAL_SCLEROSIS_ALS	22	-0.592197	-1.3739	0.106433	0.422472
LINDVALL_IMMORTALIZED_BY_TERT_DN	19	-0.618268	-1.37001	0.0963415	0.422502
DARWICHE_PAPILLOMA_RISK_LOW_UP	51	-0.544993	-1.37035	0.0347734	0.422552
WP_NUCLEAR_RECEPTORS_META_PATHWAY	67	-0.527788	-1.37313	0.0247168	0.422576
REACTOME_TRANSLATION_OF_SARS_COV_2_STRUCTURAL_PROTEINS	19	-0.616178	-1.37277	0.0973872	0.422608
AKL_HTLV1_INFECTION_DN	18	-0.6262	-1.35885	0.0738916	0.42261
FARMER_BREAST_CANCER_BASAL_VS_LULMINAL	89	-0.521518	-1.36789	0.0203459	0.422713
MCBRYAN_PUBERTAL_BREAST_4_5WK_UP	47	-0.541786	-1.37064	0.05	0.422824
REACTOME_GLUTAMATE_NEUROTRANSMITTER_RELEASE_CYCLE	17	-0.635365	-1.36888	0.0800971	0.422842
REACTOME_REGULATION_OF_LIPID_METABOLISM_BY_PPARALPHA	20	-0.60983	-1.36476	0.108592	0.422879
REACTOME_RECYCLING_PATHWAY_OF_L1	30	-0.580515	-1.35902	0.0668127	0.423144
LEE_LIVER_CANCER_MYC_TGFA_UP	19	-0.619465	-1.36357	0.0918984	0.423464
BIOCARTA_PROTEASOME_PATHWAY	16	-0.628952	-1.36392	0.0863747	0.423481
REACTOME_REGULATION_OF_INSULIN_SECRETION	41	-0.54935	-1.36792	0.0520607	0.423834
REACTOME_MITOCHONDRIAL_BIOGENESIS	46	-0.5476	-1.35949	0.050592	0.423866
WP_PANCREATIC_ADENOCARCINOMA_PATHWAY	41	-0.547218	-1.3591	0.054721	0.424054
LANDIS_ERBB2_BREAST_PRENEOPLASTIC_DN	30	-0.575541	-1.36476	0.0736607	0.424075
LANDIS_ERBB2_BREAST_TUMORS_324_DN	65	-0.519495	-1.36007	0.0363825	0.424102
REACTOME_APOPTOSIS	87	-0.51612	-1.36071	0.027551	0.42417
WU_CELL_MIGRATION	36	-0.557191	-1.36033	0.0594714	0.424316
CHESLER_BRAIN_HIGHEST_EXPRESSION	24	-0.591105	-1.36665	0.0905923	0.424668
RASHI_RESPONSE_TO_IONIZING_RADIATION_2	22	-0.599262	-1.35952	0.0783848	0.424915
WP_7Q11_23_COPY_NUMBER_VARIATION_SYNDROME	47	-0.543563	-1.36081	0.0454054	0.425014
BOCHKIS_FOXA2_TARGETS	120	-0.506888	-1.3648	0.0141129	0.42514
ENK_UV_RESPONSE_KERATINOCYTE_UP	175	-0.502487	-1.36679	0.00300903	0.425412
PID_INSULIN_GLUCOSE_PATHWAY	16	-0.636621	-1.36505	0.0852619	0.425519
REN_ALVEOLAR_RHABDOMYOSARCOMA_UP	27	-0.577641	-1.36086	0.0701149	0.426022
CHEBOTAEV_GR_TARGETS_UP	17	-0.613974	-1.36523	0.103785	0.426025
REACTOME_RHO_GTPASES_ACTIVATE_PKNS	21	-0.605575	-1.36549	0.0779376	0.426319
SESTO_RESPONSE_TO_UV_C1	29	-0.575562	-1.36139	0.0799087	0.426354
KEGG_GLYCEROLIPID_METABOLISM	25	-0.578145	-1.36094	0.0800915	0.426908
BROWN_MYELOID_CELL_DEVELOPMENT_DN	44	-0.551824	-1.35377	0.0620321	0.427339
DITTMER_PTHLH_TARGETS_UP	54	-0.537216	-1.3655	0.0464625	0.427542
REACTOME_MAPK_FAMILY_SIGNALING_CASCADES	129	-0.505137	-1.35706	0.0171026	0.427995
REACTOME_INTRINSIC_PATHWAY_FOR_APOPTOSIS	23	-0.585076	-1.3538	0.094451	0.428374
REACTOME_GAP_JUNCTION_TRAFFICKING_AND_REGULATION	19	-0.613871	-1.35403	0.0832342	0.428682
KOKKINAKIS_METHIONINE_DEPRIVATION_96HR_DN	23	-0.58434	-1.35418	0.103972	0.429347
JOSEPH_RESPONSE_TO_SODIUM_BUTYRATE_UP	15	-0.623355	-1.35473	0.114144	0.429519
JINESH_BLEBBISHIELD_VS_LIVE_CONTROL_DN	79	-0.519964	-1.35276	0.0358974	0.429664
WP_EXERCISE_INDUCED_CIRCADIAN_REGULATION	19	-0.611057	-1.35438	0.0874848	0.429703
CREIGHTON_ENDOCRINE_THERAPY_RESISTANCE_5	150	-0.499561	-1.35481	0.0110331	0.430365
CONCANNON_APOPTOSIS_BY_EPOXOMICIN_DN	47	-0.541724	-1.35481	0.0539683	0.431504
REACTOME_PHASE_I_FUNCTIONALIZATION_OF_COMPOUNDS	19	-0.617821	-1.35153	0.0977081	0.432007
GRUETZMANN_PANCREATIC_CANCER_UP	134	-0.508049	-1.35494	0.0130653	0.432228
TAKEDA_TARGETS_OF_NUP98_HOXA9_FUSION_8D_UP	22	-0.58905	-1.35117	0.0897285	0.432259
MCCLUNG_CREB1_TARGETS_DN	16	-0.636439	-1.3517	0.10107	0.432534
WP_ONE_CARBON_METABOLISM	16	-0.621533	-1.35506	0.0987805	0.43294
WANG_ESOPHAGUS_CANCER_VS_NORMAL_UP	17	-0.614356	-1.35526	0.0995204	0.433388
RICKMAN_HEAD_AND_NECK_CANCER_A	17	-0.620289	-1.35009	0.111244	0.433885
REACTOME_G2_M_DNA_DAMAGE_CHECKPOINT	15	-0.638425	-1.35031	0.10559	0.434231
ZHANG_RESPONSE_TO_CANTHARIDIN_DN	33	-0.562899	-1.34931	0.0794702	0.435732
REACTOME_NCAM_SIGNALING_FOR_NEURITE_OUT_GROWTH	26	-0.570036	-1.34579	0.095843	0.439377
KYNG_DNA_DAMAGE_BY_GAMMA_AND_UV_RADIATION	25	-0.578193	-1.34545	0.1	0.43945
REACTOME_ORGANELLE_BIOGENESIS_AND_MAINTENANCE	104	-0.50097	-1.34696	0.0274112	0.439508
REACTOME_FORMATION_OF_INCISION_COMPLEX_IN_GG_NER	15	-0.627154	-1.34478	0.115291	0.439657
REACTOME_DEGRADATION_OF_THE_EXTRACELLULAR_MATRIX	24	-0.576421	-1.34596	0.105869	0.43979
TARTE_PLASMA_CELL_VS_B_LYMPHOCYTE_UP	37	-0.554661	-1.34626	0.0786268	0.43981
KIM_GASTRIC_CANCER_CHEMOSENSITIVITY	25	-0.577326	-1.34659	0.102088	0.439839
CASTELLANO_NRAS_TARGETS_UP	24	-0.582095	-1.34716	0.094579	0.439929
FLORIO_NEOCORTEX_BASAL_RADIAL_GLIA_DN	23	-0.577658	-1.34502	0.0864486	0.439948
PID_FOXO_PATHWAY	20	-0.609519	-1.34731	0.105137	0.440482
ZHANG_PROLIFERATING_VS_QUIESCENT	19	-0.599024	-1.34757	0.113821	0.440744
ACEVEDO_NORMAL_TISSUE_ADJACENT_TO_LIVER_TUMOR_DN	136	-0.500229	-1.34408	0.0182002	0.441073
REACTOME_SIGNALING_BY_SCF_KIT	18	-0.607823	-1.34287	0.106332	0.44209
LI_WILMS_TUMOR_VS_FETAL_KIDNEY_1_UP	60	-0.515974	-1.34249	0.0503145	0.442279
MORI_SMALL_PRE_BII_LYMPHOCYTE_DN	29	-0.559025	-1.34339	0.103248	0.442464
MENSE_HYPOXIA_UP	26	-0.567661	-1.34305	0.0952381	0.442505
REACTOME_GLUCAGON_LIKE_PEPTIDE_1_GLP1_REGULATES_INSULIN_SECRETION	22	-0.584028	-1.34165	0.0984936	0.443049
MARTINEZ_RB1_AND_TP53_TARGETS_UP	197	-0.492662	-1.34194	0.003003	0.443158
GRAHAM_CML_DIVIDING_VS_NORMAL_QUIESCENT_UP	41	-0.536829	-1.34085	0.0746753	0.443729
VILLANUEVA_LIVER_CANCER_KRT19_DN	24	-0.586451	-1.34049	0.105814	0.443975
REACTOME_RAB_GERANYLGERANYLATION	37	-0.552331	-1.34013	0.0736607	0.444151
SMID_BREAST_CANCER_LUMINAL_B_DN	99	-0.501187	-1.34101	0.0283401	0.444279
KAAB_HEART_ATRIUM_VS_VENTRICLE_DN	128	-0.498222	-1.33977	0.0242424	0.444324
REACTOME_GOLGI_TO_ER_RETROGRADE_TRANSPORT	71	-0.514758	-1.33944	0.0485537	0.444402
LEE_LIVER_CANCER_MYC_TGFA_DN	17	-0.615543	-1.33782	0.100737	0.444589
REACTOME_AGGREPHAGY	20	-0.596905	-1.33834	0.0952381	0.444907
WNT_SIGNALING	16	-0.617595	-1.3386	0.112091	0.445165
HELLER_HDAC_TARGETS_DN	79	-0.507551	-1.33792	0.0445135	0.445312
WP_PATHOGENIC_ESCHERICHIA_COLI_INFECTION	32	-0.558081	-1.33878	0.0804077	0.445637
IKEDA_MIR1_TARGETS_UP	28	-0.563795	-1.33422	0.105618	0.447714
GAZDA_DIAMOND_BLACKFAN_ANEMIA_ERYTHROID_DN	109	-0.498661	-1.33443	0.0263959	0.448115
KEGG_COLORECTAL_CANCER	27	-0.568071	-1.33625	0.0896552	0.449088
REACTOME_INFLUENZA_INFECTION	93	-0.505009	-1.33446	0.0356779	0.449094
RODWELL_AGING_KIDNEY_NO_BLOOD_DN	69	-0.507622	-1.3303	0.0542231	0.449226
HARRIS_HYPOXIA	24	-0.573398	-1.33592	0.113164	0.449353
HU_ANGIOGENESIS_DN	19	-0.601603	-1.33558	0.130641	0.449475
WP_EBOLA_VIRUS_INFECTION_IN_HOST	50	-0.523675	-1.33271	0.0767591	0.449893
WP_GASTRIN_SIGNALING_PATHWAY	52	-0.525844	-1.33036	0.0741902	0.450039
REACTOME_LAMININ_INTERACTIONS	15	-0.625205	-1.33449	0.124533	0.450045
LUI_TARGETS_OF_PAX8_PPARG_FUSION	18	-0.606909	-1.33239	0.127737	0.45006
GUO_HEX_TARGETS_DN	17	-0.60601	-1.33064	0.131579	0.450084
EBAUER_TARGETS_OF_PAX3_FOXO1_FUSION_UP	52	-0.527354	-1.33091	0.0578339	0.450185
PID_CMYB_PATHWAY	18	-0.600574	-1.32972	0.124231	0.450343
HUANG_GATA2_TARGETS_UP	35	-0.543804	-1.33199	0.101087	0.450415
BILD_E2F3_ONCOGENIC_SIGNATURE	57	-0.517943	-1.33285	0.0674394	0.450442
REACTOME_CA2_PATHWAY	18	-0.59934	-1.33466	0.127119	0.450506
CHNG_MULTIPLE_MYELOMA_HYPERPLOID_UP	32	-0.554435	-1.33104	0.100338	0.450797
SCHUETZ_BREAST_CANCER_DUCTAL_INVASIVE_DN	24	-0.578566	-1.33477	0.102088	0.45124
SMID_BREAST_CANCER_RELAPSE_IN_BONE_UP	25	-0.579598	-1.33286	0.115607	0.451461
DOANE_BREAST_CANCER_CLASSES_UP	18	-0.614032	-1.33114	0.115431	0.451479
WP_METAPATHWAY_BIOTRANSFORMATION_PHASE_I_AND_II	26	-0.568285	-1.32904	0.104839	0.451796
LU_AGING_BRAIN_DN	85	-0.507683	-1.33133	0.0411523	0.45182
MARTINEZ_TP53_TARGETS_UP	194	-0.487111	-1.32855	0.008	0.452583
KEGG_FRUCTOSE_AND_MANNOSE_METABOLISM	23	-0.577791	-1.32737	0.105446	0.455715
DACOSTA_UV_RESPONSE_VIA_ERCC3_COMMON_UP	21	-0.581253	-1.3266	0.121462	0.457426
KEGG_MEDICUS_PATHOGEN_KSHV_VGPCR_TO_GNB_G_ERK_SIGNALING_PATHWAY	17	-0.59922	-1.32555	0.142503	0.457964
THEILGAARD_NEUTROPHIL_AT_SKIN_WOUND_UP	26	-0.569853	-1.32572	0.101499	0.458414
HELLER_HDAC_TARGETS_SILENCED_BY_METHYLATION_UP	139	-0.490773	-1.32572	0.0170854	0.459449
MILI_PSEUDOPODIA	15	-0.616842	-1.3248	0.128554	0.459722
RAO_BOUND_BY_SALL4	58	-0.515814	-1.32343	0.0658174	0.463865
BLANCO_MELO_RESPIRATORY_SYNCYTIAL_VIRUS_INFECTION_A594_CELLS_DN	16	-0.612732	-1.32266	0.122699	0.465583
APRELIKOVA_BRCA1_TARGETS	26	-0.562198	-1.31959	0.116092	0.470532
WP_MICROTUBULE_CYTOSKELETON_REGULATION	26	-0.5714	-1.3204	0.107466	0.470632
PROVENZANI_METASTASIS_DN	57	-0.515647	-1.32064	0.0793651	0.470818
AKL_HTLV1_INFECTION_UP	16	-0.616941	-1.31965	0.126643	0.471348
REACTOME_SENSORY_PROCESSING_OF_SOUND_BY_OUTER_HAIR_CELLS_OF_THE_COCHLEA	17	-0.592559	-1.32074	0.110701	0.471457
CHAUHAN_RESPONSE_TO_METHOXYESTRADIOL_UP	24	-0.569099	-1.31978	0.121034	0.471982
MCCLUNG_CREB1_TARGETS_UP	42	-0.525386	-1.31827	0.0864461	0.472347
WP_10Q11_21Q11_23_COPY_NUMBER_VARIATION_SYNDROME	16	-0.598352	-1.31876	0.143035	0.47265
GOTZMANN_EPITHELIAL_TO_MESENCHYMAL_TRANSITION_DN	94	-0.499021	-1.31843	0.0445344	0.472781
KEGG_PATHOGENIC_ESCHERICHIA_COLI_INFECTION	32	-0.558081	-1.31746	0.0893665	0.473287
SOGA_COLORECTAL_CANCER_MYC_DN	25	-0.567288	-1.31772	0.109175	0.473344
SENGUPTA_NASOPHARYNGEAL_CARCINOMA_DN	44	-0.528532	-1.31711	0.0774125	0.473551
PID_ANGIOPOIETIN_RECEPTOR_PATHWAY	22	-0.577152	-1.31446	0.112693	0.474942
HUMMERICH_SKIN_CANCER_PROGRESSION_UP	28	-0.561183	-1.31525	0.109729	0.475144
WP_ALZHEIMER_39_S_DISEASE	115	-0.485593	-1.31484	0.0342742	0.47557
DELYS_THYROID_CANCER_DN	62	-0.508139	-1.31588	0.066459	0.475855
CARRILLOREIXACH_MRS3_VS_LOWER_RISK_HEPATOBLASTOMA_UP	16	-0.601739	-1.31447	0.129383	0.475932
REACTOME_APOPTOTIC_EXECUTION_PHASE	23	-0.572032	-1.31525	0.124424	0.476146
BLUM_RESPONSE_TO_SALIRASIB_DN	102	-0.490851	-1.31549	0.0475708	0.476294
MANNE_COVID19_NONICU_VS_HEALTHY_DONOR_PLATELETS_UP	26	-0.562651	-1.31601	0.12413	0.476412
GOLDRATH_ANTIGEN_RESPONSE	87	-0.498004	-1.30909	0.0378323	0.477239
LIEN_BREAST_CARCINOMA_METAPLASTIC_VS_DUCTAL_UP	23	-0.572072	-1.31246	0.1293	0.478085
POMEROY_MEDULLOBLASTOMA_PROGNOSIS_UP	15	-0.607455	-1.30913	0.139825	0.478101
KEGG_MEDICUS_REFERENCE_CXCR_GNB_G_ERK_SIGNALING_PATHWAY	17	-0.59922	-1.31157	0.126082	0.478376
HSIAO_LIVER_SPECIFIC_GENES	73	-0.500504	-1.31181	0.068323	0.478534
HELLER_HDAC_TARGETS_SILENCED_BY_METHYLATION_DN	65	-0.509246	-1.31315	0.0654206	0.478564
BIOCARTA_BAD_PATHWAY	15	-0.607927	-1.31208	0.150685	0.478579
MORI_EMU_MYC_LYMPHOMA_BY_ONSET_TIME_UP	34	-0.543483	-1.31122	0.109635	0.478579
CAFFAREL_RESPONSE_TO_THC_24HR_5_DN	23	-0.564787	-1.30927	0.144019	0.478593
GRUETZMANN_PANCREATIC_CANCER_DN	82	-0.501339	-1.31037	0.0541369	0.478614
PID_S1P_S1P3_PATHWAY	18	-0.60826	-1.31252	0.122399	0.478868
WALLACE_PROSTATE_CANCER_RACE_UP	36	-0.539971	-1.31071	0.0962389	0.479378
BOYLAN_MULTIPLE_MYELOMA_PCA3_UP	18	-0.584451	-1.30931	0.139423	0.479431
REACTOME_SIGNALLING_TO_ERKS	19	-0.594648	-1.31042	0.116945	0.479443
RUTELLA_RESPONSE_TO_HGF_DN	45	-0.523207	-1.31261	0.0888889	0.479573
BURTON_ADIPOGENESIS_8	31	-0.544895	-1.30753	0.113766	0.479788
REN_ALVEOLAR_RHABDOMYOSARCOMA_DN	152	-0.487175	-1.30942	0.0190763	0.47999
TARTE_PLASMA_CELL_VS_PLASMABLAST_DN	145	-0.486466	-1.30962	0.0221774	0.48031
REACTOME_TRANSCRIPTIONAL_REGULATION_BY_RUNX2	56	-0.512385	-1.30792	0.0947368	0.480399
ZHAN_MULTIPLE_MYELOMA_CD1_AND_CD2_UP	21	-0.578593	-1.3076	0.131894	0.480531
WP_ALZHEIMER_39_S_DISEASE_AND_MIRNA_EFFECTS	115	-0.485593	-1.30372	0.0292929	0.481533
REACTOME_FLT3_SIGNALING	17	-0.606634	-1.30392	0.142336	0.48185
CHIARADONNA_NEOPLASTIC_TRANSFORMATION_KRAS_DN	39	-0.53271	-1.30418	0.0942982	0.481883
MAHAJAN_RESPONSE_TO_IL1A_DN	25	-0.567587	-1.30438	0.114383	0.48218
PID_HIF1_TFPATHWAY	17	-0.598078	-1.3063	0.136364	0.482208
LUI_THYROID_CANCER_PAX8_PPARG_DN	29	-0.549384	-1.30308	0.121547	0.482897
BROWNE_HCMV_INFECTION_12HR_UP	15	-0.603881	-1.30445	0.141983	0.482928
WANG_SMARCE1_TARGETS_DN	116	-0.487543	-1.30493	0.0312815	0.483044
LU_EZH2_TARGETS_UP	72	-0.496023	-1.30468	0.0702479	0.48305
JIANG_VHL_TARGETS	38	-0.526748	-1.30634	0.0925926	0.483054
MORI_IMMATURE_B_LYMPHOCYTE_DN	20	-0.582535	-1.30516	0.127208	0.483248
WP_NEUROINFLAMMATION_AND_GLUTAMATERGIC_SIGNALING	65	-0.508325	-1.30522	0.0729702	0.484052
POMEROY_MEDULLOBLASTOMA_PROGNOSIS_DN	24	-0.570271	-1.30542	0.130994	0.4843
REACTOME_SIGNALING_BY_KIT_IN_DISEASE	15	-0.612757	-1.3019	0.141074	0.484336
HOOI_ST7_TARGETS_DN	24	-0.56006	-1.30214	0.134483	0.484439
REACTOME_ANTIGEN_PRESENTATION_FOLDING_ASSEMBLY_AND_PEPTIDE_LOADING_OF_CLASS_I_MHC	15	-0.605711	-1.30219	0.145546	0.485221
WP_RAS_SIGNALING	74	-0.502615	-1.3013	0.0553846	0.48548
SMID_BREAST_CANCER_RELAPSE_IN_BRAIN_DN	27	-0.558198	-1.3007	0.127148	0.486626
JAZAERI_BREAST_CANCER_BRCA1_VS_BRCA2_UP	26	-0.552534	-1.29999	0.145786	0.488232
MCCLUNG_DELTA_FOSB_TARGETS_2WK	23	-0.566701	-1.29832	0.136101	0.488383
LINDGREN_BLADDER_CANCER_CLUSTER_1_UP	34	-0.534277	-1.29843	0.108079	0.488969
RUTELLA_RESPONSE_TO_CSF2RB_AND_IL4_DN	73	-0.499256	-1.29849	0.0798755	0.489707
SCHAEFFER_PROSTATE_DEVELOPMENT_12HR_DN	20	-0.585213	-1.29855	0.145411	0.490424
PID_ER_NONGENOMIC_PATHWAY	25	-0.558149	-1.29868	0.144342	0.490945
REACTOME_PROGRAMMED_CELL_DEATH	101	-0.489801	-1.29878	0.0394737	0.49152
FIGUEROA_AML_METHYLATION_CLUSTER_1_UP	26	-0.559104	-1.29567	0.137457	0.496011
SWEET_KRAS_ONCOGENIC_SIGNATURE	35	-0.53457	-1.29594	0.132675	0.496021
KIM_ALL_DISORDERS_DURATION_CORR_DN	80	-0.495072	-1.2941	0.0712074	0.497844
WP_FERROPTOSIS	38	-0.533309	-1.29471	0.11027	0.498574
KLEIN_PRIMARY_EFFUSION_LYMPHOMA_UP	20	-0.574229	-1.29411	0.135071	0.49878
LINSLEY_MIR16_TARGETS	65	-0.502268	-1.2942	0.0854167	0.499415
BLANCO_MELO_INFLUENZA_A_INFECTION_A594_CELLS_DN	23	-0.558339	-1.29255	0.137767	0.502471
MCBRYAN_PUBERTAL_BREAST_5_6WK_UP	26	-0.548662	-1.29	0.147523	0.507858
REACTOME_GLUTATHIONE_CONJUGATION	16	-0.605944	-1.29021	0.151177	0.508012
NATSUME_RESPONSE_TO_INTERFERON_BETA_UP	17	-0.588295	-1.29048	0.167273	0.508047
REACTOME_COPI_DEPENDENT_GOLGI_TO_ER_RETROGRADE_TRAFFIC	49	-0.513299	-1.29065	0.0954401	0.508417
WONG_EMBRYONIC_STEM_CELL_CORE	167	-0.477632	-1.28929	0.0210421	0.508616
GROSS_HYPOXIA_VIA_ELK3_UP	63	-0.502299	-1.2893	0.0896767	0.509537
REACTOME_BASIGIN_INTERACTIONS	16	-0.586253	-1.28846	0.155985	0.509684
ALCALAY_AML_BY_NPM1_LOCALIZATION_DN	49	-0.513885	-1.28865	0.102345	0.510024
PURBEY_TARGETS_OF_CTBP1_NOT_SATB1_DN	88	-0.488653	-1.2879	0.0690722	0.510769
LINDGREN_BLADDER_CANCER_CLUSTER_1_DN	99	-0.482103	-1.28754	0.0694165	0.511107
ZWANG_CLASS_3_TRANSIENTLY_INDUCED_BY_EGF	41	-0.525832	-1.28547	0.111965	0.51187
HUMMERICH_SKIN_CANCER_PROGRESSION_DN	48	-0.510337	-1.28557	0.114224	0.512499
KEGG_VASOPRESSIN_REGULATED_WATER_REABSORPTION	21	-0.567949	-1.28579	0.153207	0.512618
HESS_TARGETS_OF_HOXA9_AND_MEIS1_UP	28	-0.539838	-1.28646	0.142377	0.513098
REACTOME_ION_HOMEOSTASIS	25	-0.553201	-1.28617	0.13908	0.513199
ISSAEVA_MLL2_TARGETS	15	-0.607219	-1.28583	0.161893	0.513453
REACTOME_MAP2K_AND_MAPK_ACTIVATION	26	-0.542468	-1.28656	0.136674	0.513752
MANNE_COVID19_NONICU_VS_HEALTHY_DONOR_PLATELETS_DN	39	-0.529188	-1.28381	0.126915	0.516187
JINESH_BLEBBISHIELD_TRANSFORMED_STEM_CELL_SPHERES_UP	53	-0.502574	-1.28169	0.103301	0.516201
GRAESSMANN_RESPONSE_TO_MC_AND_DOXORUBICIN_UP	181	-0.468944	-1.28325	0.0240964	0.516366
IVANOVA_HEMATOPOIESIS_INTERMEDIATE_PROGENITOR	51	-0.511517	-1.2827	0.109574	0.516431
REACTOME_PEROXISOMAL_PROTEIN_IMPORT	30	-0.539715	-1.28135	0.148315	0.516456
REACTOME_TRANSMISSION_ACROSS_CHEMICAL_SYNAPSES	139	-0.474339	-1.28394	0.0331658	0.516627
WP_VASOPRESSIN_REGULATED_WATER_REABSORPTION	21	-0.567949	-1.28176	0.174377	0.516939
BONCI_TARGETS_OF_MIR15A_AND_MIR16_1	22	-0.558663	-1.28334	0.161547	0.516985
RODWELL_AGING_KIDNEY_DN	57	-0.492058	-1.28279	0.108307	0.517093
KEGG_TIGHT_JUNCTION	62	-0.497158	-1.28192	0.114669	0.517319
TAKEDA_TARGETS_OF_NUP98_HOXA9_FUSION_16D_UP	27	-0.543421	-1.28214	0.142531	0.517419
KEGG_RENAL_CELL_CARCINOMA	31	-0.534733	-1.28068	0.143956	0.51798
BONOME_OVARIAN_CANCER_SURVIVAL_OPTIMAL_DEBULKING	74	-0.488453	-1.28017	0.0965092	0.518872
SMID_BREAST_CANCER_BASAL_UP	139	-0.474714	-1.27981	0.0291165	0.519256
DAZARD_UV_RESPONSE_CLUSTER_G1	20	-0.574935	-1.27811	0.157526	0.519847
LEIN_ASTROCYTE_MARKERS	20	-0.563947	-1.27703	0.178017	0.519854
BILANGES_RAPAMYCIN_SENSITIVE_GENES	15	-0.592489	-1.27671	0.172544	0.52011
GAL_LEUKEMIC_STEM_CELL_DN	32	-0.528459	-1.27538	0.133479	0.520403
VERRECCHIA_EARLY_RESPONSE_TO_TGFB1	20	-0.568655	-1.27512	0.168224	0.520412
GROSS_HYPOXIA_VIA_HIF1A_DN	30	-0.542423	-1.27555	0.127684	0.520715
RAO_BOUND_BY_SALL4_ISOFORM_B	125	-0.473751	-1.27704	0.0483871	0.520765
REACTOME_THE_ROLE_OF_GTSE1_IN_G2_M_PROGRESSION_AFTER_G2_CHECKPOINT	45	-0.510449	-1.27811	0.12743	0.520776
HANN_RESISTANCE_TO_BCL2_INHIBITOR_UP	16	-0.592371	-1.27577	0.14746	0.520794
KUMAR_TARGETS_OF_MLL_AF9_FUSION	96	-0.481209	-1.27864	0.0568528	0.520802
CHICAS_RB1_TARGETS_GROWING	59	-0.49929	-1.27474	0.118449	0.52081
REACTOME_UPTAKE_AND_ACTIONS_OF_BACTERIAL_TOXINS	21	-0.569385	-1.27756	0.143027	0.520892
NATSUME_RESPONSE_TO_INTERFERON_BETA_DN	19	-0.579438	-1.2791	0.155317	0.521033
DARWICHE_SKIN_TUMOR_PROMOTER_UP	48	-0.506787	-1.2771	0.117521	0.521497
BRUINS_UVC_RESPONSE_VIA_TP53_GROUP_C	22	-0.547966	-1.27582	0.1649	0.521524
AGUIRRE_PANCREATIC_CANCER_COPY_NUMBER_UP	100	-0.480169	-1.27425	0.0734694	0.521582
HOFFMANN_LARGE_TO_SMALL_PRE_BII_LYMPHOCYTE_UP	38	-0.520339	-1.27812	0.12868	0.521682
REACTOME_BACTERIAL_INFECTION_PATHWAYS	48	-0.50907	-1.27864	0.114379	0.521724
WANG_LMO4_TARGETS_UP	113	-0.479943	-1.27603	0.0526849	0.521743
REACTOME_LATE_SARS_COV_2_INFECTION_EVENTS	21	-0.56507	-1.27265	0.161098	0.522845
SMID_BREAST_CANCER_LUMINAL_A_UP	17	-0.579353	-1.27366	0.173006	0.522885
HOUSTIS_ROS	23	-0.55493	-1.27279	0.172612	0.523283
WELCSH_BRCA1_TARGETS_UP	97	-0.474031	-1.27298	0.0649087	0.523469
ACEVEDO_LIVER_CANCER_WITH_H3K9ME3_DN	16	-0.583811	-1.27303	0.159653	0.524209
BOYAULT_LIVER_CANCER_SUBCLASS_G1_DN	15	-0.586973	-1.27159	0.183374	0.525701
GAUSSMANN_MLL_AF4_FUSION_TARGETS_F_UP	35	-0.52425	-1.27033	0.15115	0.525813
MIKKELSEN_MEF_HCP_WITH_H3_UNMETHYLATED	26	-0.536325	-1.2713	0.151011	0.525916
MCCLUNG_COCAINE_REWARD_5D	34	-0.529244	-1.27102	0.131808	0.526083
CUI_GLUCOSE_DEPRIVATION	21	-0.559508	-1.27043	0.167247	0.526382
ELVIDGE_HIF1A_AND_HIF2A_TARGETS_DN	29	-0.524085	-1.26959	0.16287	0.526563
LEE_LIVER_CANCER_E2F1_DN	21	-0.565189	-1.26974	0.165666	0.526949
BORCZUK_MALIGNANT_MESOTHELIOMA_UP	155	-0.471521	-1.27051	0.0381526	0.527018
WP_THYMIC_STROMAL_LYMPHOPOIETIN_TSLP_SIGNALING_PATHWAY	20	-0.566583	-1.2691	0.169231	0.527373
NIKOLSKY_BREAST_CANCER_16P13_AMPLICON	20	-0.565221	-1.26874	0.149383	0.527819
NAKAYAMA_SOFT_TISSUE_TUMORS_PCA2_DN	17	-0.579297	-1.2652	0.199504	0.527918
REACTOME_INTEGRATION_OF_ENERGY_METABOLISM	56	-0.499029	-1.26763	0.110417	0.528256
LAIHO_COLORECTAL_CANCER_SERRATED_UP	51	-0.500762	-1.26385	0.118407	0.528366
ICHIBA_GRAFT_VERSUS_HOST_DISEASE_35D_UP	22	-0.550975	-1.2636	0.160947	0.528403
KEGG_AMYOTROPHIC_LATERAL_SCLEROSIS_ALS	27	-0.541578	-1.26807	0.153494	0.528469
SENESE_HDAC2_TARGETS_UP	35	-0.518752	-1.26729	0.13969	0.528625
REACTOME_MAPK6_MAPK4_SIGNALING	47	-0.503074	-1.26525	0.115676	0.528635
REACTOME_ASSEMBLY_AND_CELL_SURFACE_PRESENTATION_OF_NMDA_RECEPTORS	19	-0.569414	-1.26419	0.169268	0.528866
REACTOME_SIGNALING_BY_NTRK2_TRKB	17	-0.587564	-1.26391	0.179211	0.528958
WP_WNT_SIGNALING_PATHWAY	16	-0.587665	-1.26539	0.190123	0.529054
SHEDDEN_LUNG_CANCER_POOR_SURVIVAL_A6	145	-0.470596	-1.26816	0.0413724	0.529087
WP_BREAST_CANCER_PATHWAY	30	-0.528747	-1.26763	0.143653	0.529143
YAO_TEMPORAL_RESPONSE_TO_PROGESTERONE_CLUSTER_13	91	-0.476499	-1.26683	0.0868233	0.529462
REACTOME_BETA_CATENIN_INDEPENDENT_WNT_SIGNALING	69	-0.491568	-1.26423	0.101871	0.529577
SIG_CHEMOTAXIS	25	-0.543522	-1.26449	0.158857	0.529594
WP_SMITH_MAGENIS_AND_POTOCKI_LUPSKI_SYNDROME_COPY_NUMBER_VARIATION	50	-0.499714	-1.26543	0.133192	0.529829
YAO_HOXA10_TARGETS_VIA_PROGESTERONE_UP	15	-0.590363	-1.26068	0.182278	0.529976
KIM_MYCN_AMPLIFICATION_TARGETS_UP	30	-0.535346	-1.26563	0.167416	0.530063
HUANG_GATA2_TARGETS_DN	34	-0.524013	-1.26286	0.154595	0.530164
JISON_SICKLE_CELL_DISEASE_DN	67	-0.486024	-1.26573	0.122027	0.530613
BLANCO_MELO_COVID19_SARS_COV_2_INFECTION_A594_ACE2_EXPRESSING_CELLS_RUXOLITINIB_DN	28	-0.536479	-1.26069	0.151345	0.530811
PID_ECADHERIN_NASCENT_AJ_PATHWAY	28	-0.53782	-1.26091	0.15262	0.530886
FERRANDO_T_ALL_WITH_MLL_ENL_FUSION_DN	35	-0.519476	-1.26183	0.137969	0.531162
WP_UROTENSIN_II_MEDIATED_SIGNALING_PATHWAY	28	-0.535812	-1.26581	0.156036	0.531276
WP_TRANS_SULFURATION_ONE_CARBON_METABOLISM_AND_RELATED_PATHWAYS	40	-0.514808	-1.2615	0.137363	0.531428
CHIANG_LIVER_CANCER_SUBCLASS_UNANNOTATED_DN	96	-0.477393	-1.26598	0.0798787	0.53157
REACTOME_ION_TRANSPORT_BY_P_TYPE_ATPASES	22	-0.557147	-1.2622	0.167256	0.531585
RICKMAN_TUMOR_DIFFERENTIATED_WELL_VS_POORLY_DN	109	-0.468123	-1.26094	0.069697	0.531628
REACTOME_CELLULAR_RESPONSE_TO_CHEMICAL_STRESS	105	-0.467117	-1.26192	0.0801217	0.531736
ELVIDGE_HIF1A_TARGETS_DN	24	-0.552664	-1.26104	0.175459	0.532205
WP_DNA_DAMAGE_RESPONSE_ONLY_ATM_DEPENDENT	37	-0.516747	-1.2576	0.147702	0.535054
ACEVEDO_NORMAL_TISSUE_ADJACENT_TO_LIVER_TUMOR_UP	58	-0.486451	-1.25775	0.12408	0.535391
MARTORIATI_MDM4_TARGETS_NEUROEPITHELIUM_UP	43	-0.506491	-1.25783	0.140177	0.535925
REACTOME_EGFR_DOWNREGULATION	16	-0.581821	-1.25788	0.204657	0.536574
FEVR_CTNNB1_TARGETS_DN	183	-0.459744	-1.25807	0.0300601	0.536854
REACTOME_ANTI_INFLAMMATORY_RESPONSE_FAVOURING_LEISHMANIA_PARASITE_INFECTION	33	-0.519301	-1.25845	0.158305	0.537277
REACTOME_GOLGI_ASSOCIATED_VESICLE_BIOGENESIS	37	-0.51171	-1.25808	0.147253	0.537684
LEE_CALORIE_RESTRICTION_MUSCLE_UP	21	-0.548203	-1.25379	0.177494	0.538168
REACTOME_SIGNALING_BY_MODERATE_KINASE_ACTIVITY_BRAF_MUTANTS	30	-0.527747	-1.25387	0.158134	0.53876
KEGG_ANTIGEN_PROCESSING_AND_PRESENTATION	15	-0.58709	-1.25598	0.195813	0.53906
SUNG_METASTASIS_STROMA_UP	36	-0.514321	-1.25546	0.153762	0.539164
PID_TCR_PATHWAY	23	-0.552241	-1.25388	0.182984	0.539572
RICKMAN_METASTASIS_UP	102	-0.470789	-1.25603	0.0929293	0.539726
DIRMEIER_LMP1_RESPONSE_EARLY	16	-0.573123	-1.25548	0.175879	0.539954
WP_T_CELL_ACTIVATION_SARS_COV_2	26	-0.54125	-1.25497	0.176471	0.540011
BURTON_ADIPOGENESIS_2	25	-0.538585	-1.25391	0.179487	0.540292
KONDO_PROSTATE_CANCER_WITH_H3K27ME3	22	-0.541523	-1.25408	0.174164	0.540569
REACTOME_POTENTIAL_THERAPEUTICS_FOR_SARS	42	-0.501193	-1.25286	0.146288	0.54064
REACTOME_THROMBIN_SIGNALLING_THROUGH_PROTEINASE_ACTIVATED_RECEPTORS_PARS	16	-0.583887	-1.25449	0.193431	0.540799
WP_PARKIN_UBIQUITIN_PROTEASOMAL_SYSTEM_PATHWAY	40	-0.512618	-1.25424	0.152838	0.54084
PID_PTP1B_PATHWAY	17	-0.575299	-1.25227	0.189422	0.541876
PID_ECADHERIN_KERATINOCYTE_PATHWAY	15	-0.59329	-1.25177	0.189591	0.541922
WP_GLYCOGEN_SYNTHESIS_AND_DEGRADATION	24	-0.5424	-1.25142	0.172018	0.542268
TAKEDA_TARGETS_OF_NUP98_HOXA9_FUSION_16D_DN	19	-0.564717	-1.2518	0.184744	0.542674
REACTOME_INTEGRIN_CELL_SURFACE_INTERACTIONS	23	-0.540978	-1.24586	0.191415	0.544128
PID_ERBB1_DOWNSTREAM_PATHWAY	60	-0.489631	-1.24599	0.129132	0.544524
KEGG_VIRAL_MYOCARDITIS	18	-0.580268	-1.24981	0.185006	0.54463
MODY_HIPPOCAMPUS_POSTNATAL	38	-0.512266	-1.25002	0.145197	0.544815
REACTOME_POST_TRANSLATIONAL_MODIFICATION_SYNTHESIS_OF_GPI_ANCHORED_PROTEINS	20	-0.55629	-1.25043	0.194245	0.544996
REACTOME_COOPERATION_OF_PDCL_PHLP1_AND_TRIC_CCT_IN_G_PROTEIN_BETA_FOLDING	22	-0.54627	-1.24538	0.183411	0.54505
REACTOME_MUSCLE_CONTRACTION	61	-0.486444	-1.24654	0.128392	0.545052
REACTOME_DEGRADATION_OF_GLI1_BY_THE_PROTEASOME	42	-0.501478	-1.25019	0.152597	0.545073
PID_IL6_7_PATHWAY	18	-0.569189	-1.24673	0.216507	0.545214
REACTOME_PLATELET_HOMEOSTASIS	39	-0.506006	-1.246	0.169565	0.545334
MANALO_HYPOXIA_DN	93	-0.469504	-1.24691	0.0946083	0.545341
IWANAGA_CARCINOGENESIS_BY_KRAS_PTEN_UP	51	-0.488388	-1.24707	0.155462	0.545592
KEGG_ALDOSTERONE_REGULATED_SODIUM_REABSORPTION	18	-0.578607	-1.24924	0.184539	0.545693
REACTOME_GLYCOSPHINGOLIPID_METABOLISM	24	-0.534954	-1.24725	0.198614	0.545834
CHYLA_CBFA2T3_TARGETS_UP	66	-0.478582	-1.24601	0.120833	0.546114
BAELDE_DIABETIC_NEPHROPATHY_UP	19	-0.569017	-1.24482	0.181065	0.546138
GOBERT_CORE_OLIGODENDROCYTE_DIFFERENTIATION	16	-0.588528	-1.24853	0.204878	0.546447
PID_NCADHERIN_PATHWAY	23	-0.536313	-1.24778	0.18267	0.546512
TONKS_TARGETS_OF_RUNX1_RUNX1T1_FUSION_MONOCYTE_UP	82	-0.472667	-1.24728	0.106776	0.54659
PUJANA_BREAST_CANCER_LIT_INT_NETWORK	22	-0.551808	-1.24815	0.184669	0.546907
REACTOME_INTERLEUKIN_3_INTERLEUKIN_5_AND_GM_CSF_SIGNALING	17	-0.559622	-1.24436	0.219394	0.546916
WP_IL_5_SIGNALING_PATHWAY	21	-0.556046	-1.24861	0.193357	0.547
MAYBURD_RESPONSE_TO_L663536_DN	24	-0.546486	-1.24736	0.180571	0.547123
KEGG_VIBRIO_CHOLERAE_INFECTION	28	-0.526758	-1.24781	0.179256	0.547249
REACTOME_COPI_MEDIATED_ANTEROGRADE_TRANSPORT	56	-0.486138	-1.24327	0.163675	0.549106
WANG_CISPLATIN_RESPONSE_AND_XPC_UP	41	-0.499853	-1.24349	0.172264	0.549153
BACOLOD_RESISTANCE_TO_ALKYLATING_AGENTS_DN	23	-0.544652	-1.24262	0.192575	0.549691
REACTOME_G2_M_CHECKPOINTS	51	-0.491226	-1.24281	0.160714	0.549849
MULLIGHAN_NPM1_MUTATED_SIGNATURE_1_DN	48	-0.491395	-1.24216	0.163482	0.550429
DACOSTA_UV_RESPONSE_VIA_ERCC3_UP	112	-0.465877	-1.24185	0.0818182	0.550706
YAO_TEMPORAL_RESPONSE_TO_PROGESTERONE_CLUSTER_14	81	-0.472716	-1.2415	0.116255	0.551096
BOYAULT_LIVER_CANCER_SUBCLASS_G123_DN	26	-0.53049	-1.24124	0.194539	0.551223
REACTOME_SIGNALING_BY_VEGF	60	-0.483216	-1.2384	0.136886	0.556962
GERY_CEBP_TARGETS	31	-0.51563	-1.23841	0.174746	0.557729
MULLIGHAN_NPM1_MUTATED_SIGNATURE_2_DN	25	-0.529187	-1.23848	0.178899	0.558355
PID_INTEGRIN1_PATHWAY	27	-0.524664	-1.23893	0.184721	0.558463
GAL_LEUKEMIC_STEM_CELL_UP	34	-0.509917	-1.23857	0.179372	0.558863
YAGI_AML_WITH_INV_16_TRANSLOCATION	126	-0.460453	-1.23516	0.0926485	0.559238
MARKEY_RB1_CHRONIC_LOF_DN	28	-0.522939	-1.23491	0.178005	0.559308
KOKKINAKIS_METHIONINE_DEPRIVATION_48HR_DN	17	-0.567371	-1.23537	0.216545	0.55932
ZHOU_CELL_CYCLE_GENES_IN_IR_RESPONSE_24HR	20	-0.548435	-1.23602	0.200469	0.559517
HOELZEL_NF1_TARGETS_DN	20	-0.547786	-1.23666	0.192171	0.559803
DAIRKEE_CANCER_PRONE_RESPONSE_BPA_E2	48	-0.486268	-1.2369	0.159358	0.559857
JIANG_HYPOXIA_CANCER	28	-0.517319	-1.23539	0.196629	0.560057
WP_ALPHA_6_BETA_4_SIGNALING_PATHWAY	24	-0.541128	-1.2356	0.196368	0.560195
HELLER_HDAC_TARGETS_UP	94	-0.466906	-1.23603	0.113937	0.560307
REACTOME_SIGNALING_BY_NTRKS	57	-0.490296	-1.23697	0.152893	0.560387
FOURNIER_ACINAR_DEVELOPMENT_LATE_2	103	-0.465882	-1.23721	0.108629	0.560403
REACTOME_HOST_INTERACTIONS_OF_HIV_FACTORS	84	-0.466498	-1.23612	0.123722	0.560849
WP_ANDROGEN_RECEPTOR_SIGNALING_PATHWAY	33	-0.509283	-1.2336	0.172113	0.563164
REACTOME_CILIUM_ASSEMBLY	58	-0.48164	-1.23294	0.13147	0.56377
CHIANG_LIVER_CANCER_SUBCLASS_PROLIFERATION_DN	51	-0.489606	-1.2331	0.162276	0.56402
OUELLET_OVARIAN_CANCER_INVASIVE_VS_LMP_UP	61	-0.480227	-1.23215	0.167015	0.564181
KEGG_GAP_JUNCTION	43	-0.487962	-1.23256	0.159871	0.56429
SANSOM_APC_TARGETS_REQUIRE_MYC	53	-0.489993	-1.23221	0.158849	0.564741
CREIGHTON_AKT1_SIGNALING_VIA_MTOR_UP	15	-0.582322	-1.23076	0.203681	0.564903
MULLIGHAN_NPM1_SIGNATURE_3_DN	61	-0.476164	-1.23171	0.136268	0.564949
DELACROIX_RAR_BOUND_ES	104	-0.462901	-1.23034	0.102926	0.565472
HOEBEKE_LYMPHOID_STEM_CELL_DN	27	-0.52945	-1.23133	0.186851	0.56548
REACTOME_RHO_GTPASES_ACTIVATE_PAKS	16	-0.568649	-1.23082	0.228469	0.565534
WOOD_EBV_EBNA1_TARGETS_DN	16	-0.581527	-1.23084	0.198788	0.566256
REACTOME_RAB_REGULATION_OF_TRAFFICKING	72	-0.468229	-1.22984	0.120167	0.566456
ZHANG_RESPONSE_TO_IKK_INHIBITOR_AND_TNF_UP	24	-0.525058	-1.22946	0.203509	0.567005
PID_AR_NONGENOMIC_PATHWAY	22	-0.545445	-1.22856	0.216937	0.569274
BROWNE_HCMV_INFECTION_8HR_UP	34	-0.508868	-1.22805	0.181918	0.569492
FALVELLA_SMOKERS_WITH_LUNG_CANCER	32	-0.516899	-1.2282	0.164571	0.569743
MONNIER_POSTRADIATION_TUMOR_ESCAPE_DN	103	-0.460048	-1.22692	0.114372	0.572579
PID_P53_REGULATION_PATHWAY	19	-0.555737	-1.22656	0.216707	0.573015
RAY_TUMORIGENESIS_BY_ERBB2_CDC25A_UP	36	-0.501081	-1.22452	0.196188	0.574445
SHEPARD_BMYB_MORPHOLINO_UP	80	-0.461592	-1.22399	0.126163	0.57474
SHETH_LIVER_CANCER_VS_TXNIP_LOSS_PAM2	40	-0.499615	-1.22535	0.160907	0.574765
REACTOME_MITOCHONDRIAL_CALCIUM_ION_TRANSPORT	15	-0.575232	-1.22554	0.213368	0.57494
FARMER_BREAST_CANCER_APOCRINE_VS_BASAL	99	-0.462243	-1.22459	0.109533	0.575015
DARWICHE_SKIN_TUMOR_PROMOTER_DN	48	-0.490493	-1.22574	0.165059	0.575069
MISSIAGLIA_REGULATED_BY_METHYLATION_UP	30	-0.510108	-1.22409	0.192222	0.575201
REACTOME_FACTORS_INVOLVED_IN_MEGAKARYOCYTE_DEVELOPMENT_AND_PLATELET_PRODUCTION	55	-0.480113	-1.22472	0.157447	0.57535
YAO_TEMPORAL_RESPONSE_TO_PROGESTERONE_CLUSTER_0	15	-0.565168	-1.22489	0.221271	0.575582
REACTOME_HEDGEHOG_OFF_STATE	58	-0.477608	-1.22272	0.156021	0.578341
TIEN_INTESTINE_PROBIOTICS_24HR_DN	102	-0.454	-1.22126	0.114372	0.579469
LIN_MELANOMA_COPY_NUMBER_DN	21	-0.54114	-1.22048	0.207143	0.579704
ROSS_AML_WITH_PML_RARA_FUSION	24	-0.526114	-1.22203	0.221461	0.579965
YANG_BCL3_TARGETS_UP	83	-0.461601	-1.22062	0.117284	0.580069
FISCHER_G1_S_CELL_CYCLE	28	-0.526607	-1.22127	0.204955	0.580216
WP_NRF2_PATHWAY	35	-0.499333	-1.21621	0.191324	0.580253
PASINI_SUZ12_TARGETS_UP	24	-0.528292	-1.21631	0.218497	0.580645
SATO_SILENCED_BY_METHYLATION_IN_PANCREATIC_CANCER_1	66	-0.468724	-1.22069	0.161157	0.580647
CAIRO_LIVER_DEVELOPMENT_DN	67	-0.470083	-1.21586	0.153445	0.580734
WP_TNF_RELATED_WEAK_INDUCER_OF_APOPTOSIS_TWEAK_SIGNALING_PATHWAY	15	-0.562373	-1.21652	0.230867	0.580795
BUYTAERT_PHOTODYNAMIC_THERAPY_STRESS_DN	173	-0.450664	-1.22133	0.0770771	0.580839
RUIZ_TNC_TARGETS_DN	26	-0.519218	-1.21656	0.219955	0.581444
BIOCARTA_PPARA_PATHWAY	16	-0.567391	-1.22135	0.22375	0.581545
LIU_VMYB_TARGETS_UP	37	-0.491834	-1.21883	0.198031	0.581564
KEGG_MEDICUS_REFERENCE_GF_RTK_RAS_PI3K_SIGNALING_PATHWAY	15	-0.564922	-1.2146	0.240048	0.581857
KAYO_CALORIE_RESTRICTION_MUSCLE_DN	30	-0.512452	-1.2185	0.208804	0.581869
PID_PI3KCI_PATHWAY	20	-0.543783	-1.21895	0.225	0.581931
KASLER_HDAC7_TARGETS_1_UP	54	-0.47552	-1.21663	0.184375	0.58196
KEGG_HISTIDINE_METABOLISM	15	-0.564478	-1.21411	0.232446	0.581989
BROWNE_HCMV_INFECTION_18HR_DN	47	-0.488654	-1.21817	0.170886	0.582172
WP_CKAP4_SIGNALING_PATHWAY_MAP	28	-0.51457	-1.21473	0.205275	0.582241
IWANAGA_CARCINOGENESIS_BY_KRAS_UP	42	-0.490083	-1.21908	0.197425	0.582262
XU_GH1_EXOGENOUS_TARGETS_DN	18	-0.553549	-1.21495	0.219277	0.58235
MILI_PSEUDOPODIA_CHEMOTAXIS_UP	28	-0.513768	-1.21514	0.221469	0.582455
WP_INTERLEUKIN_11_SIGNALING_PATHWAY	25	-0.522779	-1.21923	0.202326	0.582566
MORI_PRE_BI_LYMPHOCYTE_UP	17	-0.569252	-1.21667	0.220641	0.582608
SARRIO_EPITHELIAL_MESENCHYMAL_TRANSITION_DN	34	-0.501615	-1.21411	0.212812	0.582758
WP_PROTEASOME_DEGRADATION	39	-0.489318	-1.21769	0.191048	0.582994
KEGG_B_CELL_RECEPTOR_SIGNALING_PATHWAY	26	-0.517626	-1.2136	0.223847	0.582998
REACTOME_TP53_REGULATES_METABOLIC_GENES	38	-0.496167	-1.2193	0.184182	0.583132
KEGG_PANCREATIC_CANCER	30	-0.506193	-1.21332	0.210056	0.583146
REACTOME_SIGNALING_BY_ERBB2	28	-0.514581	-1.21312	0.22097	0.58316
REACTOME_AMYLOID_FIBER_FORMATION	24	-0.524459	-1.2167	0.224158	0.583291
WIERENGA_PML_INTERACTOME	29	-0.511884	-1.21139	0.212329	0.583635
REACTOME_PI_METABOLISM	39	-0.491389	-1.21704	0.214286	0.583654
MUNSHI_MULTIPLE_MYELOMA_UP	19	-0.543432	-1.21718	0.220073	0.583985
WP_ENDOMETRIAL_CANCER	26	-0.513513	-1.21173	0.214964	0.584029
REACTOME_EPH_EPHRIN_MEDIATED_REPULSION_OF_CELLS	21	-0.540283	-1.21672	0.216086	0.584045
CAMPS_COLON_CANCER_COPY_NUMBER_UP	24	-0.516529	-1.21216	0.217687	0.584065
STARK_PREFRONTAL_CORTEX_22Q11_DELETION_UP	90	-0.459051	-1.21057	0.152041	0.584092
OUILLETTE_CLL_13Q14_DELETION_UP	15	-0.571872	-1.21078	0.247191	0.584187
VERHAAK_AML_WITH_NPM1_MUTATED_DN	66	-0.467216	-1.21095	0.173958	0.584359
SHEPARD_CRASH_AND_BURN_MUTANT_UP	54	-0.476804	-1.2123	0.181529	0.584376
REACTOME_PLASMA_LIPOPROTEIN_ASSEMBLY_REMODELING_AND_CLEARANCE	24	-0.526652	-1.2114	0.231735	0.584383
VECCHI_GASTRIC_CANCER_ADVANCED_VS_EARLY_DN	25	-0.519779	-1.21248	0.225204	0.584567
PID_RHOA_PATHWAY	25	-0.521257	-1.21177	0.220399	0.584657
WP_IL_2_SIGNALING_PATHWAY	20	-0.543476	-1.20997	0.217703	0.585323
PID_TRKR_PATHWAY	35	-0.504629	-1.20947	0.200219	0.586341
REACTOME_INTERACTION_BETWEEN_L1_AND_ANKYRINS	18	-0.551931	-1.2084	0.239951	0.589248
REACTOME_SIGNALING_BY_ROBO_RECEPTORS	127	-0.447922	-1.20755	0.119072	0.590805
PEREZ_TP63_TARGETS	66	-0.467588	-1.20768	0.157513	0.591144
YEGNASUBRAMANIAN_PROSTATE_CANCER	24	-0.515721	-1.20673	0.227848	0.591415
WP_REGULATION_OF_ACTIN_CYTOSKELETON	67	-0.470773	-1.20707	0.164412	0.591761
BOYAULT_LIVER_CANCER_SUBCLASS_G6_UP	26	-0.516228	-1.20674	0.210526	0.592163
DAVICIONI_TARGETS_OF_PAX_FOXO1_FUSIONS_UP	74	-0.464218	-1.20621	0.157128	0.592461
KEGG_APOPTOSIS	26	-0.517878	-1.20528	0.230505	0.592639
HOSHIDA_LIVER_CANCER_LATE_RECURRENCE_DN	20	-0.540354	-1.2057	0.231678	0.59275
AGUIRRE_PANCREATIC_CANCER_COPY_NUMBER_DN	87	-0.455219	-1.20528	0.157625	0.593403
IVANOVA_HEMATOPOIESIS_STEM_CELL_LONG_TERM	51	-0.475621	-1.20485	0.18259	0.593409
MOHANKUMAR_HOXA1_TARGETS_UP	168	-0.44139	-1.20571	0.0822467	0.593473
REACTOME_ENDOSOMAL_SORTING_COMPLEX_REQUIRED_FOR_TRANSPORT_ESCRT	17	-0.555816	-1.20386	0.249089	0.596117
WP_CALCIUM_REGULATION_IN_CARDIAC_CELLS	72	-0.460345	-1.20247	0.17414	0.596278
ELVIDGE_HYPOXIA_UP	37	-0.494393	-1.20285	0.212458	0.596507
REACTOME_ION_CHANNEL_TRANSPORT	50	-0.467541	-1.20261	0.204691	0.596572
KEGG_LEUKOCYTE_TRANSENDOTHELIAL_MIGRATION	46	-0.470471	-1.20135	0.209798	0.597058
PID_NECTIN_PATHWAY	17	-0.558901	-1.202	0.247017	0.59711
BLANCO_MELO_BRONCHIAL_EPITHELIAL_CELLS_INFLUENZA_A_DEL_NS1_INFECTION_UP	85	-0.455984	-1.20286	0.149331	0.597242
SHETH_LIVER_CANCER_VS_TXNIP_LOSS_PAM3	15	-0.567191	-1.20308	0.237981	0.597272
ACEVEDO_LIVER_CANCER_WITH_H3K27ME3_UP	42	-0.482088	-1.20329	0.2103	0.597287
NABA_ECM_GLYCOPROTEINS	26	-0.515124	-1.2017	0.233871	0.597368
URS_ADIPOCYTE_DIFFERENTIATION_UP	24	-0.514374	-1.19883	0.227273	0.597422
REACTOME_SIGNALING_BY_WNT	103	-0.449842	-1.20146	0.13198	0.597487
PELLICCIOTTA_HDAC_IN_ANTIGEN_PRESENTATION_UP	41	-0.48723	-1.19572	0.211454	0.597502
REACTOME_PLASMA_LIPOPROTEIN_CLEARANCE	15	-0.565217	-1.19895	0.243142	0.597785
REACTOME_PLATELET_ACTIVATION_SIGNALING_AND_AGGREGATION	114	-0.451017	-1.19917	0.129293	0.597804
YAO_TEMPORAL_RESPONSE_TO_PROGESTERONE_CLUSTER_17	114	-0.44432	-1.19583	0.136821	0.597839
HELLER_SILENCED_BY_METHYLATION_UP	46	-0.47851	-1.19538	0.200213	0.59789
STONER_ESOPHAGEAL_CARCINOGENESIS_UP	15	-0.568145	-1.19997	0.224138	0.598072
WINNEPENNINCKX_MELANOMA_METASTASIS_UP	41	-0.494744	-1.20058	0.195016	0.598254
WESTON_VEGFA_TARGETS	19	-0.548695	-1.20077	0.231051	0.598342
BOQUEST_STEM_CELL_CULTURED_VS_FRESH_UP	97	-0.453179	-1.19922	0.142132	0.598374
KARLSSON_TGFB1_TARGETS_DN	63	-0.461724	-1.19585	0.196617	0.598527
REACTOME_KINESINS	21	-0.529985	-1.20001	0.243757	0.598709
SCHAEFFER_PROSTATE_DEVELOPMENT_48HR_UP	100	-0.448435	-1.19594	0.153061	0.598954
WP_IL_18_SIGNALING_PATHWAY	19	-0.540806	-1.19792	0.245192	0.598977
TURASHVILI_BREAST_DUCTAL_CARCINOMA_VS_DUCTAL_NORMAL_DN	36	-0.493446	-1.19924	0.206107	0.599075
VANTVEER_BREAST_CANCER_METASTASIS_UP	17	-0.544182	-1.19475	0.25895	0.599317
WANG_HCP_PROSTATE_CANCER	24	-0.51997	-1.19804	0.229621	0.599334
PID_AR_PATHWAY	17	-0.550047	-1.20003	0.259756	0.599396
MEISSNER_NPC_HCP_WITH_H3_UNMETHYLATED	80	-0.455039	-1.19735	0.169908	0.599505
SHIPP_DLBCL_VS_FOLLICULAR_LYMPHOMA_UP	23	-0.521764	-1.19597	0.253801	0.599566
REACTOME_MITOTIC_G2_G2_M_PHASES	76	-0.458723	-1.1993	0.184426	0.599621
SERVITJA_LIVER_HNF1A_TARGETS_DN	20	-0.531594	-1.19395	0.235639	0.599805
KEGG_MEDICUS_REFERENCE_CXCR4_GNB_G_PLCB_PKC_SIGNALING_PATHWAY	17	-0.544746	-1.19373	0.239103	0.59986
BARRIER_COLON_CANCER_RECURRENCE_UP	18	-0.53767	-1.19743	0.256936	0.599957
REACTOME_CREB1_PHOSPHORYLATION_THROUGH_NMDA_RECEPTOR_MEDIATED_ACTIVATION_OF_RAS_SIGNALING	16	-0.546524	-1.19408	0.26853	0.600083
REACTOME_IRON_UPTAKE_AND_TRANSPORT	25	-0.511046	-1.19601	0.238979	0.600199
REACTOME_HOMOLOGY_DIRECTED_REPAIR	16	-0.55999	-1.1931	0.246659	0.600466
REACTOME_PKR_MEDIATED_SIGNALING	35	-0.493649	-1.19413	0.227679	0.600676
BERTUCCI_MEDULLARY_VS_DUCTAL_BREAST_CANCER_DN	54	-0.47295	-1.19608	0.205405	0.600711
MATZUK_SPERMATOZOA	29	-0.498169	-1.19319	0.255295	0.600908
ZHONG_RESPONSE_TO_AZACITIDINE_AND_TSA_DN	28	-0.506234	-1.19625	0.222958	0.60092
OSMAN_BLADDER_CANCER_UP	149	-0.439748	-1.19646	0.0904523	0.600954
PID_NOTCH_PATHWAY	18	-0.544401	-1.19668	0.248227	0.60097
WEIGEL_OXIDATIVE_STRESS_BY_TBH_AND_H2O2	16	-0.542071	-1.19238	0.251852	0.60223
REACTOME_BUDDING_AND_MATURATION_OF_HIV_VIRION	16	-0.54615	-1.19198	0.246558	0.602796
PID_INTEGRIN_A4B1_PATHWAY	21	-0.528897	-1.18834	0.250585	0.608581
WP_B_CELL_RECEPTOR_SIGNALING_PATHWAY	37	-0.486711	-1.18893	0.229847	0.608769
BHATTACHARYA_EMBRYONIC_STEM_CELL	36	-0.490614	-1.18863	0.212789	0.609059
SABATES_COLORECTAL_ADENOMA_DN	49	-0.467142	-1.18905	0.214058	0.609083
REACTOME_INTERFERON_GAMMA_SIGNALING	21	-0.530169	-1.18837	0.246528	0.609189
REACTOME_MHC_CLASS_II_ANTIGEN_PRESENTATION	57	-0.46634	-1.18956	0.197034	0.609508
JOHANSSON_BRAIN_CANCER_EARLY_VS_LATE_DN	25	-0.510276	-1.18908	0.23903	0.609767
MIKKELSEN_MEF_ICP_WITH_H3K27ME3	26	-0.503022	-1.1897	0.251968	0.609776
WEI_MIR34A_TARGETS	54	-0.464303	-1.18921	0.210021	0.610019
LINDGREN_BLADDER_CANCER_CLUSTER_2B	76	-0.457431	-1.18759	0.202041	0.610444
OUELLET_CULTURED_OVARIAN_CANCER_INVASIVE_VS_LMP_UP	29	-0.50233	-1.18127	0.25315	0.610701
KEGG_GLUTATHIONE_METABOLISM	24	-0.508119	-1.18131	0.260369	0.611299
KEGG_MEDICUS_REFERENCE_NUCLEAR_EXPORT_OF_MRNA	16	-0.544183	-1.18687	0.257073	0.611452
SHETH_LIVER_CANCER_VS_TXNIP_LOSS_PAM1	77	-0.449649	-1.18079	0.199796	0.611541
IRITANI_MAD1_TARGETS_DN	31	-0.502666	-1.18551	0.236607	0.611702
YAGI_AML_WITH_11Q23_REARRANGED	121	-0.438272	-1.18051	0.155779	0.611744
KEGG_PATHWAYS_IN_CANCER	88	-0.452118	-1.18697	0.178208	0.611816
GOZGIT_ESR1_TARGETS_UP	38	-0.480727	-1.18133	0.23446	0.611935
SHAFFER_IRF4_TARGETS_IN_ACTIVATED_B_LYMPHOCYTE	38	-0.480606	-1.18479	0.248112	0.611956
MANNE_COVID19_COMBINED_COHORT_VS_HEALTHY_DONOR_PLATELETS_DN	43	-0.474139	-1.18628	0.199353	0.611996
WHITFIELD_CELL_CYCLE_G1_S	20	-0.526077	-1.18174	0.267836	0.612018
JAZAG_TGFB1_SIGNALING_VIA_SMAD4_UP	38	-0.479314	-1.17997	0.245884	0.61212
VILLANUEVA_LIVER_CANCER_KRT19_UP	22	-0.513421	-1.18324	0.256773	0.612164
DAVICIONI_PAX_FOXO1_SIGNATURE_IN_ARMS_UP	19	-0.540158	-1.18516	0.25	0.612202
WP_SEROTONIN_HTR1_GROUP_AND_FOS_PATHWAY	17	-0.541977	-1.18147	0.252071	0.612217
YAGI_AML_FAB_MARKERS	59	-0.461949	-1.18208	0.221174	0.612336
YAMASHITA_LIVER_CANCER_STEM_CELL_DN	20	-0.523875	-1.18011	0.263158	0.612374
REACTOME_ER_TO_GOLGI_ANTEROGRADE_TRANSPORT	85	-0.451155	-1.18553	0.186858	0.612387
XU_GH1_AUTOCRINE_TARGETS_UP	56	-0.461799	-1.18637	0.2	0.612394
NIKOLSKY_BREAST_CANCER_11Q12_Q14_AMPLICON	49	-0.473706	-1.18336	0.223642	0.612452
KIM_WT1_TARGETS_12HR_UP	53	-0.466437	-1.18182	0.223037	0.612494
MIKKELSEN_IPS_ICP_WITH_H3K4ME3_AND_H327ME3	16	-0.546327	-1.18484	0.26375	0.612512
GRYDER_PAX3FOXO1_TOP_ENHANCERS	155	-0.436431	-1.18219	0.124748	0.612692
MARKEY_RB1_ACUTE_LOF_UP	59	-0.464972	-1.18562	0.194709	0.612772
JAATINEN_HEMATOPOIETIC_STEM_CELL_DN	35	-0.481873	-1.18411	0.235162	0.612795
KEGG_MEDICUS_VARIANT_MUTATION_CAUSED_ABERRANT_SOD1_TO_26S_PROTEASOME_MEDIATED_PROTEIN_DEGRADATION	33	-0.486513	-1.18238	0.260045	0.612824
BENPORATH_PROLIFERATION	44	-0.46964	-1.17892	0.235043	0.612861
WAMUNYOKOLI_OVARIAN_CANCER_LMP_UP	83	-0.4488	-1.17951	0.192033	0.612975
REACTOME_SIGNALING_BY_HEDGEHOG	67	-0.455265	-1.18341	0.207179	0.613002
KAAB_HEART_ATRIUM_VS_VENTRICLE_UP	87	-0.44411	-1.17863	0.191641	0.613116
TIEN_INTESTINE_PROBIOTICS_6HR_DN	67	-0.456371	-1.1825	0.210471	0.613173
KAN_RESPONSE_TO_ARSENIC_TRIOXIDE	28	-0.498353	-1.1842	0.248869	0.613207
GINESTIER_BREAST_CANCER_ZNF217_AMPLIFIED_DN	103	-0.445205	-1.18377	0.161616	0.613245
REACTOME_SIGNALING_BY_INTERLEUKINS	146	-0.436693	-1.18568	0.122244	0.613309
DOANE_BREAST_CANCER_ESR1_UP	23	-0.513646	-1.18351	0.258294	0.613378
JAZAG_TGFB1_SIGNALING_UP	29	-0.497268	-1.18261	0.259466	0.613543
PID_TELOMERASE_PATHWAY	20	-0.52406	-1.17892	0.28068	0.613567
PROVENZANI_METASTASIS_UP	76	-0.451977	-1.17902	0.188968	0.613919
STEARMAN_LUNG_CANCER_EARLY_VS_LATE_DN	18	-0.542278	-1.17675	0.279268	0.614926
PID_AJDISS_2PATHWAY	25	-0.505941	-1.17695	0.264509	0.61499
JAEGER_METASTASIS_DN	36	-0.489049	-1.17774	0.237514	0.615238
TAKEDA_TARGETS_OF_NUP98_HOXA9_FUSION_8D_DN	35	-0.481249	-1.17706	0.246137	0.615304
TORCHIA_TARGETS_OF_EWSR1_FLI1_FUSION_DN	81	-0.453792	-1.17611	0.193054	0.615586
LINDGREN_BLADDER_CANCER_HIGH_RECURRENCE	18	-0.533685	-1.1763	0.271961	0.61568
BIOCARTA_PTDINS_PATHWAY	18	-0.526867	-1.17707	0.269512	0.616004
PID_NEPHRIN_NEPH1_PATHWAY	17	-0.544975	-1.17722	0.264354	0.616259
KEGG_MEDICUS_VARIANT_MUTATION_INACTIVATED_VCP_TO_26S_PROTEASOME_MEDIATED_PROTEIN_DEGRADATION	32	-0.490524	-1.17453	0.237102	0.616636
WP_IL_26_SIGNALING_PATHWAYS	17	-0.538371	-1.17527	0.270037	0.616934
REACTOME_RUNX1_REGULATES_TRANSCRIPTION_OF_GENES_INVOLVED_IN_DIFFERENTIATION_OF_HSCS	38	-0.482487	-1.17548	0.229597	0.61697
WOO_LIVER_CANCER_RECURRENCE_UP	21	-0.529696	-1.17457	0.253239	0.617219
WP_HEPATITIS_C_AND_HEPATOCELLULAR_CARCINOMA	17	-0.540787	-1.17459	0.279099	0.617829
WP_ONE_CARBON_METABOLISM_AND_RELATED_PATHWAYS	29	-0.495459	-1.17477	0.251403	0.617935
BLANCO_MELO_COVID19_SARS_COV_2_INFECTION_A594_ACE2_EXPRESSING_CELLS_DN	42	-0.46477	-1.17248	0.238147	0.620457
FARMER_BREAST_CANCER_APOCRINE_VS_LUMINAL	114	-0.441652	-1.17255	0.162462	0.62095
REACTOME_TRANS_GOLGI_NETWORK_VESICLE_BUDDING	47	-0.463107	-1.17209	0.233766	0.620964
GARCIA_TARGETS_OF_FLI1_AND_DAX1_DN	39	-0.477123	-1.17188	0.264009	0.620981
YAO_TEMPORAL_RESPONSE_TO_PROGESTERONE_CLUSTER_7	32	-0.492431	-1.17266	0.261589	0.621258
ZHAN_MULTIPLE_MYELOMA_CD1_VS_CD2_UP	24	-0.502356	-1.17158	0.260669	0.621264
PICCALUGA_ANGIOIMMUNOBLASTIC_LYMPHOMA_UP	59	-0.454687	-1.17069	0.231013	0.621408
CHIANG_LIVER_CANCER_SUBCLASS_UNANNOTATED_UP	20	-0.518757	-1.17083	0.274673	0.621582
TOOKER_GEMCITABINE_RESISTANCE_DN	59	-0.461822	-1.17276	0.215031	0.621592
SAFFORD_T_LYMPHOCYTE_ANERGY	17	-0.537813	-1.17103	0.27162	0.62164
LINDSTEDT_DENDRITIC_CELL_MATURATION_C	15	-0.532983	-1.17111	0.292441	0.622106
PID_KIT_PATHWAY	23	-0.506452	-1.16988	0.265353	0.623385
MCLACHLAN_DENTAL_CARIES_DN	23	-0.517162	-1.16932	0.285036	0.624572
ENK_UV_RESPONSE_EPIDERMIS_DN	139	-0.431071	-1.16893	0.158475	0.625164
AFFAR_YY1_TARGETS_UP	41	-0.475058	-1.16828	0.241416	0.625183
PID_PI3KCI_AKT_PATHWAY	25	-0.500505	-1.16839	0.279582	0.625511
REACTOME_EXTRA_NUCLEAR_ESTROGEN_SIGNALING	38	-0.478446	-1.16854	0.252735	0.625733
GARY_CD5_TARGETS_UP	178	-0.429025	-1.16746	0.138277	0.626551
ZHOU_INFLAMMATORY_RESPONSE_FIMA_UP	85	-0.443216	-1.16757	0.197368	0.626846
WP_COMPLEMENT_SYSTEM_IN_NEURONAL_DEVELOPMENT_AND_PLASTICITY	23	-0.50353	-1.1667	0.288575	0.626945
DESERT_PERIVENOUS_HEPATOCELLULAR_CARCINOMA_SUBCLASS_UP	66	-0.454874	-1.16691	0.220966	0.626993
KEGG_CHEMOKINE_SIGNALING_PATHWAY	68	-0.449469	-1.16705	0.23251	0.627274
MATSUDA_NATURAL_KILLER_DIFFERENTIATION	135	-0.436516	-1.16562	0.150202	0.629842
ZHAN_V2_LATE_DIFFERENTIATION_GENES	16	-0.538083	-1.16539	0.285714	0.629881
YOSHIMURA_MAPK8_TARGETS_DN	170	-0.427446	-1.16466	0.141424	0.63087
PID_ERA_GENOMIC_PATHWAY	15	-0.539185	-1.16209	0.297264	0.63102
JINESH_BLEBBISHIELD_VS_LIVE_CONTROL_UP	68	-0.452921	-1.16436	0.241415	0.631148
REACTOME_FCGAMMA_RECEPTOR_FCGR_DEPENDENT_PHAGOCYTOSIS	52	-0.462441	-1.16371	0.219895	0.631253
IVANOVA_HEMATOPOIESIS_LATE_PROGENITOR	165	-0.427498	-1.16473	0.145729	0.63135
MARTINEZ_RB1_TARGETS_DN	155	-0.430964	-1.16214	0.139279	0.631542
HOLLERN_EMT_BREAST_TUMOR_UP	35	-0.483839	-1.16382	0.244469	0.631591
HOLLMANN_APOPTOSIS_VIA_CD40_DN	83	-0.437315	-1.16227	0.209826	0.631794
YAGI_AML_WITH_T_9_11_TRANSLOCATION	41	-0.4736	-1.16323	0.262136	0.632155
REACTOME_SARS_COV_INFECTIONS	182	-0.421891	-1.16302	0.137275	0.632157
LEI_MYB_TARGETS	103	-0.43824	-1.16383	0.198582	0.632229
GROSS_HYPOXIA_VIA_ELK3_AND_HIF1A_DN	33	-0.472919	-1.16233	0.278634	0.632314
WP_CILIARY_LANDSCAPE	95	-0.438051	-1.16238	0.220305	0.632841
COATES_MACROPHAGE_M1_VS_M2_UP	30	-0.487077	-1.16256	0.288136	0.632939
KEGG_MEDICUS_VARIANT_SCRAPIE_CONFORMATION_PRPSC_TO_26S_PROTEASOME_MEDIATED_PROTEIN_DEGRADATION	30	-0.485561	-1.16074	0.254444	0.634756
HORIUCHI_WTAP_TARGETS_DN	100	-0.432981	-1.15952	0.200405	0.636114
KAAB_FAILED_HEART_ATRIUM_DN	80	-0.440173	-1.15966	0.234216	0.636315
WANG_TUMOR_INVASIVENESS_DN	104	-0.434955	-1.15977	0.210152	0.636616
KOKKINAKIS_METHIONINE_DEPRIVATION_96HR_UP	26	-0.492418	-1.15994	0.289655	0.636741
CARRILLOREIXACH_HEPATOBLASTOMA_VS_NORMAL_HYPOMETHYLATED_AND_UP	47	-0.464319	-1.15842	0.254797	0.637094
CHARAFE_BREAST_CANCER_LUMINAL_VS_MESENCHYMAL_UP	106	-0.429673	-1.15816	0.18392	0.637199
REACTOME_SMOOTH_MUSCLE_CONTRACTION	21	-0.516623	-1.15892	0.302297	0.637491
ROSS_AML_WITH_AML1_ETO_FUSION	22	-0.505108	-1.15843	0.282452	0.637755
RASHI_RESPONSE_TO_IONIZING_RADIATION_5	43	-0.460226	-1.15768	0.255864	0.638151
OHGUCHI_LIVER_HNF4A_TARGETS_DN	21	-0.514639	-1.1585	0.297647	0.63818
GROSS_HYPOXIA_VIA_ELK3_AND_HIF1A_UP	40	-0.468239	-1.15713	0.273118	0.638602
DURAND_STROMA_NS_UP	35	-0.475904	-1.15725	0.275476	0.638864
REACTOME_SIGNALING_BY_NUCLEAR_RECEPTORS	76	-0.445761	-1.15617	0.234631	0.640315
WEST_ADRENOCORTICAL_TUMOR_DN	152	-0.425443	-1.15638	0.150301	0.640338
ZHOU_INFLAMMATORY_RESPONSE_LIVE_UP	86	-0.440323	-1.15589	0.204684	0.640508
REACTOME_CYTOPROTECTION_BY_HMOX1	18	-0.535748	-1.15563	0.289157	0.640693
DAVICIONI_RHABDOMYOSARCOMA_PAX_FOXO1_FUSION_UP	19	-0.518079	-1.15538	0.303721	0.640822
LEE_LIVER_CANCER_SURVIVAL_UP	56	-0.452786	-1.15495	0.265263	0.641591
LEE_AGING_CEREBELLUM_UP	27	-0.49118	-1.15415	0.28683	0.642122
KEGG_PENTOSE_PHOSPHATE_PATHWAY	16	-0.5408	-1.15455	0.291202	0.642164
LEE_LIVER_CANCER_MYC_E2F1_DN	17	-0.533354	-1.15424	0.302696	0.642508
FIRESTEIN_PROLIFERATION	53	-0.45243	-1.15326	0.257173	0.642943
SAKAI_CHRONIC_HEPATITIS_VS_LIVER_CANCER_UP	38	-0.466141	-1.15354	0.275974	0.643393
MARTINEZ_RESPONSE_TO_TRABECTEDIN	17	-0.540501	-1.15326	0.307049	0.64362
TONKS_TARGETS_OF_RUNX1_RUNX1T1_FUSION_GRANULOCYTE_UP	16	-0.538776	-1.15207	0.304726	0.646195
LEIN_LOCALIZED_TO_PROXIMAL_DENDRITES	23	-0.509332	-1.15075	0.282532	0.649948
REACTOME_MET_PROMOTES_CELL_MOTILITY	19	-0.516663	-1.14906	0.308434	0.650676
PID_VEGFR1_2_PATHWAY	47	-0.462932	-1.14914	0.273207	0.651094
REACTOME_HEDGEHOG_ON_STATE	43	-0.45954	-1.14972	0.28	0.651276
PID_FGF_PATHWAY	20	-0.508487	-1.14927	0.299401	0.651336
REACTOME_INTRA_GOLGI_AND_RETROGRADE_GOLGI_TO_ER_TRAFFIC	101	-0.428214	-1.14857	0.218402	0.651622
LUCAS_HNF4A_TARGETS_UP	17	-0.52661	-1.14976	0.299876	0.651836
KOBAYASHI_EGFR_SIGNALING_24HR_DN	32	-0.477912	-1.14992	0.289503	0.65195
REACTOME_PARASITE_INFECTION	36	-0.474632	-1.14927	0.281768	0.652011
LENAOUR_DENDRITIC_CELL_MATURATION_UP	30	-0.47512	-1.14761	0.291525	0.653463
SESTO_RESPONSE_TO_UV_C8	37	-0.47339	-1.14763	0.276201	0.654053
KEGG_GALACTOSE_METABOLISM	15	-0.539299	-1.14701	0.298526	0.654692
ROSS_ACUTE_MYELOID_LEUKEMIA_CBF	24	-0.49782	-1.14676	0.301149	0.654801
REACTOME_SIGNALING_BY_EGFR	28	-0.487311	-1.14489	0.294457	0.655367
REACTOME_SIGNALING_BY_RECEPTOR_TYROSINE_KINASES	200	-0.420499	-1.14552	0.145145	0.65547
LI_INDUCED_T_TO_NATURAL_KILLER_DN	38	-0.468156	-1.14507	0.277228	0.655508
PID_LIS1_PATHWAY	20	-0.505522	-1.14248	0.30292	0.655705
REACTOME_DEGRADATION_OF_BETA_CATENIN_BY_THE_DESTRUCTION_COMPLEX	50	-0.455246	-1.14311	0.267876	0.65571
REACTOME_CARGO_RECOGNITION_FOR_CLATHRIN_MEDIATED_ENDOCYTOSIS	54	-0.446286	-1.14434	0.264831	0.655846
WP_MECP2_AND_ASSOCIATED_RETT_SYNDROME	25	-0.486916	-1.14325	0.305747	0.655914
KEGG_NATURAL_KILLER_CELL_MEDIATED_CYTOTOXICITY	29	-0.478093	-1.1445	0.28491	0.655983
ELVIDGE_HYPOXIA_BY_DMOG_UP	29	-0.476525	-1.14513	0.293722	0.655988
SMID_BREAST_CANCER_BASAL_DN	184	-0.423728	-1.14555	0.161161	0.656062
REACTOME_S_PHASE	54	-0.449467	-1.14274	0.261555	0.656222
MOREAUX_MULTIPLE_MYELOMA_BY_TACI_DN	66	-0.441559	-1.14252	0.258333	0.656265
COATES_MACROPHAGE_M1_VS_M2_DN	15	-0.536094	-1.14333	0.322181	0.656327
WP_WNT_SIGNALING_PATHWAY_AND_PLURIPOTENCY	21	-0.508702	-1.14566	0.285377	0.656373
ALONSO_METASTASIS_UP	81	-0.435006	-1.14578	0.246407	0.656682
RODRIGUES_THYROID_CARCINOMA_ANAPLASTIC_DN	144	-0.426091	-1.14598	0.192965	0.656716
KEGG_INOSITOL_PHOSPHATE_METABOLISM	27	-0.487196	-1.14338	0.297483	0.656847
WP_CHEMOKINE_SIGNALING_PATHWAY	65	-0.439966	-1.14354	0.247401	0.657017
MILI_PSEUDOPODIA_CHEMOTAXIS_DN	158	-0.415993	-1.14355	0.184925	0.657667
DURCHDEWALD_SKIN_CARCINOGENESIS_UP	26	-0.486134	-1.14092	0.290058	0.660044
DELACROIX_RARG_BOUND_MEF	91	-0.426937	-1.14002	0.257114	0.660863
RICKMAN_METASTASIS_DN	78	-0.434055	-1.13959	0.245108	0.660905
CHEMNITZ_RESPONSE_TO_PROSTAGLANDIN_E2_UP	39	-0.464999	-1.14018	0.309813	0.661053
SENGUPTA_NASOPHARYNGEAL_CARCINOMA_WITH_LMP1_DN	21	-0.500207	-1.13975	0.294964	0.661088
WP_EGFR_TYROSINE_KINASE_INHIBITOR_RESISTANCE	37	-0.461682	-1.13923	0.285246	0.661376
PUJANA_BREAST_CANCER_WITH_BRCA1_MUTATED_UP	15	-0.530077	-1.14022	0.312183	0.661598
KEGG_MEDICUS_REFERENCE_26S_PROTEASOME_MEDIATED_PROTEIN_DEGRADATION	31	-0.474085	-1.13871	0.304591	0.662449
WHITFIELD_CELL_CYCLE_G2_M	50	-0.445213	-1.13827	0.288279	0.663281
REACTOME_SIGNALING_BY_NOTCH1	18	-0.511499	-1.13789	0.31026	0.663812
EPPERT_PROGENITOR	52	-0.449007	-1.1369	0.28754	0.664365
WP_BURN_WOUND_HEALING	15	-0.530738	-1.13694	0.318804	0.664928
WP_INTEGRIN_MEDIATED_CELL_ADHESION	51	-0.447923	-1.13702	0.285266	0.665386
KEGG_MEDICUS_VARIANT_MUTATION_CAUSED_ABERRANT_HTT_TO_26S_PROTEASOME_MEDIATED_PROTEIN_DEGRADATION	30	-0.479296	-1.1372	0.30839	0.66547
KONDO_PROSTATE_CANCER_HCP_WITH_H3K27ME3	22	-0.500451	-1.13566	0.318824	0.667721
REACTOME_PCP_CE_PATHWAY	51	-0.446194	-1.1343	0.282403	0.668004
REACTOME_SIGNALING_BY_NOTCH4	43	-0.456058	-1.13447	0.293987	0.668136
PID_MTOR_4PATHWAY	38	-0.462138	-1.13467	0.319957	0.66817
DARWICHE_PAPILLOMA_RISK_LOW_DN	45	-0.453195	-1.1339	0.280553	0.668639
SIG_IL4RECEPTOR_IN_B_LYPHOCYTES	15	-0.53155	-1.13467	0.33867	0.66884
CHIBA_RESPONSE_TO_TSA	19	-0.512633	-1.13486	0.320388	0.668938
REACTOME_NEGATIVE_REGULATION_OF_NOTCH4_SIGNALING	40	-0.45803	-1.13351	0.313514	0.669188
TSENG_IRS1_TARGETS_UP	39	-0.457397	-1.13493	0.300971	0.669406
REACTOME_NEGATIVE_REGULATORS_OF_DDX58_IFIH1_SIGNALING	16	-0.52273	-1.13277	0.31769	0.670891
WP_EMBRYONIC_STEM_CELL_PLURIPOTENCY_PATHWAYS	24	-0.492426	-1.13251	0.328704	0.670999
LIN_MELANOMA_COPY_NUMBER_UP	25	-0.492032	-1.1312	0.303944	0.671779
WP_FACTORS_AND_PATHWAYS_AFFECTING_INSULIN_LIKE_GROWTH_FACTOR_IGF1_AKT_SIGNALING	16	-0.522233	-1.13123	0.322581	0.672329
KEGG_MELANOGENESIS	33	-0.466175	-1.12869	0.318029	0.672493
REACTOME_TRANSPORT_TO_THE_GOLGI_AND_SUBSEQUENT_MODIFICATION	87	-0.43194	-1.13135	0.24645	0.672604
WP_CAMKK2_PATHWAY	23	-0.488753	-1.1315	0.343301	0.6728
KEGG_JAK_STAT_SIGNALING_PATHWAY	18	-0.506459	-1.12919	0.326555	0.672927
MEBARKI_HCC_PROGENITOR_FZD8CRD_DN	80	-0.43005	-1.12876	0.278064	0.672961
CREIGHTON_ENDOCRINE_THERAPY_RESISTANCE_1	158	-0.416279	-1.12897	0.202213	0.672964
WP_MELANOMA	31	-0.473478	-1.13159	0.322185	0.673209
MODY_HIPPOCAMPUS_NEONATAL	18	-0.5082	-1.12922	0.316687	0.673497
REACTOME_METABOLISM_OF_WATER_SOLUBLE_VITAMINS_AND_COFACTORS	46	-0.448179	-1.12981	0.281553	0.673587
REACTOME_REGULATED_NECROSIS	19	-0.509129	-1.12812	0.342385	0.673655
HOFFMANN_IMMATURE_TO_MATURE_B_LYMPHOCYTE_DN	15	-0.534611	-1.12957	0.332916	0.673675
TERAO_AOX4_TARGETS_SKIN_UP	15	-0.533264	-1.12994	0.346447	0.673865
SCHUHMACHER_MYC_TARGETS_UP	43	-0.456702	-1.12762	0.287419	0.673867
MARTORIATI_MDM4_TARGETS_FETAL_LIVER_UP	68	-0.435257	-1.12923	0.278756	0.674092
KEGG_AMINOACYL_TRNA_BIOSYNTHESIS	33	-0.468538	-1.13026	0.317372	0.674193
LEIN_NEURON_MARKERS	38	-0.459976	-1.12772	0.315618	0.674255
PURBEY_TARGETS_OF_CTBP1_NOT_SATB1_UP	77	-0.429932	-1.12725	0.262245	0.674345
MARKEY_RB1_ACUTE_LOF_DN	55	-0.443845	-1.12703	0.290052	0.674378
REACTOME_REGULATION_OF_RUNX2_EXPRESSION_AND_ACTIVITY	42	-0.457539	-1.12997	0.318872	0.67443
REACTOME_CLATHRIN_MEDIATED_ENDOCYTOSIS	85	-0.423936	-1.12655	0.253823	0.674608
KEGG_MEDICUS_VARIANT_MUTATION_CAUSED_ABERRANT_SNCA_TO_26S_PROTEASOME_MEDIATED_PROTEIN_DEGRADATION	30	-0.47559	-1.12663	0.310306	0.675017
OISHI_CHOLANGIOMA_STEM_CELL_LIKE_DN	54	-0.439254	-1.12545	0.29294	0.676778
KEGG_MEDICUS_VARIANT_MUTATION_INACTIVATED_UBQLN2_TO_26S_PROTEASOME_MEDIATED_PROTEIN_DEGRADATION	32	-0.469809	-1.12564	0.319032	0.676859
REACTOME_GPER1_SIGNALING	26	-0.475516	-1.12459	0.326437	0.677528
BYSTRYKH_HEMATOPOIESIS_STEM_CELL_QTL_CIS	50	-0.448082	-1.12462	0.292735	0.678087
PID_LKB1_PATHWAY	30	-0.478107	-1.12406	0.333333	0.678563
OKUMURA_INFLAMMATORY_RESPONSE_LPS	39	-0.45289	-1.12467	0.307609	0.678571
RASHI_RESPONSE_TO_IONIZING_RADIATION_4	15	-0.525006	-1.12345	0.342365	0.678598
MULLIGHAN_MLL_SIGNATURE_1_DN	76	-0.428617	-1.12303	0.299389	0.678627
BLANCO_MELO_HUMAN_PARAINFLUENZA_VIRUS_3_INFECTION_A594_CELLS_DN	19	-0.506438	-1.12375	0.326651	0.678922
BROWNE_HCMV_INFECTION_24HR_DN	39	-0.450558	-1.12311	0.315335	0.679035
DOUGLAS_BMI1_TARGETS_UP	180	-0.412981	-1.12347	0.202608	0.679189
MANNE_COVID19_ICU_VS_HEALTHY_DONOR_PLATELETS_DN	27	-0.478435	-1.1222	0.347238	0.680662
SESTO_RESPONSE_TO_UV_C2	20	-0.499086	-1.1219	0.325748	0.680968
KOBAYASHI_EGFR_SIGNALING_24HR_UP	30	-0.475645	-1.12164	0.317318	0.681132
PID_EPHB_FWD_PATHWAY	27	-0.470385	-1.12105	0.329955	0.681707
WALLACE_PROSTATE_CANCER_RACE_DN	32	-0.46473	-1.12074	0.342603	0.68202
REACTOME_C_TYPE_LECTIN_RECEPTORS_CLRS	63	-0.433246	-1.12107	0.30512	0.68229
PID_ERBB1_INTERNALIZATION_PATHWAY	29	-0.47647	-1.12045	0.328072	0.682327
REACTOME_ADORA2B_MEDIATED_ANTI_INFLAMMATORY_CYTOKINES_PRODUCTION	24	-0.485711	-1.1194	0.342105	0.684321
REACTOME_SIGNALING_BY_NOTCH	65	-0.435765	-1.11949	0.315845	0.684671
WANG_RESPONSE_TO_GSK3_INHIBITOR_SB216763_DN	91	-0.420845	-1.11908	0.274949	0.684695
VERHAAK_GLIOBLASTOMA_PRONEURAL	65	-0.431603	-1.11702	0.306334	0.685381
WP_CELL_CYCLE	26	-0.471517	-1.11781	0.334096	0.685516
GOTZMANN_EPITHELIAL_TO_MESENCHYMAL_TRANSITION_UP	20	-0.501019	-1.11717	0.332164	0.685543
CHARAFE_BREAST_CANCER_LUMINAL_VS_BASAL_UP	104	-0.416325	-1.11736	0.265657	0.685594
REACTOME_DEFECTIVE_CFTR_CAUSES_CYSTIC_FIBROSIS	41	-0.449341	-1.11818	0.319264	0.685652
REACTOME_CARDIAC_CONDUCTION	37	-0.456326	-1.11797	0.351562	0.685674
REACTOME_LYSOSOME_VESICLE_BIOGENESIS	21	-0.487919	-1.11754	0.338061	0.685683
REACTOME_GABA_RECEPTOR_ACTIVATION	26	-0.479983	-1.11456	0.350515	0.685935
SIG_PIP3_SIGNALING_IN_B_LYMPHOCYTES	16	-0.515328	-1.11475	0.339829	0.685955
KESHELAVA_MULTIPLE_DRUG_RESISTANCE	22	-0.492876	-1.11827	0.324675	0.685974
REACTOME_ASPARAGINE_N_LINKED_GLYCOSYLATION	137	-0.417193	-1.11635	0.245473	0.686142
REACTOME_CELL_CELL_COMMUNICATION	47	-0.450659	-1.11486	0.32043	0.686271
BOYAULT_LIVER_CANCER_SUBCLASS_G3_UP	90	-0.420067	-1.11839	0.292434	0.686271
REACTOME_INOSITOL_PHOSPHATE_METABOLISM	24	-0.483031	-1.11649	0.350694	0.686363
RAY_TUMORIGENESIS_BY_ERBB2_CDC25A_DN	79	-0.421493	-1.11601	0.295455	0.686556
BYSTROEM_CORRELATED_WITH_IL5_DN	20	-0.504734	-1.11488	0.336056	0.686843
HOLLERN_SQUAMOUS_BREAST_TUMOR	22	-0.484967	-1.11547	0.342166	0.686932
DEURIG_T_CELL_PROLYMPHOCYTIC_LEUKEMIA_UP	115	-0.414137	-1.1149	0.273917	0.687434
RICKMAN_TUMOR_DIFFERENTIATED_MODERATELY_VS_POORLY_UP	37	-0.456192	-1.11548	0.330033	0.687545
WP_INTERFERON_TYPE_I_SIGNALING_PATHWAYS	26	-0.475308	-1.11499	0.32948	0.687831
PID_GMCSF_PATHWAY	19	-0.511251	-1.11253	0.352804	0.690263
BROWNE_HCMV_INFECTION_24HR_UP	52	-0.441641	-1.1123	0.320975	0.690365
ACEVEDO_METHYLATED_IN_LIVER_CANCER_DN	143	-0.411411	-1.11279	0.247495	0.690748
MCCLUNG_COCAIN_REWARD_4WK	21	-0.496633	-1.11257	0.353301	0.690767
REACTOME_HSF1_ACTIVATION	20	-0.493438	-1.11086	0.346841	0.691037
REACTOME_TRANSPORT_OF_BILE_SALTS_AND_ORGANIC_ACIDS_METAL_IONS_AND_AMINE_COMPOUNDS	21	-0.499011	-1.11165	0.344666	0.691164
WANG_CISPLATIN_RESPONSE_AND_XPC_DN	56	-0.436929	-1.11179	0.327678	0.691358
NABA_MATRISOME	102	-0.412145	-1.11093	0.301811	0.691435
SERVITJA_LIVER_HNF1A_TARGETS_UP	28	-0.479703	-1.11107	0.333333	0.691664
HATADA_METHYLATED_IN_LUNG_CANCER_UP	69	-0.424672	-1.11042	0.28999	0.691783
SARRIO_EPITHELIAL_MESENCHYMAL_TRANSITION_UP	23	-0.48739	-1.11117	0.365116	0.692015
REACTOME_LATE_ENDOSOMAL_MICROAUTOPHAGY	15	-0.521136	-1.10936	0.347447	0.693218
SCHLOSSER_MYC_TARGETS_AND_SERUM_RESPONSE_DN	23	-0.482916	-1.10974	0.335227	0.693272
WP_N_GLYCAN_BIOSYNTHESIS	20	-0.495789	-1.10943	0.347255	0.693619
KEGG_CELL_CYCLE	26	-0.471517	-1.10816	0.346198	0.694445
BENPORATH_CYCLING_GENES	141	-0.408493	-1.10833	0.247734	0.694586
PID_PDGFRB_PATHWAY	79	-0.424178	-1.10851	0.301925	0.694693
RATTENBACHER_BOUND_BY_CELF1	99	-0.418332	-1.10867	0.29078	0.694834
KRIGE_RESPONSE_TO_TOSEDOSTAT_24HR_UP	171	-0.411185	-1.10769	0.246988	0.695277
ZHENG_GLIOBLASTOMA_PLASTICITY_DN	21	-0.487815	-1.10748	0.376179	0.695295
KEGG_PROTEASOME	32	-0.458686	-1.10598	0.349666	0.697355
KEGG_AXON_GUIDANCE	54	-0.436548	-1.10617	0.32914	0.697384
REACTOME_COPII_MEDIATED_VESICLE_TRANSPORT	41	-0.446396	-1.10655	0.334402	0.697492
ZHOU_INFLAMMATORY_RESPONSE_LIVE_DN	85	-0.420842	-1.10618	0.292857	0.697985
REACTOME_HIV_INFECTION	115	-0.415436	-1.10532	0.297462	0.698056
RAMASWAMY_METASTASIS_UP	21	-0.488203	-1.10552	0.368852	0.698121
BERENJENO_TRANSFORMED_BY_RHOA_UP	189	-0.405483	-1.10499	0.264529	0.698401
PID_ILK_PATHWAY	24	-0.480053	-1.1047	0.336438	0.698687
KATSANOU_ELAVL1_TARGETS_DN	29	-0.465964	-1.10408	0.346154	0.699289
VERHAAK_GLIOBLASTOMA_CLASSICAL	45	-0.437956	-1.10377	0.341176	0.699578
PID_IFNG_PATHWAY	20	-0.488517	-1.10333	0.361176	0.699592
RHODES_CANCER_META_SIGNATURE	33	-0.46236	-1.10352	0.334437	0.699688
REACTOME_KEAP1_NFE2L2_PATHWAY	72	-0.426719	-1.1041	0.328866	0.699867
PID_RET_PATHWAY	21	-0.488521	-1.10247	0.350417	0.70035
WP_HEPATITIS_B_INFECTION	50	-0.434699	-1.10257	0.338251	0.700684
REACTOME_SIGNALING_BY_THE_B_CELL_RECEPTOR_BCR	58	-0.43363	-1.10268	0.334737	0.70095
REACTOME_ESR_MEDIATED_SIGNALING	55	-0.434435	-1.10181	0.326722	0.701724
HASLINGER_B_CLL_WITH_17P13_DELETION	15	-0.517122	-1.10129	0.365551	0.702033
CADWELL_ATG16L1_TARGETS_UP	18	-0.497061	-1.1015	0.371498	0.702044
REACTOME_SARS_COV_1_ACTIVATES_MODULATES_INNATE_IMMUNE_RESPONSES	16	-0.502152	-1.10044	0.36875	0.70214
KEGG_ENDOCYTOSIS	97	-0.412048	-1.10022	0.310345	0.702209
BASSO_B_LYMPHOCYTE_NETWORK	61	-0.427183	-1.10097	0.331946	0.702388
TOMLINS_PROSTATE_CANCER_DN	19	-0.493488	-1.10076	0.382036	0.702407
PURBEY_TARGETS_OF_CTBP1_AND_SATB1_UP	25	-0.474143	-1.10047	0.364896	0.702675
REACTOME_MITOTIC_G1_PHASE_AND_G1_S_TRANSITION	52	-0.438813	-1.09937	0.333686	0.704201
DANG_REGULATED_BY_MYC_UP	31	-0.463945	-1.09832	0.35578	0.704242
REACTOME_EPHB_MEDIATED_FORWARD_SIGNALING	27	-0.462271	-1.09841	0.351624	0.704554
KEGG_NEUROTROPHIN_SIGNALING_PATHWAY	60	-0.424471	-1.09872	0.338912	0.704894
SIG_PIP3_SIGNALING_IN_CARDIAC_MYOCTES	36	-0.447843	-1.09847	0.354031	0.705024
PID_CASPASE_PATHWAY	18	-0.495267	-1.09783	0.381406	0.705048
BOYLAN_MULTIPLE_MYELOMA_D_UP	26	-0.473055	-1.09882	0.38252	0.70525
WP_G_PROTEIN_SIGNALING_PATHWAYS	48	-0.438084	-1.09722	0.332618	0.705665
KEGG_MEDICUS_REFERENCE_CCR2_GNB_G_PI3K_NFKB_SIGNALING_PATHWAY	15	-0.518009	-1.09724	0.374226	0.706243
BAKKER_FOXO3_TARGETS_DN	54	-0.433504	-1.09574	0.319283	0.707659
PID_REELIN_PATHWAY	24	-0.475121	-1.09606	0.357968	0.707884
REACTOME_TRANSCRIPTIONAL_REGULATION_BY_RUNX3	40	-0.444635	-1.09577	0.350325	0.708198
REACTOME_LEISHMANIA_INFECTION	75	-0.419524	-1.09612	0.331276	0.708348
KEGG_FC_EPSILON_RI_SIGNALING_PATHWAY	32	-0.448524	-1.09398	0.370495	0.70935
REACTOME_NUCLEAR_EVENTS_MEDIATED_BY_NFE2L2	58	-0.4158	-1.08108	0.367601	0.709521
ALFANO_MYC_TARGETS	95	-0.406906	-1.08141	0.343117	0.709762
MORI_LARGE_PRE_BII_LYMPHOCYTE_UP	16	-0.508612	-1.09404	0.36983	0.709811
LEE_RECENT_THYMIC_EMIGRANT	60	-0.423213	-1.07912	0.37422	0.709879
DE_YY1_TARGETS_DN	34	-0.443825	-1.08116	0.390919	0.709887
REACTOME_HEDGEHOG_LIGAND_BIOGENESIS	41	-0.438992	-1.07928	0.382821	0.709963
JOHNSTONE_PARVB_TARGETS_3_UP	164	-0.39688	-1.07944	0.305611	0.710111
BENPORATH_PRC2_TARGETS	72	-0.415292	-1.08149	0.360537	0.710134
WP_METABOLIC_PATHWAYS_OF_FIBROBLASTS	17	-0.495332	-1.08065	0.40772	0.710156
BENPORATH_ES_1	103	-0.402938	-1.08002	0.342508	0.710221
FRASOR_RESPONSE_TO_ESTRADIOL_DN	17	-0.495581	-1.0804	0.399522	0.710252
WP_AGE_RAGE_PATHWAY	29	-0.459915	-1.08205	0.384615	0.710286
JIANG_AGING_HYPOTHALAMUS_DN	28	-0.458595	-1.09407	0.368063	0.710338
REACTOME_INTERACTIONS_OF_VPR_WITH_HOST_CELLULAR_PROTEINS	22	-0.474043	-1.07975	0.39718	0.710441
DIAZ_CHRONIC_MYELOGENOUS_LEUKEMIA_DN	31	-0.464655	-1.09461	0.353604	0.710539
WP_FOCAL_ADHESION_PI3K_AKT_MTOR_SIGNALING_PATHWAY	90	-0.409797	-1.08321	0.355102	0.710555
NAKAYAMA_SOFT_TISSUE_TUMORS_PCA1_DN	18	-0.496172	-1.07949	0.386747	0.710586
LEE_AGING_NEOCORTEX_UP	40	-0.436835	-1.0815	0.386139	0.710695
KEGG_SNARE_INTERACTIONS_IN_VESICULAR_TRANSPORT	22	-0.480455	-1.07434	0.391972	0.71074
BOYAULT_LIVER_CANCER_SUBCLASS_G23_UP	15	-0.506366	-1.08004	0.408138	0.710777
FLECHNER_BIOPSY_KIDNEY_TRANSPLANT_REJECTED_VS_OK_UP	17	-0.507484	-1.08207	0.415519	0.710836
REACTOME_DISORDERS_OF_TRANSMEMBRANE_TRANSPORTERS	77	-0.414829	-1.08333	0.342593	0.710836
SCHAEFFER_PROSTATE_DEVELOPMENT_6HR_UP	46	-0.427519	-1.07855	0.377944	0.710881
REACTOME_DRUG_ADME	28	-0.457788	-1.08288	0.383747	0.710906
KEGG_ADHERENS_JUNCTION	33	-0.453645	-1.08266	0.38255	0.710924
MARTINEZ_TP53_TARGETS_DN	168	-0.404135	-1.09408	0.26506	0.710943
REACTOME_ORC1_REMOVAL_FROM_CHROMATIN	38	-0.436047	-1.07447	0.396963	0.710989
NAKAMURA_TUMOR_ZONE_PERIPHERAL_VS_CENTRAL_DN	164	-0.399269	-1.0816	0.296296	0.710998
BROWNE_HCMV_INFECTION_20HR_UP	77	-0.407634	-1.07829	0.366906	0.711007
GUO_HEX_TARGETS_UP	27	-0.4597	-1.0822	0.386986	0.71104
REACTOME_SOMITOGENESIS	36	-0.445311	-1.07506	0.39207	0.711043
KEGG_MEDICUS_PATHOGEN_HCMV_US28_TO_GNB_G_PI3K_NFKB_SIGNALING_PATHWAY	15	-0.518009	-1.09299	0.379902	0.711115
WAMUNYOKOLI_OVARIAN_CANCER_GRADES_1_2_UP	45	-0.4272	-1.07483	0.374332	0.711145
PID_SYNDECAN_2_PATHWAY	18	-0.499434	-1.0942	0.386391	0.711165
CHUNG_BLISTER_CYTOTOXICITY_UP	53	-0.425773	-1.07461	0.364506	0.711186
REACTOME_SCF_BETA_TRCP_MEDIATED_DEGRADATION_OF_EMI1	38	-0.436047	-1.0772	0.374596	0.711198
REACTOME_CELLULAR_RESPONSE_TO_HEAT_STRESS	63	-0.422004	-1.0774	0.374869	0.7112
REACTOME_RNA_POLYMERASE_II_TRANSCRIPTION_TERMINATION	29	-0.462531	-1.09317	0.356502	0.711236
OSMAN_BLADDER_CANCER_DN	134	-0.400585	-1.08338	0.316265	0.71129
HILLION_HMGA1B_TARGETS	38	-0.434602	-1.08229	0.371271	0.711346
WEST_ADRENOCORTICAL_TUMOR_UP	113	-0.40127	-1.07754	0.336024	0.711381
TIEN_INTESTINE_PROBIOTICS_2HR_DN	31	-0.443772	-1.07003	0.412417	0.7114
RAO_BOUND_BY_SALL4_ISOFORM_A	37	-0.439826	-1.07795	0.375138	0.711421
FONTAINE_FOLLICULAR_THYROID_ADENOMA_DN	16	-0.505505	-1.07774	0.393643	0.711431
MORI_SMALL_PRE_BII_LYMPHOCYTE_UP	25	-0.476594	-1.07509	0.416378	0.711562
REACTOME_CROSS_PRESENTATION_OF_SOLUBLE_EXOGENOUS_ANTIGENS_ENDOSOMES	34	-0.437441	-1.06975	0.405049	0.711573
LAIHO_COLORECTAL_CANCER_SERRATED_DN	27	-0.450096	-1.06932	0.400458	0.711646
JI_RESPONSE_TO_FSH_DN	28	-0.460298	-1.08346	0.38427	0.711682
REACTOME_SARS_COV_2_HOST_INTERACTIONS	99	-0.407707	-1.06949	0.351871	0.711756
KEGG_MEDICUS_VARIANT_MUTATION_CAUSED_ABERRANT_ABETA_TO_26S_PROTEASOME_MEDIATED_PROTEIN_DEGRADATION	30	-0.453071	-1.07521	0.400458	0.71179
REACTOME_SYNTHESIS_OF_DNA	47	-0.423302	-1.07008	0.401483	0.711801
TARTE_PLASMA_CELL_VS_PLASMABLAST_UP	102	-0.404769	-1.07369	0.359312	0.711977
YAMAZAKI_TCEB3_TARGETS_UP	52	-0.41972	-1.07162	0.392553	0.712074
GRAHAM_CML_QUIESCENT_VS_NORMAL_QUIESCENT_UP	20	-0.468978	-1.07016	0.409091	0.712153
REACTOME_ABC_FAMILY_PROTEINS_MEDIATED_TRANSPORT	60	-0.422074	-1.08349	0.355415	0.712165
SMID_BREAST_CANCER_NORMAL_LIKE_UP	66	-0.420352	-1.08805	0.356334	0.71224
REACTOME_PEROXISOMAL_LIPID_METABOLISM	16	-0.510679	-1.08701	0.3829	0.712246
SASSON_RESPONSE_TO_GONADOTROPHINS_DN	38	-0.446988	-1.08721	0.371429	0.712252
REACTOME_NEGATIVE_REGULATION_OF_MAPK_PATHWAY	21	-0.479411	-1.0895	0.369412	0.712254
DURCHDEWALD_SKIN_CARCINOGENESIS_DN	82	-0.417958	-1.08762	0.330256	0.712266
WP_LIPID_METABOLISM_PATHWAY	21	-0.477946	-1.07524	0.407834	0.712291
REACTOME_VASOPRESSIN_REGULATES_RENAL_WATER_HOMEOSTASIS_VIA_AQUAPORINS	23	-0.465366	-1.0874	0.382284	0.712295
KEGG_MEDICUS_PATHOGEN_KSHV_VGPCR_TO_GNB_G_PI3K_JNK_SIGNALING_PATHWAY	15	-0.515003	-1.08386	0.388221	0.712312
REACTOME_GLOBAL_GENOME_NUCLEOTIDE_EXCISION_REPAIR_GG_NER	24	-0.468421	-1.08365	0.39483	0.712314
LEE_CALORIE_RESTRICTION_NEOCORTEX_DN	26	-0.467719	-1.08781	0.377252	0.712336
REACTOME_ABC_TRANSPORTER_DISORDERS	44	-0.427205	-1.07193	0.384035	0.712337
WP_1P36_COPY_NUMBER_VARIATION_SYNDROME	19	-0.486665	-1.07214	0.390036	0.712337
REACTOME_FOXO_MEDIATED_TRANSCRIPTION	18	-0.496031	-1.08823	0.382494	0.712356
REACTOME_SELECTIVE_AUTOPHAGY	44	-0.440683	-1.08906	0.352174	0.712385
KOKKINAKIS_METHIONINE_DEPRIVATION_48HR_UP	32	-0.449055	-1.07272	0.390055	0.712405
DARWICHE_SQUAMOUS_CELL_CARCINOMA_DN	52	-0.425894	-1.08632	0.359192	0.712423
REACTOME_PHOSPHOLIPID_METABOLISM	95	-0.40569	-1.08611	0.340469	0.712438
REACTOME_DISEASES_OF_SIGNAL_TRANSDUCTION_BY_GROWTH_FACTOR_RECEPTORS_AND_SECOND_MESSENGERS	177	-0.392584	-1.07024	0.323647	0.712504
STARK_HYPPOCAMPUS_22Q11_DELETION_UP	25	-0.464129	-1.07593	0.401611	0.712571
UDAYAKUMAR_MED1_TARGETS_DN	54	-0.414819	-1.07164	0.396406	0.712578
BENPORATH_ES_WITH_H3K27ME3	162	-0.395835	-1.07101	0.331996	0.712643
ANDERSEN_LIVER_CANCER_KRT19_DN	24	-0.459408	-1.07531	0.394366	0.712654
REACTOME_SEALING_OF_THE_NUCLEAR_ENVELOPE_NE_BY_ESCRT_III	15	-0.505466	-1.07284	0.404732	0.712659
ACEVEDO_LIVER_TUMOR_VS_NORMAL_ADJACENT_TISSUE_DN	62	-0.424115	-1.08394	0.35595	0.712679
VANTVEER_BREAST_CANCER_METASTASIS_DN	38	-0.437955	-1.0765	0.384785	0.712686
REACTOME_RHO_GTPASE_EFFECTORS	120	-0.399584	-1.07037	0.364824	0.712711
BURTON_ADIPOGENESIS_9	32	-0.455289	-1.08414	0.38206	0.712719
PID_ERBB2_ERBB3_PATHWAY	28	-0.455355	-1.07117	0.400922	0.712777
KEGG_FOCAL_ADHESION	81	-0.408752	-1.07217	0.37564	0.71283
REACTOME_STABILIZATION_OF_P53	36	-0.443482	-1.08952	0.376106	0.712831
WIELAND_UP_BY_HBV_INFECTION	15	-0.502152	-1.07296	0.398758	0.712888
ZHAN_VARIABLE_EARLY_DIFFERENTIATION_GENES_DN	15	-0.507585	-1.08428	0.386224	0.712931
REACTOME_FCGR3A_MEDIATED_IL10_SYNTHESIS	18	-0.486771	-1.06865	0.407452	0.712939
VANTVEER_BREAST_CANCER_ESR1_UP	44	-0.432735	-1.08824	0.368308	0.712941
WP_INHIBITION_OF_EXOSOME_BIOGENESIS_AND_SECRETION_BY_MANUMYCIN_A_IN_CRPC_CELLS	15	-0.50623	-1.08468	0.39604	0.712942
PODAR_RESPONSE_TO_ADAPHOSTIN_UP	32	-0.451718	-1.08906	0.365962	0.712974
GOLDRATH_HOMEOSTATIC_PROLIFERATION	64	-0.421711	-1.08864	0.349738	0.712991
MIKKELSEN_ES_ICP_WITH_H3K4ME3	134	-0.401364	-1.08633	0.319598	0.713018
REACTOME_FORMATION_OF_PARAXIAL_MESODERM	36	-0.445311	-1.08485	0.375138	0.71307
WP_RAC1_PAK1_P38_MMP2_PATHWAY	29	-0.458314	-1.07044	0.392534	0.713091
KIM_WT1_TARGETS_DN	113	-0.401139	-1.07228	0.350202	0.713095
GAZDA_DIAMOND_BLACKFAN_ANEMIA_PROGENITOR_DN	29	-0.457685	-1.08546	0.367483	0.713116
DAIRKEE_CANCER_PRONE_RESPONSE_BPA	26	-0.467611	-1.07593	0.387615	0.713145
HAHTOLA_SEZARY_SYNDROM_UP	24	-0.470392	-1.08648	0.391657	0.713179
ZHANG_BREAST_CANCER_PROGENITORS_UP	147	-0.396934	-1.07533	0.337011	0.713195
REACTOME_DISEASES_OF_PROGRAMMED_CELL_DEATH	15	-0.504698	-1.0896	0.371779	0.713198
REACTOME_REGULATION_OF_RUNX3_EXPRESSION_AND_ACTIVITY	37	-0.438861	-1.08562	0.367102	0.713283
WP_FRAGILE_X_SYNDROME	80	-0.406031	-1.07058	0.371808	0.713283
BRUECKNER_TARGETS_OF_MIRLET7A3_UP	34	-0.443065	-1.07609	0.388339	0.713284
BLALOCK_ALZHEIMERS_DISEASE_INCIPIENT_DN	80	-0.41046	-1.08498	0.342296	0.71332
GAUSSMANN_MLL_AF4_FUSION_TARGETS_C_UP	45	-0.439274	-1.08435	0.383298	0.713325
WP_VITAMIN_D_SENSITIVE_CALCIUM_SIGNALING_IN_DEPRESSION	16	-0.504554	-1.08975	0.36618	0.713386
FEVR_CTNNB1_TARGETS_UP	180	-0.401442	-1.09058	0.277834	0.713396
APPIERTO_RESPONSE_TO_FENRETINIDE_UP	16	-0.504263	-1.08828	0.383005	0.713435
REACTOME_UCH_PROTEINASES	47	-0.428964	-1.09035	0.366453	0.713438
GRADE_COLON_AND_RECTAL_CANCER_UP	124	-0.398346	-1.07296	0.339017	0.713454
PEDERSEN_METASTASIS_BY_ERBB2_ISOFORM_7	90	-0.413417	-1.08512	0.339086	0.713494
KEGG_ECM_RECEPTOR_INTERACTION	26	-0.459744	-1.07541	0.378875	0.713533
HOOI_ST7_TARGETS_UP	23	-0.475094	-1.09108	0.361653	0.713806
CHARAFE_BREAST_CANCER_LUMINAL_VS_BASAL_DN	125	-0.408934	-1.09087	0.296073	0.713808
SCHLOSSER_MYC_TARGETS_AND_SERUM_RESPONSE_UP	23	-0.470362	-1.09063	0.38345	0.713872
JINESH_BLEBBISHIELD_TO_IMMUNE_CELL_FUSION_PBSHMS_DN	90	-0.414549	-1.08976	0.343558	0.713986
POMEROY_MEDULLOBLASTOMA_DESMOPLASIC_VS_CLASSIC_DN	23	-0.478827	-1.09141	0.353078	0.714055
REACTOME_CYCLIN_A_CDK2_ASSOCIATED_EVENTS_AT_S_PHASE_ENTRY	42	-0.434881	-1.09118	0.377562	0.714167
PETROVA_ENDOTHELIUM_LYMPHATIC_VS_BLOOD_UP	21	-0.491394	-1.0898	0.366231	0.714506
MITSIADES_RESPONSE_TO_APLIDIN_DN	88	-0.403009	-1.06769	0.375758	0.714562
REACTOME_NEURONAL_SYSTEM	190	-0.403229	-1.09165	0.254254	0.714588
MEBARKI_HCC_PROGENITOR_FZD8CRD_UP	78	-0.419136	-1.09143	0.335714	0.714633
PID_CERAMIDE_PATHWAY	21	-0.46805	-1.06785	0.405952	0.714653
WP_FOCAL_ADHESION	79	-0.404484	-1.06736	0.368912	0.714843
MOREAUX_B_LYMPHOCYTE_MATURATION_BY_TACI_UP	21	-0.468353	-1.06708	0.403958	0.715075
OISHI_CHOLANGIOMA_STEM_CELL_LIKE_UP	105	-0.399376	-1.06678	0.363544	0.715305
REACTOME_EXTRACELLULAR_MATRIX_ORGANIZATION	63	-0.407903	-1.06187	0.39749	0.719249
NUTT_GBM_VS_AO_GLIOMA_UP	23	-0.466377	-1.06197	0.428074	0.719513
ZHAN_MULTIPLE_MYELOMA_UP	25	-0.459366	-1.06379	0.395189	0.719615
MASSARWEH_TAMOXIFEN_RESISTANCE_DN	54	-0.414665	-1.06153	0.381303	0.719652
RAGHAVACHARI_PLATELET_SPECIFIC_GENES	28	-0.45144	-1.0648	0.405192	0.719691
REACTOME_G_ALPHA_I_SIGNALLING_EVENTS	69	-0.411855	-1.06207	0.397938	0.719804
ONDER_CDH1_TARGETS_2_DN	78	-0.406298	-1.06387	0.372951	0.71998
REACTOME_AQUAPORIN_MEDIATED_TRANSPORT	23	-0.465366	-1.06487	0.396733	0.720083
RIGGINS_TAMOXIFEN_RESISTANCE_DN	73	-0.405903	-1.06116	0.379524	0.720084
REACTOME_ASYMMETRIC_LOCALIZATION_OF_PCP_PROTEINS	37	-0.430313	-1.06089	0.413161	0.720268
REACTOME_RHO_GTPASES_ACTIVATE_WASPS_AND_WAVES	27	-0.455007	-1.06397	0.410735	0.720274
CHEBOTAEV_GR_TARGETS_DN	30	-0.446948	-1.06208	0.419355	0.720348
BLANCO_MELO_COVID19_SARS_COV_2_POS_PATIENT_LUNG_TISSUE_DN	43	-0.424522	-1.06227	0.422703	0.720405
TSAI_RESPONSE_TO_IONIZING_RADIATION	17	-0.478108	-1.06408	0.434258	0.720538
WP_ENDOTHELIN_PATHWAYS	15	-0.501574	-1.06428	0.403226	0.720569
BRUINS_UVC_RESPONSE_VIA_TP53_GROUP_D	72	-0.406947	-1.06238	0.406571	0.720641
PAL_PRMT5_TARGETS_UP	82	-0.405084	-1.06304	0.384536	0.721092
REACTOME_SEPARATION_OF_SISTER_CHROMATIDS	82	-0.404795	-1.0624	0.397149	0.721155
RICKMAN_TUMOR_DIFFERENTIATED_WELL_VS_MODERATELY_DN	24	-0.459101	-1.06277	0.427083	0.721285
BAELDE_DIABETIC_NEPHROPATHY_DN	164	-0.392771	-1.06246	0.348697	0.721585
BROWNE_HCMV_INFECTION_6HR_DN	32	-0.434603	-1.05998	0.403868	0.722127
PID_SHP2_PATHWAY	23	-0.467882	-1.05944	0.425684	0.722504
REACTOME_SENSORY_PERCEPTION	62	-0.409961	-1.05839	0.402706	0.722567
YAO_TEMPORAL_RESPONSE_TO_PROGESTERONE_CLUSTER_16	25	-0.452035	-1.05844	0.419795	0.723005
FUJII_YBX1_TARGETS_DN	40	-0.434999	-1.05946	0.416035	0.723019
CHANDRAN_METASTASIS_DN	65	-0.410929	-1.05854	0.401682	0.72327
MARTINEZ_RB1_AND_TP53_TARGETS_DN	166	-0.387274	-1.05891	0.365731	0.723384
MUELLER_PLURINET	85	-0.402012	-1.0587	0.410678	0.723385
REACTOME_TNFR2_NON_CANONICAL_NF_KB_PATHWAY	42	-0.427879	-1.05738	0.394624	0.723667
REACTOME_SIGNALING_BY_INSULIN_RECEPTOR	31	-0.441932	-1.05755	0.414175	0.72376
REACTOME_AUF1_HNRNP_D0_BINDS_AND_DESTABILIZES_MRNA	41	-0.421665	-1.05764	0.418202	0.724081
REACTOME_SARS_COV_2_INFECTION	130	-0.393223	-1.05438	0.395161	0.724463
REACTOME_APC_C_MEDIATED_DEGRADATION_OF_CELL_CYCLE_PROTEINS	46	-0.4244	-1.05678	0.401475	0.724712
REACTOME_TRANSCRIPTIONAL_REGULATION_BY_RUNX1	64	-0.405781	-1.05446	0.412134	0.72481
CHANDRAN_METASTASIS_UP	65	-0.405607	-1.05625	0.394792	0.725028
LASTOWSKA_NEUROBLASTOMA_COPY_NUMBER_UP	60	-0.411707	-1.05645	0.390756	0.725048
WP_KISSPEPTIN_KISSPEPTIN_RECEPTOR_SYSTEM_IN_THE_OVARY	20	-0.46898	-1.05458	0.422535	0.725054
REACTOME_INTEGRIN_SIGNALING	17	-0.478375	-1.05476	0.434676	0.725174
PID_MYC_REPRESS_PATHWAY	15	-0.489748	-1.05486	0.438597	0.725454
IGARASHI_ATF4_TARGETS_DN	34	-0.433681	-1.05566	0.427624	0.72551
REACTOME_OPIOID_SIGNALLING	46	-0.421263	-1.05493	0.422505	0.725845
LEE_LIVER_CANCER_SURVIVAL_DN	71	-0.406264	-1.05367	0.397906	0.725847
JIANG_AGING_CEREBRAL_CORTEX_UP	18	-0.467473	-1.05572	0.433168	0.725915
WP_MYOMETRIAL_RELAXATION_AND_CONTRACTION_PATHWAYS	58	-0.413959	-1.05508	0.398314	0.725993
VANOEVELEN_MYOGENESIS_SIN3A_TARGETS	78	-0.401698	-1.05517	0.386271	0.726294
ACOSTA_PROLIFERATION_INDEPENDENT_MYC_TARGETS_DN	31	-0.4442	-1.05328	0.433481	0.72633
FRASOR_TAMOXIFEN_RESPONSE_UP	24	-0.456834	-1.05263	0.428241	0.727569
REACTOME_APC_C_CDH1_MEDIATED_DEGRADATION_OF_CDC20_AND_OTHER_APC_C_CDH1_TARGETED_PROTEINS_IN_LATE_MITOSIS_EARLY_G1	43	-0.424407	-1.05034	0.41939	0.730454
PID_PI3K_PLC_TRK_PATHWAY	25	-0.454117	-1.05113	0.428741	0.730578
REACTOME_PLATELET_AGGREGATION_PLUG_FORMATION	18	-0.476544	-1.05127	0.402613	0.730772
SHEN_SMARCA2_TARGETS_UP	197	-0.381873	-1.05039	0.376128	0.730874
ROESSLER_LIVER_CANCER_METASTASIS_DN	18	-0.47835	-1.04993	0.428919	0.730989
FRIDMAN_SENESCENCE_UP	25	-0.449449	-1.04909	0.437063	0.731069
NAKAMURA_TUMOR_ZONE_PERIPHERAL_VS_CENTRAL_UP	93	-0.399044	-1.05043	0.403455	0.731351
REACTOME_CELL_CYCLE_CHECKPOINTS	90	-0.399154	-1.0506	0.395939	0.731442
MIYAGAWA_TARGETS_OF_EWSR1_ETS_FUSIONS_UP	69	-0.403069	-1.04935	0.408903	0.731452
WP_IL_3_SIGNALING_PATHWAY	24	-0.460371	-1.04911	0.449074	0.73155
MCBRYAN_PUBERTAL_BREAST_6_7WK_UP	82	-0.400997	-1.04847	0.425229	0.731604
WP_IL_24_SIGNALING_PATHWAY	81	-0.395763	-1.04944	0.398357	0.73178
ZHONG_RESPONSE_TO_AZACITIDINE_AND_TSA_UP	50	-0.418053	-1.04852	0.41412	0.732022
REACTOME_NEUROTRANSMITTER_RECEPTORS_AND_POSTSYNAPTIC_SIGNAL_TRANSMISSION	96	-0.397222	-1.04495	0.408767	0.732207
TCGA_GLIOBLASTOMA_COPY_NUMBER_UP	17	-0.474582	-1.04369	0.442945	0.732227
REACTOME_ASSOCIATION_OF_TRIC_CCT_WITH_TARGET_PROTEINS_DURING_BIOSYNTHESIS	16	-0.488612	-1.04376	0.438048	0.732583
REACTOME_RHOQ_GTPASE_CYCLE	28	-0.437804	-1.0479	0.440848	0.732607
BLANCO_MELO_MERS_COV_INFECTION_MCR5_CELLS_UP	24	-0.453022	-1.045	0.438084	0.732643
REACTOME_INTERFERON_SIGNALING	91	-0.395984	-1.04507	0.427403	0.733018
KENNY_CTNNB1_TARGETS_UP	15	-0.499927	-1.0438	0.435802	0.733021
PID_AVB3_OPN_PATHWAY	16	-0.485988	-1.04235	0.440994	0.733073
WP_TARGET_OF_RAPAMYCIN_SIGNALING	18	-0.470993	-1.04441	0.413712	0.733097
PID_TGFBR_PATHWAY	22	-0.464623	-1.04418	0.446262	0.733162
WEIGEL_OXIDATIVE_STRESS_BY_HNE_AND_TBH	22	-0.458563	-1.04663	0.426698	0.733199
KEGG_ENDOMETRIAL_CANCER	25	-0.447328	-1.04393	0.43628	0.733262
KEGG_UBIQUITIN_MEDIATED_PROTEOLYSIS	54	-0.414044	-1.04267	0.43737	0.733288
WHITFIELD_CELL_CYCLE_G2	39	-0.431672	-1.04698	0.448087	0.733382
VANTVEER_BREAST_CANCER_POOR_PROGNOSIS	15	-0.493473	-1.04512	0.435162	0.733443
KANG_IMMORTALIZED_BY_TERT_DN	20	-0.458131	-1.04238	0.445122	0.733536
REACTOME_DEGRADATION_OF_DVL	38	-0.434691	-1.04667	0.425439	0.733631
VECCHI_GASTRIC_CANCER_EARLY_DN	72	-0.403265	-1.04727	0.413511	0.733717
PID_FAK_PATHWAY	38	-0.431315	-1.04705	0.442371	0.733733
REACTOME_INTERLEUKIN_1_SIGNALING	54	-0.407721	-1.0427	0.425732	0.733758
JIANG_AGING_CEREBRAL_CORTEX_DN	35	-0.429599	-1.04514	0.427293	0.733904
SASSON_RESPONSE_TO_FORSKOLIN_DN	38	-0.419779	-1.04158	0.449134	0.734111
MARSON_BOUND_BY_E2F4_UNSTIMULATED	161	-0.384254	-1.04277	0.402806	0.734133
GRAESSMANN_RESPONSE_TO_MC_AND_SERUM_DEPRIVATION_UP	40	-0.421551	-1.04545	0.428416	0.734137
WP_BRAIN_DERIVED_NEUROTROPHIC_FACTOR_BDNF_SIGNALING_PATHWAY	78	-0.398594	-1.0452	0.429154	0.734303
SWEET_KRAS_TARGETS_UP	21	-0.456833	-1.04557	0.454106	0.734378
BRUNO_HEMATOPOIESIS	23	-0.465495	-1.04163	0.429234	0.734506
PASINI_SUZ12_TARGETS_DN	86	-0.397174	-1.04573	0.426978	0.734522
NADLER_OBESITY_UP	23	-0.457179	-1.04575	0.405063	0.73502
WP_16P11_2_PROXIMAL_DELETION_SYNDROME	29	-0.438402	-1.04071	0.442497	0.735305
PARENT_MTOR_SIGNALING_UP	195	-0.380151	-1.04075	0.391391	0.735759
REACTOME_G_ALPHA_Z_SIGNALLING_EVENTS	25	-0.451383	-1.03873	0.43728	0.736222
REACTOME_TCF_DEPENDENT_SIGNALING_IN_RESPONSE_TO_WNT	61	-0.402451	-1.04015	0.423197	0.736254
WP_KIT_RECEPTOR_SIGNALING_PATHWAY	30	-0.441488	-1.03992	0.435897	0.736295
QI_HYPOXIA	37	-0.428312	-1.039	0.431843	0.736537
WP_NON_SMALL_CELL_LUNG_CANCER	27	-0.447329	-1.03875	0.439675	0.736719
REACTOME_DECTIN_1_MEDIATED_NONCANONICAL_NF_KB_SIGNALING	42	-0.418056	-1.03829	0.43167	0.736801
SIG_INSULIN_RECEPTOR_PATHWAY_IN_CARDIAC_MYOCYTES	35	-0.429128	-1.03806	0.441014	0.736853
PID_ENDOTHELIN_PATHWAY	38	-0.42319	-1.03908	0.444444	0.736889
PID_LYSOPHOSPHOLIPID_PATHWAY	34	-0.424994	-1.03921	0.442748	0.737104
NAKAMURA_CANCER_MICROENVIRONMENT_DN	19	-0.468743	-1.03941	0.45728	0.737108
REACTOME_INTERLEUKIN_1_FAMILY_SIGNALING	61	-0.40349	-1.03772	0.450675	0.737216
GLASS_IGF2BP1_CLIP_TARGETS_KNOCKDOWN_DN	42	-0.417993	-1.03735	0.460784	0.737642
REACTOME_G_ALPHA_S_SIGNALLING_EVENTS	31	-0.437716	-1.03629	0.455157	0.739885
WP_BDNF_TRKB_SIGNALING	16	-0.477709	-1.03588	0.458025	0.740441
REACTOME_CELLULAR_RESPONSE_TO_HYPOXIA	39	-0.425423	-1.03558	0.44887	0.740694
SCHAEFFER_SOX9_TARGETS_IN_PROSTATE_DEVELOPMENT_DN	15	-0.482279	-1.03536	0.446863	0.740719
REACTOME_METABOLISM_OF_POLYAMINES	38	-0.416342	-1.03437	0.443961	0.742193
NIKOLSKY_BREAST_CANCER_17Q21_Q25_AMPLICON	80	-0.393238	-1.03454	0.449187	0.742277
MORI_PLASMA_CELL_UP	28	-0.437395	-1.03283	0.435927	0.744622
WHITEFORD_PEDIATRIC_CANCER_MARKERS	19	-0.464802	-1.03306	0.446534	0.745065
REACTOME_INSULIN_RECEPTOR_RECYCLING	15	-0.486685	-1.03286	0.444175	0.74508
BIOCARTA_NFAT_PATHWAY	19	-0.465311	-1.03156	0.461085	0.74634
WP_22Q11_2_COPY_NUMBER_VARIATION_SYNDROME	31	-0.430887	-1.03127	0.448354	0.746576
LAU_APOPTOSIS_CDKN2A_UP	15	-0.480904	-1.03085	0.459295	0.74662
PANGAS_TUMOR_SUPPRESSION_BY_SMAD1_AND_SMAD5_UP	39	-0.420035	-1.03166	0.452666	0.746635
REACTOME_SWITCHING_OF_ORIGINS_TO_A_POST_REPLICATIVE_STATE	45	-0.418413	-1.03052	0.455328	0.746935
KEGG_CELL_ADHESION_MOLECULES_CAMS	32	-0.428181	-1.03168	0.452222	0.747121
FLORIO_NEOCORTEX_BASAL_RADIAL_GLIA_UP	24	-0.453452	-1.03086	0.45993	0.747128
KEGG_VEGF_SIGNALING_PATHWAY	29	-0.433884	-1.02865	0.477966	0.749525
BLALOCK_ALZHEIMERS_DISEASE_INCIPIENT_UP	99	-0.387375	-1.02838	0.436605	0.749685
HAHTOLA_MYCOSIS_FUNGOIDES_CD4_DN	58	-0.403093	-1.02869	0.44712	0.749965
WP_ANDROGEN_RECEPTOR_NETWORK_IN_PROSTATE_CANCER	41	-0.412178	-1.02802	0.464865	0.750086
GAVIN_FOXP3_TARGETS_CLUSTER_T4	34	-0.422327	-1.02884	0.46841	0.75013
RIEGE_DELTANP63_DIRECT_TARGETS_UP	36	-0.424425	-1.02903	0.46783	0.750204
WHITFIELD_CELL_CYCLE_S	23	-0.440268	-1.02774	0.464494	0.750273
PID_S1P_S1P2_PATHWAY	15	-0.477879	-1.02653	0.455335	0.752814
BILD_MYC_ONCOGENIC_SIGNATURE	53	-0.398052	-1.02629	0.456751	0.752843
KEGG_MEDICUS_PATHOGEN_SALMONELLA_SOPE_TO_RAC_SIGNALING_PATHWAY	17	-0.476557	-1.02453	0.474201	0.752915
VERHAAK_AML_WITH_NPM1_MUTATED_UP	31	-0.422572	-1.02471	0.464726	0.753003
KYNG_DNA_DAMAGE_DN	58	-0.399351	-1.02504	0.455789	0.753272
YAUCH_HEDGEHOG_SIGNALING_PARACRINE_DN	40	-0.410077	-1.02547	0.459721	0.753297
BENPORATH_EED_TARGETS	135	-0.375643	-1.0259	0.453266	0.753301
ZAMORA_NOS2_TARGETS_DN	44	-0.411718	-1.02478	0.469631	0.753381
VERHAAK_GLIOBLASTOMA_MESENCHYMAL	38	-0.416082	-1.02519	0.46696	0.753432
MANNE_COVID19_COMBINED_COHORT_VS_HEALTHY_DONOR_PLATELETS_UP	33	-0.426074	-1.02562	0.473341	0.753498
PID_EPHRINB_REV_PATHWAY	16	-0.474035	-1.02378	0.474343	0.75434
MISSIAGLIA_REGULATED_BY_METHYLATION_DN	35	-0.418493	-1.02151	0.464365	0.756302
PID_CXCR3_PATHWAY	27	-0.43194	-1.02084	0.474227	0.756424
PID_CD8_TCR_PATHWAY	18	-0.473559	-1.02163	0.471446	0.75653
SCHLOSSER_SERUM_RESPONSE_AUGMENTED_BY_MYC	43	-0.407572	-1.02184	0.463675	0.75655
PID_IGF1_PATHWAY	23	-0.446531	-1.02225	0.47619	0.756593
REACTOME_RHOG_GTPASE_CYCLE	37	-0.416329	-1.02091	0.463862	0.756774
MEISSNER_NPC_HCP_WITH_H3K4ME3_AND_H3K27ME3	34	-0.426005	-1.0224	0.463496	0.756779
ZWANG_CLASS_1_TRANSIENTLY_INDUCED_BY_EGF	105	-0.378983	-1.02047	0.473313	0.756814
WATANABE_RECTAL_CANCER_RADIOTHERAPY_RESPONSIVE_UP	54	-0.401102	-1.0211	0.467861	0.756814
IVANOVA_HEMATOPOIESIS_EARLY_PROGENITOR	137	-0.380314	-1.02192	0.461847	0.756873
KOYAMA_SEMA3B_TARGETS_DN	87	-0.388487	-1.02248	0.461696	0.757142
ASTON_MAJOR_DEPRESSIVE_DISORDER_DN	64	-0.393832	-1.01911	0.48125	0.758699
LIM_MAMMARY_LUMINAL_MATURE_DN	30	-0.432344	-1.01918	0.480176	0.759047
TURASHVILI_BREAST_DUCTAL_CARCINOMA_VS_LOBULAR_NORMAL_UP	20	-0.460128	-1.01725	0.471897	0.759187
WP_NF1_COPY_NUMBER_VARIATION_SYNDROME	29	-0.431679	-1.01932	0.477966	0.759234
REACTOME_GLYCOSPHINGOLIPID_CATABOLISM	18	-0.463189	-1.01742	0.467066	0.75932
BIOCARTA_ECM_PATHWAY	16	-0.474981	-1.01776	0.477467	0.759518
REACTOME_G_ALPHA_12_13_SIGNALLING_EVENTS	30	-0.421934	-1.01756	0.470455	0.75952
FLECHNER_PBL_KIDNEY_TRANSPLANT_OK_VS_DONOR_UP	74	-0.39329	-1.0185	0.46701	0.759717
BILANGES_SERUM_SENSITIVE_GENES	29	-0.424702	-1.01828	0.466286	0.759798
HINATA_NFKB_TARGETS_FIBROBLAST_UP	22	-0.450459	-1.01799	0.483198	0.760009
WP_CHOLESTEROL_BIOSYNTHESIS_PATHWAY_IN_HEPATOCYTES	17	-0.463342	-1.01778	0.459658	0.760018
CREIGHTON_ENDOCRINE_THERAPY_RESISTANCE_4	77	-0.390258	-1.01629	0.494845	0.760541
SENESE_HDAC3_TARGETS_UP	144	-0.373436	-1.01644	0.472306	0.760707
IZADPANAH_STEM_CELL_ADIPOSE_VS_BONE_DN	29	-0.426439	-1.016	0.478016	0.760733
GRAESSMANN_APOPTOSIS_BY_SERUM_DEPRIVATION_DN	64	-0.396104	-1.01497	0.477226	0.76117
REACTOME_RESPONSE_OF_MTB_TO_PHAGOCYTOSIS	15	-0.475197	-1.01508	0.475062	0.76141
BROWN_MYELOID_CELL_DEVELOPMENT_UP	39	-0.417692	-1.01524	0.469432	0.761552
REACTOME_GABA_B_RECEPTOR_ACTIVATION	21	-0.448302	-1.01528	0.476829	0.761987
HOLLMANN_APOPTOSIS_VIA_CD40_UP	67	-0.391076	-1.01427	0.490625	0.762335
KEGG_REGULATION_OF_ACTIN_CYTOSKELETON	92	-0.383485	-1.01392	0.47561	0.762689
ZHOU_INFLAMMATORY_RESPONSE_LPS_UP	54	-0.404009	-1.01229	0.473908	0.764059
REACTOME_POTASSIUM_CHANNELS	29	-0.426311	-1.0113	0.480577	0.764372
DURAND_STROMA_S_UP	68	-0.390792	-1.01234	0.48407	0.764466
SCHLOSSER_SERUM_RESPONSE_UP	34	-0.411729	-1.01138	0.467416	0.764723
HOFFMANN_SMALL_PRE_BII_TO_IMMATURE_B_LYMPHOCYTE_UP	17	-0.458963	-1.01242	0.468085	0.764818
BIDUS_METASTASIS_DN	24	-0.439259	-1.01152	0.477404	0.764907
BROWNE_HCMV_INFECTION_48HR_DN	119	-0.378505	-1.01279	0.479314	0.764957
LENAOUR_DENDRITIC_CELL_MATURATION_DN	40	-0.415342	-1.01169	0.488722	0.765023
BHATI_G2M_ARREST_BY_2METHOXYESTRADIOL_DN	33	-0.417837	-1.01249	0.491657	0.765202
WP_PI3K_AKT_SIGNALING_PATHWAY	85	-0.381669	-1.01054	0.49591	0.765781
KARLSSON_TGFB1_TARGETS_UP	62	-0.393885	-1.00972	0.488347	0.767311
MARTORIATI_MDM4_TARGETS_NEUROEPITHELIUM_DN	54	-0.401126	-1.00602	0.494241	0.767929
WP_THERMOGENESIS	51	-0.399059	-1.00616	0.470588	0.768123
REACTOME_G1_S_DNA_DAMAGE_CHECKPOINTS	37	-0.409063	-1.00633	0.486249	0.768225
WP_MET_IN_TYPE_1_PAPILLARY_RENAL_CELL_CARCINOMA	36	-0.415037	-1.00904	0.484649	0.768485
JOSEPH_RESPONSE_TO_SODIUM_BUTYRATE_DN	21	-0.439406	-1.00879	0.485646	0.768549
JINESH_BLEBBISHIELD_TO_IMMUNE_CELL_FUSION_PBSHMS_UP	113	-0.376743	-1.00634	0.511675	0.768721
KEGG_WNT_SIGNALING_PATHWAY	44	-0.406903	-1.00719	0.503808	0.768764
FLECHNER_PBL_KIDNEY_TRANSPLANT_REJECTED_VS_OK_UP	22	-0.438455	-1.00806	0.494798	0.768777
LEE_BMP2_TARGETS_UP	183	-0.369017	-1.00673	0.497497	0.768857
ROZANOV_MMP14_TARGETS_UP	62	-0.391502	-1.00651	0.521875	0.768866
LOCKWOOD_AMPLIFIED_IN_LUNG_CANCER	79	-0.385414	-1.00844	0.489733	0.768903
REACTOME_EPH_EPHRIN_SIGNALING	51	-0.397977	-1.00756	0.479079	0.768946
KUMAR_PATHOGEN_LOAD_BY_MACROPHAGES	61	-0.390449	-1.0082	0.500527	0.768989
SMID_BREAST_CANCER_LUMINAL_B_UP	44	-0.405927	-1.00772	0.492063	0.769095
REACTOME_GLUCAGON_SIGNALING_IN_METABOLIC_REGULATION	19	-0.45794	-1.0072	0.496359	0.769279
REACTOME_M_PHASE	144	-0.371065	-1.00676	0.495477	0.76931
REACTOME_CELL_CYCLE_MITOTIC	166	-0.37106	-1.00443	0.509	0.771288
REACTOME_INFECTION_WITH_MYCOBACTERIUM_TUBERCULOSIS	16	-0.467432	-1.00402	0.491566	0.771767
LIU_CMYB_TARGETS_UP	50	-0.39793	-1.00376	0.511931	0.771872
REACTOME_UNFOLDED_PROTEIN_RESPONSE_UPR	31	-0.415329	-1.00041	0.501665	0.773028
KATSANOU_ELAVL1_TARGETS_UP	33	-0.419354	-1.00059	0.509583	0.773132
REACTOME_SPHINGOLIPID_METABOLISM	36	-0.414621	-1.00185	0.507182	0.773304
JINESH_BLEBBISHIELD_TRANSFORMED_STEM_CELL_SPHERES_DN	44	-0.398085	-1.00068	0.503247	0.773441
CHIARADONNA_NEOPLASTIC_TRANSFORMATION_CDC25_UP	37	-0.40745	-1.00217	0.479826	0.77357
DANG_REGULATED_BY_MYC_DN	102	-0.376123	-1.00107	0.508097	0.773573
BRUINS_UVC_RESPONSE_EARLY_LATE	71	-0.385477	-1.00192	0.494265	0.773661
WP_PROLACTIN_SIGNALING_PATHWAY	41	-0.400622	-1.00081	0.493435	0.773666
GAVIN_FOXP3_TARGETS_CLUSTER_P7	24	-0.433281	-1.00255	0.502945	0.773724
REACTOME_SIGNALING_BY_FGFR1	17	-0.454893	-1.00145	0.484922	0.773741
ZHANG_BREAST_CANCER_PROGENITORS_DN	40	-0.407622	-1.00118	0.498353	0.773842
CERVERA_SDHB_TARGETS_1_UP	28	-0.421817	-0.999787	0.501707	0.773966
WP_5Q35_COPY_NUMBER_VARIATION	41	-0.409167	-1.00223	0.502738	0.773968
WP_T_CELL_ANTIGEN_RECEPTOR_TCR_PATHWAY_DURING_STAPHYLOCOCCUS_AUREUS_INFECTION	22	-0.436882	-1.00263	0.5058	0.774079
LEE_AGING_NEOCORTEX_DN	15	-0.464459	-0.999485	0.501263	0.77417
REACTOME_RHO_GTPASE_CYCLE	196	-0.360893	-0.998992	0.501505	0.774829
SCHLOSSER_MYC_TARGETS_REPRESSED_BY_SERUM	82	-0.382388	-0.998128	0.516495	0.776378
WELCSH_BRCA1_TARGETS_DN	73	-0.382452	-0.997832	0.517695	0.77658
REACTOME_TRANSPORT_OF_MATURE_TRANSCRIPT_TO_CYTOPLASM	39	-0.403767	-0.997157	0.49506	0.776727
REACTOME_MITOTIC_PROMETAPHASE	61	-0.386067	-0.996478	0.491614	0.776778
YAO_TEMPORAL_RESPONSE_TO_PROGESTERONE_CLUSTER_8	17	-0.457496	-0.997293	0.491082	0.776898
JAATINEN_HEMATOPOIETIC_STEM_CELL_UP	89	-0.373844	-0.996585	0.50102	0.777055
WP_PRIMARY_OVARIAN_INSUFFICIENCY	42	-0.404624	-0.996673	0.5	0.777362
MEBARKI_HCC_PROGENITOR_WNT_UP	36	-0.407993	-0.997298	0.494444	0.777409
WP_MAPK_SIGNALING_PATHWAY	79	-0.378634	-0.994225	0.516993	0.778545
PASQUALUCCI_LYMPHOMA_BY_GC_STAGE_UP	97	-0.374935	-0.995283	0.506586	0.778626
XU_HGF_SIGNALING_NOT_VIA_AKT1_48HR_UP	17	-0.455523	-0.995471	0.490865	0.778696
WP_PDGF_PATHWAY	23	-0.434802	-0.993825	0.497076	0.77894
BIOCARTA_CREB_PATHWAY	16	-0.455988	-0.994263	0.504253	0.778995
MIKKELSEN_MEF_HCP_WITH_H3K27ME3	112	-0.370895	-0.994322	0.522312	0.779377
REACTOME_CELL_CYCLE	195	-0.36406	-0.993387	0.533	0.779479
REACTOME_DDX58_IFIH1_MEDIATED_INDUCTION_OF_INTERFERON_ALPHA_BETA	24	-0.435315	-0.994396	0.521587	0.779735
REACTOME_SIGNALING_BY_FGFR4	16	-0.457982	-0.994502	0.494898	0.780006
KEGG_MEDICUS_REFERENCE_GF_RTK_RAS_ERK_SIGNALING_PATHWAY	15	-0.453964	-0.992268	0.503741	0.780491
REACTOME_RESOLUTION_OF_SISTER_CHROMATID_COHESION	39	-0.40356	-0.992416	0.517582	0.780679
COLDREN_GEFITINIB_RESISTANCE_UP	30	-0.417485	-0.991863	0.505695	0.78099
LANDIS_ERBB2_BREAST_TUMORS_324_UP	47	-0.393814	-0.992482	0.512195	0.781041
ULE_SPLICING_VIA_NOVA2	20	-0.444146	-0.989954	0.511137	0.785051
OSWALD_HEMATOPOIETIC_STEM_CELL_IN_COLLAGEN_GEL_DN	75	-0.379751	-0.989592	0.525773	0.785373
REACTOME_DEGRADATION_OF_AXIN	37	-0.40746	-0.98933	0.510383	0.785478
HUTTMANN_B_CLL_POOR_SURVIVAL_UP	81	-0.376448	-0.988586	0.520408	0.785709
REACTOME_DNA_REPLICATION_PRE_INITIATION	47	-0.393637	-0.988227	0.508957	0.786027
WP_NETRIN_UNC5B_SIGNALING_PATHWAY	27	-0.425011	-0.98861	0.519685	0.786171
REACTOME_SIGNALING_BY_FGFR3	16	-0.457982	-0.988734	0.522644	0.786392
RAMALHO_STEMNESS_UP	81	-0.375501	-0.987292	0.539877	0.787818
AFFAR_YY1_TARGETS_DN	45	-0.400377	-0.986835	0.517354	0.78834
MITSIADES_RESPONSE_TO_APLIDIN_UP	87	-0.371504	-0.986568	0.52045	0.788455
WANG_RESPONSE_TO_GSK3_INHIBITOR_SB216763_UP	77	-0.376212	-0.985163	0.531633	0.789167
BIOCARTA_TCR_PATHWAY	16	-0.464061	-0.985382	0.497549	0.789175
REACTOME_SCF_SKP2_MEDIATED_DEGRADATION_OF_P27_P21	39	-0.402291	-0.984925	0.530945	0.789184
CHIARETTI_ACUTE_LYMPHOBLASTIC_LEUKEMIA_ZAP70	17	-0.453165	-0.985543	0.51418	0.789327
BOYLAN_MULTIPLE_MYELOMA_PCA3_DN	23	-0.433588	-0.985942	0.510514	0.789421
BANDRES_RESPONSE_TO_CARMUSTIN_MGMT_48HR_DN	47	-0.391148	-0.985601	0.521832	0.789699
REACTOME_SLC_TRANSPORTER_DISORDERS	33	-0.403976	-0.984358	0.525683	0.789964
REACTOME_RETROGRADE_TRANSPORT_AT_THE_TRANS_GOLGI_NETWORK	25	-0.427868	-0.98356	0.530023	0.790765
WP_EPITHELIAL_TO_MESENCHYMAL_TRANSITION_IN_COLORECTAL_CANCER	32	-0.410404	-0.983748	0.529153	0.790843
CHESLER_BRAIN_QTL_CIS	30	-0.417575	-0.981259	0.536697	0.792416
REACTOME_GASTRULATION	39	-0.399951	-0.981266	0.536184	0.792922
SERVITJA_ISLET_HNF1A_TARGETS_UP	56	-0.384755	-0.981332	0.534664	0.793291
LI_DCP2_BOUND_MRNA	44	-0.387088	-0.981481	0.524313	0.793484
GRADE_COLON_VS_RECTAL_CANCER_DN	17	-0.455625	-0.982072	0.497555	0.793673
FULCHER_INFLAMMATORY_RESPONSE_LECTIN_VS_LPS_UP	168	-0.361968	-0.981779	0.565566	0.793805
BAKKER_FOXO3_TARGETS_UP	16	-0.456683	-0.981554	0.528485	0.793837
BOYLAN_MULTIPLE_MYELOMA_D_DN	21	-0.428084	-0.980124	0.519389	0.794489
RODWELL_AGING_KIDNEY_NO_BLOOD_UP	70	-0.372081	-0.97944	0.552549	0.794523
CHANDRAN_METASTASIS_TOP50_UP	16	-0.455433	-0.979592	0.558894	0.794683
RODWELL_AGING_KIDNEY_UP	118	-0.366839	-0.979738	0.565217	0.794868
BAE_BRCA1_TARGETS_UP	24	-0.423136	-0.978608	0.536046	0.795881
LEIN_MIDBRAIN_MARKERS	29	-0.409359	-0.976847	0.533784	0.796789
GARY_CD5_TARGETS_DN	184	-0.35931	-0.977751	0.571715	0.796853
REACTOME_AMINO_ACIDS_REGULATE_MTORC1	23	-0.425594	-0.977449	0.529063	0.797022
CHYLA_CBFA2T3_TARGETS_DN	64	-0.374406	-0.976948	0.548589	0.797068
BENPORATH_NOS_TARGETS	46	-0.389414	-0.977088	0.544009	0.79729
LIM_MAMMARY_STEM_CELL_UP	118	-0.365932	-0.977785	0.552314	0.797292
BASSO_HAIRY_CELL_LEUKEMIA_UP	24	-0.423289	-0.974704	0.544	0.798064
REACTOME_DNA_REPLICATION	49	-0.388508	-0.974176	0.548999	0.798248
CUI_TCF21_TARGETS_2_UP	118	-0.363753	-0.975231	0.559799	0.798397
REACTOME_ATTENUATION_PHASE	16	-0.449633	-0.97044	0.533582	0.798447
FOROUTAN_PRODRANK_TGFB_EMT_DN	15	-0.455793	-0.975408	0.521739	0.798515
MOREAUX_MULTIPLE_MYELOMA_BY_TACI_UP	80	-0.371005	-0.97428	0.572597	0.798551
KEGG_MTOR_SIGNALING_PATHWAY	25	-0.420767	-0.973367	0.533101	0.798554
REACTOME_REGULATION_OF_RAS_BY_GAPS	44	-0.390204	-0.974715	0.528649	0.798563
LANDIS_BREAST_CANCER_PROGRESSION_DN	26	-0.416453	-0.970582	0.542627	0.798621
GABRIELY_MIR21_TARGETS	103	-0.36784	-0.974899	0.535787	0.79865
LINDGREN_BLADDER_CANCER_CLUSTER_3_DN	52	-0.388212	-0.975536	0.53953	0.79876
ZAMORA_NOS2_TARGETS_UP	24	-0.416089	-0.970067	0.536332	0.798788
LEIN_MEDULLA_MARKERS	23	-0.428893	-0.970961	0.531395	0.798824
YANG_BREAST_CANCER_ESR1_LASER_DN	20	-0.436027	-0.973477	0.541866	0.798827
REACTOME_STIMULI_SENSING_CHANNELS	18	-0.446951	-0.969765	0.542824	0.798933
DARWICHE_PAPILLOMA_RISK_HIGH_DN	53	-0.381839	-0.970642	0.560336	0.799019
DER_IFN_BETA_RESPONSE_UP	35	-0.401352	-0.973587	0.559913	0.799085
DELYS_THYROID_CANCER_UP	109	-0.361725	-0.971293	0.570131	0.799114
KYNG_DNA_DAMAGE_UP	55	-0.386174	-0.97104	0.546219	0.799157
PID_ALPHA_SYNUCLEIN_PATHWAY	20	-0.432966	-0.975582	0.527011	0.799176
KIM_GERMINAL_CENTER_T_HELPER_UP	23	-0.431192	-0.967851	0.551044	0.7992
BONOME_OVARIAN_CANCER_SURVIVAL_SUBOPTIMAL_DEBULKING	157	-0.359168	-0.971328	0.585513	0.799536
KEGG_PHOSPHATIDYLINOSITOL_SIGNALING_SYSTEM	37	-0.394707	-0.967928	0.556531	0.79955
BIOCARTA_INTEGRIN_PATHWAY	24	-0.417856	-0.968271	0.545872	0.799795
LI_WILMS_TUMOR_VS_FETAL_KIDNEY_1_DN	43	-0.392328	-0.9714	0.541802	0.799876
COULOUARN_TEMPORAL_TGFB1_SIGNATURE_UP	25	-0.414637	-0.967966	0.540852	0.79998
SASSON_RESPONSE_TO_FORSKOLIN_UP	51	-0.387144	-0.968403	0.564805	0.799984
PEDRIOLI_MIR31_TARGETS_DN	74	-0.374574	-0.97225	0.559217	0.800011
KEGG_T_CELL_RECEPTOR_SIGNALING_PATHWAY	36	-0.395482	-0.971438	0.537694	0.800301
POOLA_INVASIVE_BREAST_CANCER_DN	34	-0.401636	-0.97231	0.54386	0.800396
REACTOME_RHOV_GTPASE_CYCLE	21	-0.419923	-0.971592	0.53169	0.800466
SCHAEFFER_PROSTATE_DEVELOPMENT_12HR_UP	21	-0.423994	-0.968412	0.52093	0.800479
DELASERNA_MYOD_TARGETS_UP	31	-0.40565	-0.965919	0.550276	0.800527
WANG_SMARCE1_TARGETS_UP	61	-0.372437	-0.965194	0.582554	0.80058
WP_TGF_BETA_SIGNALING_PATHWAY	47	-0.379894	-0.966799	0.554011	0.800588
SIG_REGULATION_OF_THE_ACTIN_CYTOSKELETON_BY_RHO_GTPASES	21	-0.431729	-0.966975	0.548157	0.800693
LANDIS_ERBB2_BREAST_TUMORS_65_DN	19	-0.436073	-0.9665	0.530879	0.800717
REACTOME_DNA_DOUBLE_STRAND_BREAK_REPAIR	21	-0.42407	-0.964897	0.554148	0.800719
RODRIGUES_NTN1_TARGETS_DN	42	-0.392266	-0.971678	0.541265	0.800774
GUTIERREZ_MULTIPLE_MYELOMA_UP	15	-0.459289	-0.96849	0.552347	0.800817
SCIBETTA_KDM5B_TARGETS_DN	24	-0.420339	-0.966	0.538286	0.800849
WP_RETINOBLASTOMA_GENE_IN_CANCER	15	-0.458217	-0.965525	0.541307	0.800876
KEGG_MAPK_SIGNALING_PATHWAY	81	-0.371887	-0.965267	0.581443	0.800918
BOQUEST_STEM_CELL_UP	47	-0.382579	-0.968647	0.552604	0.800972
CHEN_NEUROBLASTOMA_COPY_NUMBER_GAINS	15	-0.448719	-0.966088	0.520732	0.801164
BOHN_PRIMARY_IMMUNODEFICIENCY_SYNDROM_UP	17	-0.443942	-0.963295	0.563791	0.803275
SASSON_RESPONSE_TO_GONADOTROPHINS_UP	50	-0.378327	-0.963343	0.560299	0.803684
MIKKELSEN_ES_LCP_WITH_H3K4ME3	15	-0.441889	-0.962781	0.546117	0.8039
JECHLINGER_EPITHELIAL_TO_MESENCHYMAL_TRANSITION_UP	21	-0.429165	-0.96219	0.537367	0.80419
REACTOME_REGULATION_OF_MRNA_STABILITY_BY_PROTEINS_THAT_BIND_AU_RICH_ELEMENTS	56	-0.377184	-0.962285	0.563996	0.804499
WP_PRIMARY_FOCAL_SEGMENTAL_GLOMERULOSCLEROSIS_FSGS	30	-0.40901	-0.961361	0.563842	0.805004
REACTOME_DOWNSTREAM_SIGNALING_EVENTS_OF_B_CELL_RECEPTOR_BCR	48	-0.376896	-0.961542	0.5635	0.805113
DUTERTRE_ESTRADIOL_RESPONSE_6HR_UP	55	-0.378757	-0.95677	0.580611	0.807447
BENPORATH_OCT4_TARGETS	89	-0.367339	-0.959531	0.595679	0.807476
WP_NEURAL_CREST_CELL_MIGRATION_DURING_DEVELOPMENT	16	-0.447032	-0.956414	0.557882	0.807716
GOTTWEIN_TARGETS_OF_KSHV_MIR_K12_11	16	-0.447833	-0.95891	0.554885	0.807825
LI_INDUCED_T_TO_NATURAL_KILLER_UP	74	-0.364207	-0.956779	0.581081	0.807931
WP_CORTICOTROPIN_RELEASING_HORMONE_SIGNALING_PATHWAY	38	-0.390813	-0.959543	0.571586	0.807967
TSENG_IRS1_TARGETS_DN	36	-0.390842	-0.959681	0.554825	0.808175
REACTOME_TRAFFICKING_OF_AMPA_RECEPTORS	21	-0.429077	-0.958954	0.555168	0.808229
PETROVA_ENDOTHELIUM_LYMPHATIC_VS_BLOOD_DN	52	-0.375703	-0.956785	0.560042	0.80843
THEILGAARD_NEUTROPHIL_AT_SKIN_WOUND_DN	89	-0.362468	-0.956841	0.59407	0.808807
REACTOME_RHO_GTPASES_ACTIVATE_FORMINS	52	-0.38038	-0.957057	0.593651	0.808826
KEGG_PURINE_METABOLISM	65	-0.373021	-0.958188	0.578077	0.808946
BROWNE_HCMV_INFECTION_18HR_UP	50	-0.379774	-0.957907	0.584665	0.809032
RUTELLA_RESPONSE_TO_HGF_VS_CSF2RB_AND_IL4_DN	61	-0.370739	-0.957117	0.578108	0.809205
TURASHVILI_BREAST_LOBULAR_CARCINOMA_VS_LOBULAR_NORMAL_UP	26	-0.414229	-0.95714	0.557225	0.809663
PLASARI_TGFB1_TARGETS_10HR_UP	33	-0.399024	-0.957165	0.580504	0.810111
DAVICIONI_MOLECULAR_ARMS_VS_ERMS_DN	35	-0.386459	-0.953592	0.564886	0.810281
REACTOME_ESTROGEN_DEPENDENT_GENE_EXPRESSION	18	-0.432657	-0.953799	0.556098	0.810387
TORCHIA_TARGETS_OF_EWSR1_FLI1_FUSION_UP	74	-0.368331	-0.95396	0.584016	0.810544
REACTOME_SIGNALING_BY_MET	45	-0.38347	-0.954857	0.58573	0.810585
DAVICIONI_MOLECULAR_ARMS_VS_ERMS_UP	112	-0.359273	-0.954157	0.617943	0.810606
WOOD_EBV_EBNA1_TARGETS_UP	48	-0.380447	-0.953066	0.580851	0.810882
REACTOME_CLEC7A_DECTIN_1_SIGNALING	53	-0.371057	-0.954251	0.570824	0.81091
FLECHNER_PBL_KIDNEY_TRANSPLANT_REJECTED_VS_OK_DN	20	-0.421403	-0.952785	0.55792	0.810972
REACTOME_MITOTIC_METAPHASE_AND_ANAPHASE	105	-0.358999	-0.952481	0.615935	0.811154
REACTOME_FC_EPSILON_RECEPTOR_FCERI_SIGNALING	70	-0.367097	-0.954299	0.581276	0.811319
PID_ERBB1_RECEPTOR_PROXIMAL_PATHWAY	27	-0.407184	-0.951815	0.573903	0.812139
HIRSCH_CELLULAR_TRANSFORMATION_SIGNATURE_UP	64	-0.366034	-0.950588	0.596674	0.81229
PUIFFE_INVASION_INHIBITED_BY_ASCITES_DN	45	-0.377556	-0.950616	0.574194	0.812739
REACTOME_NUCLEAR_ENVELOPE_NE_REASSEMBLY	38	-0.386026	-0.950664	0.579004	0.813131
MCLACHLAN_DENTAL_CARIES_UP	32	-0.394507	-0.951057	0.566519	0.813267
WP_LEPTIN_SIGNALING_PATHWAY	43	-0.384093	-0.950821	0.566343	0.813289
MULLIGHAN_MLL_SIGNATURE_2_DN	92	-0.359549	-0.948093	0.600406	0.815087
LEE_DIFFERENTIATING_T_LYMPHOCYTE	27	-0.405751	-0.948164	0.574739	0.815435
WP_TROP2_REGULATORY_SIGNALING	18	-0.429903	-0.948524	0.557196	0.81568
LINDGREN_BLADDER_CANCER_CLUSTER_2A_DN	40	-0.386131	-0.948281	0.596133	0.8157
ZHU_CMV_ALL_DN	31	-0.394908	-0.948683	0.566779	0.815835
IBRAHIM_NRF2_DOWN	22	-0.420786	-0.946874	0.564965	0.817204
DUTERTRE_ESTRADIOL_RESPONSE_24HR_DN	125	-0.35203	-0.946372	0.626385	0.817762
LU_EZH2_TARGETS_DN	105	-0.354045	-0.945628	0.631791	0.817813
BIOCARTA_GLEEVEC_PATHWAY	15	-0.439465	-0.94535	0.593137	0.817932
JAIN_NFKB_SIGNALING	36	-0.385637	-0.945769	0.574136	0.81801
CHICAS_RB1_TARGETS_LOW_SERUM	26	-0.408567	-0.945939	0.569335	0.818166
WP_IL_4_SIGNALING_PATHWAY	18	-0.427245	-0.944941	0.567734	0.818294
PID_RAC1_PATHWAY	31	-0.388064	-0.943252	0.569476	0.819309
BLUM_RESPONSE_TO_SALIRASIB_UP	104	-0.351615	-0.942964	0.617172	0.819438
SENGUPTA_NASOPHARYNGEAL_CARCINOMA_WITH_LMP1_UP	105	-0.350562	-0.942683	0.621349	0.819525
MARZEC_IL2_SIGNALING_UP	22	-0.41596	-0.940975	0.585648	0.819566
CHICAS_RB1_TARGETS_SENESCENT	128	-0.348789	-0.941185	0.641566	0.819629
SESTO_RESPONSE_TO_UV_C5	19	-0.425615	-0.940679	0.574545	0.819702
BHAT_ESR1_TARGETS_VIA_AKT1_UP	70	-0.36442	-0.944002	0.612245	0.819772
KEGG_EPITHELIAL_CELL_SIGNALING_IN_HELICOBACTER_PYLORI_INFECTION	32	-0.394394	-0.943272	0.590508	0.819772
HAN_SATB1_TARGETS_UP	138	-0.347866	-0.943489	0.655622	0.819828
WP_THYROID_STIMULATING_HORMONE_TSH_SIGNALING_PATHWAY	37	-0.385224	-0.942306	0.592105	0.819837
BOYAULT_LIVER_CANCER_SUBCLASS_G123_UP	15	-0.440233	-0.941295	0.571779	0.819902
GAVIN_FOXP3_TARGETS_CLUSTER_P3	37	-0.389779	-0.941749	0.602198	0.819985
WP_PHYSICO_CHEMICAL_FEATURES_AND_TOXICITY_ASSOCIATED_PATHWAYS	29	-0.404931	-0.94359	0.572881	0.820126
WP_COMPLEMENT_SYSTEM	28	-0.400316	-0.941847	0.581818	0.820295
REACTOME_NETRIN_1_SIGNALING	21	-0.430029	-0.941332	0.589412	0.820324
PID_NETRIN_PATHWAY	25	-0.401861	-0.939817	0.576525	0.820966
COULOUARN_TEMPORAL_TGFB1_SIGNATURE_DN	45	-0.377981	-0.939528	0.610932	0.821084
LIU_VAV3_PROSTATE_CARCINOGENESIS_UP	17	-0.427404	-0.938683	0.565217	0.821838
REACTOME_VEGFR2_MEDIATED_VASCULAR_PERMEABILITY	18	-0.417333	-0.938848	0.572121	0.822001
WP_NETWORK_MAP_OF_SARS_COV_2_SIGNALING_PATHWAY	56	-0.367897	-0.93819	0.613071	0.822346
PURBEY_TARGETS_OF_CTBP1_AND_SATB1_DN	49	-0.370956	-0.937457	0.593817	0.822862
WP_HIPPO_SIGNALING_REGULATION_PATHWAYS	36	-0.383733	-0.937186	0.591111	0.822917
WP_PI3K_AKT_MTOR_SIGNALING_PATHWAY_AND_THERAPEUTIC_OPPORTUNITIES_IN_PROSTATE_CANCER	18	-0.426848	-0.93684	0.585337	0.823138
REACTOME_METABOLISM_OF_VITAMINS_AND_COFACTORS	70	-0.3626	-0.937518	0.617617	0.823249
PID_THROMBIN_PAR1_PATHWAY	28	-0.397632	-0.936122	0.580427	0.824098
BROCKE_APOPTOSIS_REVERSED_BY_IL6	44	-0.379616	-0.935441	0.605405	0.824507
STEARMAN_LUNG_CANCER_EARLY_VS_LATE_UP	46	-0.378473	-0.935638	0.595112	0.82462
FIGUEROA_AML_METHYLATION_CLUSTER_3_UP	34	-0.385605	-0.934724	0.591565	0.824985
REACTOME_HCMV_INFECTION	46	-0.373913	-0.934332	0.614973	0.825306
REACTOME_HSF1_DEPENDENT_TRANSACTIVATION	21	-0.411074	-0.934755	0.585221	0.825414
CHIANG_LIVER_CANCER_SUBCLASS_PROLIFERATION_UP	37	-0.381288	-0.933762	0.594027	0.825429
REACTOME_RHOA_GTPASE_CYCLE	64	-0.360692	-0.933987	0.613003	0.825488
WP_ENDOPLASMIC_RETICULUM_STRESS_RESPONSE_IN_CORONAVIRUS_INFECTION	16	-0.426563	-0.932323	0.58231	0.825882
NUYTTEN_NIPP1_TARGETS_UP	188	-0.339534	-0.931496	0.670671	0.826145
JIANG_HYPOXIA_NORMAL	84	-0.356546	-0.932422	0.635809	0.826188
NABA_MATRISOME_POORLY_METASTATIC_MELANOMA	15	-0.431126	-0.932533	0.575942	0.826456
REACTOME_RAF_ACTIVATION	26	-0.400401	-0.931506	0.591484	0.826622
LEE_AGING_CEREBELLUM_DN	22	-0.416217	-0.932548	0.591173	0.826927
PEART_HDAC_PROLIFERATION_CLUSTER_UP	16	-0.434193	-0.931606	0.595771	0.826928
REACTOME_REGULATION_OF_HSF1_MEDIATED_HEAT_SHOCK_RESPONSE	51	-0.367521	-0.928651	0.625263	0.827007
REACTOME_TRANSCRIPTIONAL_REGULATION_BY_TP53	100	-0.354039	-0.932747	0.659596	0.827017
ZWANG_TRANSIENTLY_UP_BY_2ND_EGF_PULSE_ONLY	178	-0.341969	-0.930834	0.683735	0.827031
REACTOME_SIGNALING_BY_PTK6	21	-0.412818	-0.929055	0.589074	0.827193
WP_T_CELL_RECEPTOR_SIGNALING_PATHWAY	31	-0.390235	-0.928704	0.609566	0.827399
REACTOME_REGULATION_OF_PTEN_STABILITY_AND_ACTIVITY	48	-0.368824	-0.929699	0.611588	0.827434
BROWNE_HCMV_INFECTION_14HR_DN	80	-0.352578	-0.929111	0.63786	0.827587
LIU_SOX4_TARGETS_DN	118	-0.348291	-0.929344	0.662651	0.827637
FISCHER_G2_M_CELL_CYCLE	43	-0.370751	-0.930008	0.622438	0.827773
KEGG_LONG_TERM_DEPRESSION	34	-0.385085	-0.92802	0.611543	0.827827
MEBARKI_HCC_PROGENITOR_WNT_UP_BLOCKED_BY_FZD8CRD	24	-0.404651	-0.929739	0.577515	0.827847
BIOCARTA_AGR_PATHWAY	16	-0.431662	-0.925508	0.59904	0.827992
PANGAS_TUMOR_SUPPRESSION_BY_SMAD1_AND_SMAD5_DN	38	-0.37341	-0.925728	0.605234	0.828038
MEISSNER_NPC_HCP_WITH_H3K4ME2	93	-0.348973	-0.930076	0.653575	0.828135
MOREAUX_B_LYMPHOCYTE_MATURATION_BY_TACI_DN	26	-0.385871	-0.925869	0.601607	0.828221
REACTOME_RESPONSE_TO_ELEVATED_PLATELET_CYTOSOLIC_CA2	53	-0.362528	-0.927551	0.616366	0.828276
TURASHVILI_BREAST_DUCTAL_CARCINOMA_VS_LOBULAR_NORMAL_DN	15	-0.431615	-0.925041	0.586294	0.828468
MONNIER_POSTRADIATION_TUMOR_ESCAPE_UP	151	-0.345301	-0.926692	0.682093	0.828509
GRABARCZYK_BCL11B_TARGETS_DN	17	-0.436164	-0.926431	0.605804	0.828546
OSWALD_HEMATOPOIETIC_STEM_CELL_IN_COLLAGEN_GEL_UP	57	-0.360867	-0.925915	0.625652	0.828616
DUTERTRE_ESTRADIOL_RESPONSE_24HR_UP	34	-0.384904	-0.926796	0.617325	0.828794
WP_INSULIN_SIGNALING	74	-0.35401	-0.925988	0.631139	0.828956
PRAMOONJAGO_SOX4_TARGETS_DN	21	-0.40737	-0.926824	0.606061	0.829226
LY_AGING_OLD_DN	16	-0.424795	-0.923983	0.598513	0.830135
BENPORATH_SUZ12_TARGETS	158	-0.339984	-0.92192	0.691073	0.831332
PID_BETA_CATENIN_NUC_PATHWAY	21	-0.407518	-0.921928	0.611111	0.831809
NAKAMURA_ADIPOGENESIS_LATE_UP	32	-0.38522	-0.92215	0.61061	0.831834
HUANG_DASATINIB_RESISTANCE_DN	23	-0.403725	-0.922765	0.611765	0.832084
MULLIGHAN_NPM1_SIGNATURE_3_UP	81	-0.345943	-0.922495	0.658411	0.832142
MEISSNER_BRAIN_HCP_WITH_H3K4ME3_AND_H3K27ME3	136	-0.339719	-0.922235	0.688064	0.832163
TAYLOR_METHYLATED_IN_ACUTE_LYMPHOBLASTIC_LEUKEMIA	19	-0.413998	-0.920765	0.60355	0.83262
SESTO_RESPONSE_TO_UV_C0	42	-0.374293	-0.920907	0.640642	0.832844
GOBERT_OLIGODENDROCYTE_DIFFERENTIATION_UP	89	-0.347353	-0.919018	0.668357	0.83512
REACTOME_GPCR_LIGAND_BINDING	32	-0.384337	-0.919105	0.614872	0.835437
REACTOME_AUTOPHAGY	83	-0.352633	-0.918288	0.669057	0.836078
ZHANG_TARGETS_OF_EWSR1_FLI1_FUSION	36	-0.374816	-0.917303	0.62701	0.837043
REACTOME_IRE1ALPHA_ACTIVATES_CHAPERONES	21	-0.407645	-0.917502	0.61039	0.837137
LIM_MAMMARY_STEM_CELL_DN	118	-0.346782	-0.916188	0.684105	0.837192
PID_IL2_1PATHWAY	28	-0.386634	-0.916309	0.605023	0.837459
LINDGREN_BLADDER_CANCER_WITH_LOH_IN_CHR9Q	46	-0.367646	-0.916722	0.62701	0.837676
UEDA_CENTRAL_CLOCK	36	-0.37878	-0.916355	0.643094	0.837875
CAIRO_LIVER_DEVELOPMENT_UP	47	-0.367326	-0.9135	0.645367	0.840952
KEGG_CALCIUM_SIGNALING_PATHWAY	54	-0.354039	-0.913699	0.634146	0.841056
DEURIG_T_CELL_PROLYMPHOCYTIC_LEUKEMIA_DN	80	-0.350036	-0.913877	0.665298	0.841201
REACTOME_INTRACELLULAR_SIGNALING_BY_SECOND_MESSENGERS	127	-0.339709	-0.913085	0.696482	0.841252
IZADPANAH_STEM_CELL_ADIPOSE_VS_BONE_UP	34	-0.376427	-0.911146	0.61624	0.842078
MODY_HIPPOCAMPUS_PRENATAL	15	-0.426524	-0.912397	0.621287	0.842148
GRYDER_PAX3FOXO1_ENHANCERS_KO_DOWN	151	-0.338781	-0.911832	0.721443	0.842273
CHIARADONNA_NEOPLASTIC_TRANSFORMATION_KRAS_CDC25_UP	18	-0.410847	-0.911298	0.605516	0.842298
PLASARI_TGFB1_SIGNALING_VIA_NFIC_1HR_DN	32	-0.374835	-0.910765	0.63058	0.842372
WP_G13_SIGNALING_PATHWAY	25	-0.389421	-0.912032	0.609393	0.842388
SHEN_SMARCA2_TARGETS_DN	34	-0.377264	-0.911419	0.63707	0.842563
BHAT_ESR1_TARGETS_NOT_VIA_AKT1_UP	35	-0.374945	-0.910132	0.627907	0.842611
BIOCARTA_IGF1R_PATHWAY	18	-0.408676	-0.909821	0.615942	0.842747
RADMACHER_AML_PROGNOSIS	25	-0.388594	-0.910136	0.625571	0.843098
KEGG_VASCULAR_SMOOTH_MUSCLE_CONTRACTION	44	-0.363409	-0.908875	0.641631	0.844034
BROWNE_HCMV_INFECTION_14HR_UP	41	-0.370171	-0.908361	0.646552	0.844487
BERENJENO_ROCK_SIGNALING_NOT_VIA_RHOA_DN	16	-0.423914	-0.90803	0.638539	0.844606
REACTOME_NUCLEOTIDE_EXCISION_REPAIR	31	-0.375741	-0.907754	0.625692	0.844624
WP_MAPK_CASCADE	22	-0.404691	-0.907069	0.617964	0.845445
REACTOME_SIGNALING_BY_FGFR1_IN_DISEASE	15	-0.427519	-0.906449	0.622991	0.84612
TAKAO_RESPONSE_TO_UVB_RADIATION_DN	39	-0.36679	-0.905475	0.646355	0.84742
VANLOO_SP3_TARGETS_DN	23	-0.395979	-0.904514	0.64133	0.848762
QI_PLASMACYTOMA_UP	54	-0.357095	-0.903621	0.655497	0.848978
KEGG_MEDICUS_PATHOGEN_SHIGELLA_IPGD_TO_ARNO_ARF_ACTB_G_SIGNALING_PATHWAY	20	-0.403533	-0.903867	0.63349	0.849016
CHICAS_RB1_TARGETS_CONFLUENT	157	-0.333666	-0.901621	0.740481	0.84933
SASAKI_ADULT_T_CELL_LEUKEMIA	58	-0.351961	-0.903934	0.653167	0.849374
WP_SMALL_CELL_LUNG_CANCER	27	-0.382269	-0.901794	0.643587	0.84952
DOANE_RESPONSE_TO_ANDROGEN_DN	76	-0.345835	-0.901874	0.674227	0.849861
FERREIRA_EWINGS_SARCOMA_UNSTABLE_VS_STABLE_UP	34	-0.370805	-0.900803	0.633819	0.849879
BROWNE_HCMV_INFECTION_16HR_UP	74	-0.342462	-0.90101	0.694704	0.849977
TURASHVILI_BREAST_LOBULAR_CARCINOMA_VS_DUCTAL_NORMAL_DN	17	-0.409873	-0.902024	0.630824	0.850058
REACTOME_SYNTHESIS_OF_PIPS_AT_THE_PLASMA_MEMBRANE	24	-0.395478	-0.902268	0.633708	0.850069
PID_NFAT_3PATHWAY	32	-0.375076	-0.902316	0.634744	0.850473
ZWANG_EGF_INTERVAL_DN	42	-0.36267	-0.902464	0.660215	0.850674
COLIN_PILOCYTIC_ASTROCYTOMA_VS_GLIOBLASTOMA_UP	19	-0.411429	-0.900057	0.634772	0.8508
KYNG_WERNER_SYNDROM_AND_NORMAL_AGING_UP	25	-0.387851	-0.898373	0.636682	0.853013
WP_SYNAPTIC_SIGNALING_PATHWAYS_ASSOCIATED_WITH_AUTISM_SPECTRUM_DISORDER	31	-0.37719	-0.898633	0.636776	0.853029
DIRMEIER_LMP1_RESPONSE_LATE_UP	17	-0.413918	-0.898011	0.639464	0.853198
IWANAGA_CARCINOGENESIS_BY_KRAS_DN	36	-0.362796	-0.896852	0.634658	0.854393
KEGG_MEDICUS_PATHOGEN_SALMONELLA_SOPB_TO_ARNO_ARF_ACTB_G_SIGNALING_PATHWAY	20	-0.403533	-0.897032	0.633255	0.854532
REACTOME_GLYCEROPHOSPHOLIPID_BIOSYNTHESIS	57	-0.346829	-0.896432	0.674322	0.85464
MA_RAT_AGING_DN	56	-0.347478	-0.894996	0.673319	0.856821
WP_NEURAL_CREST_CELL_MIGRATION_IN_CANCER	19	-0.404071	-0.894453	0.634033	0.857345
SENGUPTA_EBNA1_ANTICORRELATED	33	-0.366531	-0.893636	0.631229	0.857801
BIOCARTA_AT1R_PATHWAY	15	-0.418458	-0.893866	0.633252	0.857879
PID_VEGFR1_PATHWAY	16	-0.408189	-0.893169	0.632371	0.858163
KEGG_MEDICUS_REFERENCE_ARNO_ARF_ACTB_G_SIGNALING_PATHWAY	19	-0.404249	-0.892569	0.621951	0.858307
WP_EPO_RECEPTOR_SIGNALING	15	-0.42138	-0.892737	0.64676	0.858483
REACTOME_REGULATION_OF_TP53_ACTIVITY	44	-0.361802	-0.892189	0.670259	0.858515
REACTOME_MITOPHAGY	20	-0.400739	-0.891799	0.623669	0.85875
REACTOME_CELL_SURFACE_INTERACTIONS_AT_THE_VASCULAR_WALL	43	-0.355688	-0.89122	0.674973	0.85931
REACTOME_ANTIVIRAL_MECHANISM_BY_IFN_STIMULATED_GENES	72	-0.340768	-0.889929	0.693666	0.860199
HEIDENBLAD_AMPLIFIED_IN_PANCREATIC_CANCER	20	-0.395986	-0.889611	0.639576	0.860278
KEGG_ADIPOCYTOKINE_SIGNALING_PATHWAY	28	-0.380449	-0.890153	0.669746	0.860289
BROWNE_HCMV_INFECTION_30MIN_DN	34	-0.37089	-0.890339	0.64581	0.860443
PID_UPA_UPAR_PATHWAY	15	-0.42176	-0.888262	0.647491	0.8612
PID_P75_NTR_PATHWAY	25	-0.383327	-0.888436	0.644342	0.861375
BASAKI_YBX1_TARGETS_DN	102	-0.336281	-0.88868	0.732793	0.861442
PID_FCER1_PATHWAY	25	-0.383591	-0.887757	0.644242	0.861611
BLANCO_MELO_RESPIRATORY_SYNCYTIAL_VIRUS_INFECTION_A594_CELLS_UP	45	-0.355436	-0.88727	0.67756	0.862027
KEGG_NON_SMALL_CELL_LUNG_CANCER	23	-0.382054	-0.886695	0.650059	0.862113
WANG_MLL_TARGETS	47	-0.351162	-0.884216	0.672806	0.862179
BIOCARTA_BIOPEPTIDES_PATHWAY	21	-0.38801	-0.883906	0.644391	0.862244
KYNG_DNA_DAMAGE_BY_UV	15	-0.412391	-0.886068	0.639264	0.862285
BERENJENO_TRANSFORMED_BY_RHOA_DN	144	-0.324835	-0.886783	0.752764	0.862449
SENESE_HDAC3_TARGETS_DN	160	-0.322839	-0.88517	0.764	0.862458
GOZGIT_ESR1_TARGETS_DN	167	-0.326463	-0.886199	0.769076	0.862537
RHODES_UNDIFFERENTIATED_CANCER	18	-0.402106	-0.88426	0.643457	0.862596
SEIDEN_ONCOGENESIS_BY_MET	45	-0.352668	-0.884751	0.669189	0.862692
MIKKELSEN_NPC_ICP_WITH_H3K4ME3	126	-0.328874	-0.885265	0.739218	0.862765
CHIARADONNA_NEOPLASTIC_TRANSFORMATION_CDC25_DN	51	-0.349075	-0.885524	0.679065	0.862771
MARTENS_BOUND_BY_PML_RARA_FUSION	131	-0.332184	-0.884273	0.766834	0.863062
WP_OXIDATIVE_STRESS_RESPONSE	18	-0.404038	-0.882863	0.658537	0.863629
REACTOME_SUMOYLATION_OF_DNA_DAMAGE_RESPONSE_AND_REPAIR_PROTEINS	26	-0.374457	-0.882293	0.673077	0.863704
MULLIGHAN_NPM1_MUTATED_SIGNATURE_1_UP	57	-0.343105	-0.882546	0.688473	0.863737
KEGG_PYRIMIDINE_METABOLISM	30	-0.368121	-0.881934	0.64922	0.863855
HOSHIDA_LIVER_CANCER_SUBCLASS_S2	57	-0.347394	-0.881283	0.695058	0.864575
SENESE_HDAC1_TARGETS_DN	76	-0.336456	-0.880272	0.713992	0.865358
BOYLAN_MULTIPLE_MYELOMA_C_D_UP	52	-0.347002	-0.879923	0.706191	0.865493
BLANCO_MELO_COVID19_SARS_COV_2_INFECTION_CALU3_CELLS_UP	35	-0.363412	-0.880452	0.676633	0.865527
ROSS_AML_OF_FAB_M7_TYPE	29	-0.366143	-0.87771	0.662844	0.866531
WP_DRAVET_SYNDROME	15	-0.416913	-0.878115	0.640547	0.866796
CHOI_ATL_STAGE_PREDICTOR	24	-0.374177	-0.877716	0.654734	0.86701
WP_CHOLESTEROL_METABOLISM_WITH_BLOCH_AND_KANDUTSCH_RUSSELL_PATHWAYS	22	-0.388422	-0.878529	0.647128	0.86702
REACTOME_DEUBIQUITINATION	96	-0.331383	-0.878233	0.737755	0.867058
DOUGLAS_BMI1_TARGETS_DN	95	-0.334574	-0.878767	0.733469	0.867086
VECCHI_GASTRIC_CANCER_EARLY_UP	91	-0.328959	-0.876198	0.730496	0.86716
SHEPARD_BMYB_MORPHOLINO_DN	46	-0.351383	-0.876337	0.703743	0.867417
NABA_MATRISOME_ASSOCIATED	63	-0.343237	-0.876718	0.695021	0.867742
WANG_PROSTATE_CANCER_ANDROGEN_INDEPENDENT	22	-0.381732	-0.876364	0.663485	0.867854
REACTOME_RHOU_GTPASE_CYCLE	28	-0.373533	-0.873539	0.676136	0.870848
ODONNELL_TFRC_TARGETS_UP	59	-0.340787	-0.873736	0.700624	0.871003
SWEET_LUNG_CANCER_KRAS_DN	110	-0.327224	-0.872872	0.772037	0.871509
DING_LUNG_CANCER_EXPRESSION_BY_COPY_NUMBER	41	-0.352836	-0.871898	0.683531	0.87271
HADDAD_T_LYMPHOCYTE_AND_NK_PROGENITOR_UP	23	-0.379964	-0.871178	0.666284	0.873021
PID_AVB3_INTEGRIN_PATHWAY	28	-0.370898	-0.871381	0.658455	0.873151
REACTOME_HCMV_LATE_EVENTS	29	-0.368702	-0.870215	0.697753	0.87418
GAUSSMANN_MLL_AF4_FUSION_TARGETS_A_UP	66	-0.336925	-0.866339	0.73057	0.876853
REACTOME_G_ALPHA_Q_SIGNALLING_EVENTS	49	-0.340796	-0.868284	0.71688	0.876979
WP_DISTURBED_PATHWAYS_IN_DUCHENNE_MUSCULAR_DYSTROPHY	21	-0.38457	-0.867667	0.67052	0.877024
SCHLOSSER_MYC_AND_SERUM_RESPONSE_SYNERGY	18	-0.394317	-0.865937	0.659198	0.877039
PID_MET_PATHWAY	49	-0.34227	-0.867358	0.708068	0.877062
REACTOME_INSULIN_RECEPTOR_SIGNALLING_CASCADE	16	-0.407316	-0.867919	0.657669	0.8771
BLANCO_MELO_COVID19_SARS_COV_2_INFECTION_A594_CELLS_UP	15	-0.412659	-0.866448	0.669927	0.877166
HELLEBREKERS_SILENCED_DURING_TUMOR_ANGIOGENESIS	27	-0.366502	-0.86691	0.676768	0.877352
AZARE_NEOPLASTIC_TRANSFORMATION_BY_STAT3_UP	40	-0.352254	-0.865117	0.684842	0.877472
THUM_SYSTOLIC_HEART_FAILURE_DN	59	-0.340098	-0.866527	0.732704	0.877518
KENNY_CTNNB1_TARGETS_DN	24	-0.373453	-0.865372	0.669355	0.877543
REACTOME_N_GLYCAN_TRIMMING_IN_THE_ER_AND_CALNEXIN_CALRETICULIN_CYCLE	17	-0.401865	-0.863937	0.674185	0.878969
PUJANA_XPRSS_INT_NETWORK	50	-0.33728	-0.862421	0.707082	0.88104
REACTOME_NON_INTEGRIN_MEMBRANE_ECM_INTERACTIONS	20	-0.382212	-0.860481	0.675264	0.881895
WP_TRANSLATION_FACTORS	38	-0.34963	-0.858955	0.697497	0.882018
REACTOME_RAC1_GTPASE_CYCLE	74	-0.327075	-0.858063	0.761807	0.882041
REACTOME_RAC3_GTPASE_CYCLE	44	-0.346785	-0.859174	0.720955	0.882121
MCCLUNG_DELTA_FOSB_TARGETS_8WK	20	-0.385644	-0.860581	0.666667	0.882219
WP_PLEURAL_MESOTHELIOMA	99	-0.320167	-0.858234	0.766734	0.882248
KEGG_INSULIN_SIGNALING_PATHWAY	63	-0.334105	-0.858427	0.751037	0.88239
RICKMAN_TUMOR_DIFFERENTIATED_WELL_VS_POORLY_UP	73	-0.331434	-0.861036	0.751546	0.882434
PEREZ_TP53_AND_TP63_TARGETS	33	-0.355809	-0.860682	0.697442	0.88254
KAUFFMANN_DNA_REPAIR_GENES	34	-0.357867	-0.85918	0.70011	0.882596
FOSTER_TOLERANT_MACROPHAGE_DN	92	-0.321284	-0.857402	0.772589	0.882636
IKEDA_MIR30_TARGETS_UP	52	-0.340723	-0.859414	0.725216	0.882713
REACTOME_ACTIVATION_OF_NMDA_RECEPTORS_AND_POSTSYNAPTIC_EVENTS	53	-0.335541	-0.861114	0.708779	0.882779
WONG_ADULT_TISSUE_STEM_MODULE	182	-0.315501	-0.859667	0.818637	0.882785
CARD_MIR302A_TARGETS	18	-0.390514	-0.85668	0.693046	0.883338
KONDO_EZH2_TARGETS	51	-0.337633	-0.855539	0.73235	0.884679
MARIADASON_RESPONSE_TO_BUTYRATE_SULINDAC_6	16	-0.398596	-0.854329	0.686203	0.885177
REACTOME_G_PROTEIN_MEDIATED_EVENTS	31	-0.34984	-0.85397	0.722222	0.885285
PID_RAC1_REG_PATHWAY	20	-0.382465	-0.854718	0.704046	0.885542
MARCHINI_TRABECTEDIN_RESISTANCE_DN	26	-0.366865	-0.854347	0.707233	0.885635
REACTOME_UB_SPECIFIC_PROCESSING_PROTEASES	75	-0.329883	-0.852592	0.765381	0.887019
NGUYEN_NOTCH1_TARGETS_DN	28	-0.359194	-0.851983	0.698113	0.887025
WP_DISRUPTION_OF_POSTSYNAPTIC_SIGNALING_BY_CNV	21	-0.373854	-0.851988	0.686251	0.887498
WP_MEASLES_VIRUS_INFECTION	34	-0.350992	-0.849816	0.724366	0.887622
GRAESSMANN_APOPTOSIS_BY_SERUM_DEPRIVATION_UP	128	-0.314098	-0.851321	0.815261	0.887629
LE_EGR2_TARGETS_UP	32	-0.357388	-0.849416	0.704494	0.887801
KEGG_OOCYTE_MEIOSIS	49	-0.339627	-0.850763	0.754555	0.888011
CHEN_LIVER_METABOLISM_QTL_CIS	24	-0.365497	-0.849838	0.692584	0.888073
REACTOME_SIGNALING_BY_TYPE_1_INSULIN_LIKE_GROWTH_FACTOR_1_RECEPTOR_IGF1R	15	-0.401309	-0.848633	0.697085	0.888076
SESTO_RESPONSE_TO_UV_C6	18	-0.389853	-0.850012	0.67201	0.888286
PUIFFE_INVASION_INHIBITED_BY_ASCITES_UP	32	-0.35319	-0.848757	0.711623	0.888371
CAIRO_HEPATOBLASTOMA_CLASSES_DN	57	-0.333516	-0.850191	0.735908	0.888497
KEGG_GLIOMA	26	-0.365926	-0.846614	0.703872	0.890851
ROYLANCE_BREAST_CANCER_16Q_COPY_NUMBER_UP	17	-0.386363	-0.839701	0.698809	0.890958
MIKKELSEN_NPC_HCP_WITH_H3K4ME3_AND_H3K27ME3	38	-0.34094	-0.841167	0.700779	0.89118
LIN_NPAS4_TARGETS_UP	72	-0.321458	-0.840793	0.768432	0.891272
DELPUECH_FOXO3_TARGETS_UP	21	-0.377215	-0.839709	0.701422	0.891422
ZHAN_MULTIPLE_MYELOMA_CD2_DN	19	-0.37779	-0.840297	0.703016	0.891514
WP_APOPTOSIS_RELATED_NETWORK_DUE_TO_ALTERED_NOTCH3_IN_OVARIAN_CANCER	27	-0.356922	-0.839957	0.710677	0.891535
WP_MECHANOREGULATION_AND_PATHOLOGY_OF_YAP_TAZ_VIA_HIPPO_AND_NON_HIPPO_MECHANISMS	18	-0.380352	-0.844642	0.710059	0.891551
LEE_LIVER_CANCER_MYC_E2F1_UP	15	-0.394497	-0.841228	0.688029	0.891573
WP_P53_TRANSCRIPTIONAL_GENE_NETWORK	21	-0.37624	-0.841417	0.72104	0.891754
KYNG_WERNER_SYNDROM_AND_NORMAL_AGING_DN	63	-0.330779	-0.845378	0.754167	0.891822
WP_CHOLESTEROL_METABOLISM	28	-0.350683	-0.838508	0.712963	0.891828
WIERENGA_STAT5A_TARGETS_UP	36	-0.343396	-0.843846	0.710817	0.891844
RIZKI_TUMOR_INVASIVENESS_3D_UP	59	-0.328197	-0.844748	0.756558	0.891852
PID_P53_DOWNSTREAM_PATHWAY	22	-0.374698	-0.842852	0.705608	0.891931
IVANOVA_HEMATOPOIESIS_MATURE_CELL	91	-0.319212	-0.838124	0.809959	0.891944
MIKKELSEN_ES_ICP_WITH_H3K4ME3_AND_H3K27ME3	21	-0.374668	-0.844088	0.690614	0.891945
REACTOME_CLASS_I_MHC_MEDIATED_ANTIGEN_PROCESSING_PRESENTATION	139	-0.30814	-0.837802	0.831495	0.891945
KEGG_PROSTATE_CANCER	31	-0.352142	-0.843101	0.720852	0.892026
KIM_WT1_TARGETS_8HR_UP	48	-0.333593	-0.845534	0.727468	0.892048
NIKOLSKY_BREAST_CANCER_20Q12_Q13_AMPLICON	34	-0.347243	-0.844909	0.713808	0.892082
DESERT_STEM_CELL_HEPATOCELLULAR_CARCINOMA_SUBCLASS_UP	78	-0.321445	-0.841787	0.780287	0.892134
SHAFFER_IRF4_TARGETS_IN_MYELOMA_VS_MATURE_B_LYMPHOCYTE	42	-0.337845	-0.841446	0.721804	0.892191
IVANOVA_HEMATOPOIESIS_STEM_CELL	37	-0.34717	-0.842388	0.725576	0.892195
JI_RESPONSE_TO_FSH_UP	25	-0.363233	-0.838564	0.715777	0.892217
XIE_ST_HSC_S1PR3_OE_UP	22	-0.357655	-0.836658	0.697538	0.892286
RIGGINS_TAMOXIFEN_RESISTANCE_UP	20	-0.372559	-0.836306	0.695704	0.892352
REACTOME_RAC2_GTPASE_CYCLE	45	-0.337256	-0.843194	0.737342	0.892367
NABA_MATRISOME_HGSOC_OMENTAL_METASTASIS	17	-0.382869	-0.841897	0.689106	0.892447
GAVIN_FOXP3_TARGETS_CLUSTER_P4	19	-0.381222	-0.835932	0.717918	0.892448
ZHENG_FOXP3_TARGETS_IN_THYMUS_UP	59	-0.325864	-0.836845	0.761805	0.892467
LEIN_CHOROID_PLEXUS_MARKERS	19	-0.371727	-0.837026	0.696067	0.892672
SHAFFER_IRF4_TARGETS_IN_PLASMA_CELL_VS_MATURE_B_LYMPHOCYTE	21	-0.368243	-0.834671	0.706636	0.893877
WP_INTERLEUKIN_1_IL_1_STRUCTURAL_PATHWAY	15	-0.387678	-0.833601	0.688442	0.894087
WP_AMP_ACTIVATED_PROTEIN_KINASE_SIGNALING	25	-0.36022	-0.830888	0.715116	0.894301
JISON_SICKLE_CELL_DISEASE_UP	60	-0.32443	-0.833775	0.764581	0.894312
FAELT_B_CLL_WITH_VH_REARRANGEMENTS_DN	25	-0.36789	-0.834067	0.734483	0.894361
KOYAMA_SEMA3B_TARGETS_UP	58	-0.323558	-0.830925	0.769792	0.894719
REACTOME_ANTIGEN_PROCESSING_CROSS_PRESENTATION	52	-0.327996	-0.831141	0.752665	0.89489
THUM_SYSTOLIC_HEART_FAILURE_UP	130	-0.311335	-0.83115	0.853561	0.895354
PUJANA_BRCA2_PCC_NETWORK	107	-0.311907	-0.831738	0.812121	0.895446
CHARAFE_BREAST_CANCER_LUMINAL_VS_MESENCHYMAL_DN	133	-0.305729	-0.831245	0.831823	0.895695
PID_HDAC_CLASSI_PATHWAY	24	-0.362033	-0.83219	0.726122	0.895718
FULCHER_INFLAMMATORY_RESPONSE_LECTIN_VS_LPS_DN	104	-0.30554	-0.831835	0.804458	0.895777
LEE_LIVER_CANCER_ACOX1_UP	16	-0.377618	-0.829512	0.709794	0.89592
REACTOME_REGULATION_OF_TP53_ACTIVITY_THROUGH_ACETYLATION	16	-0.387185	-0.829151	0.706601	0.895995
LEIN_CEREBELLUM_MARKERS	18	-0.377321	-0.825359	0.708738	0.897338
REACTOME_SIGNALING_BY_TGF_BETA_RECEPTOR_COMPLEX	31	-0.344044	-0.827906	0.757848	0.897375
REACTOME_HCMV_EARLY_EVENTS	34	-0.341717	-0.824995	0.738277	0.89738
FIGUEROA_AML_METHYLATION_CLUSTER_6_UP	29	-0.349658	-0.825482	0.743017	0.89762
KEGG_PROGESTERONE_MEDIATED_OOCYTE_MATURATION	39	-0.33522	-0.827388	0.750823	0.897648
WP_HEPATOCYTE_GROWTH_FACTOR_RECEPTOR_SIGNALING	23	-0.357924	-0.824086	0.733804	0.897773
ASTON_MAJOR_DEPRESSIVE_DISORDER_UP	15	-0.386567	-0.82441	0.716604	0.897784
REACTOME_MYD88_INDEPENDENT_TLR4_CASCADE	36	-0.337354	-0.826928	0.738847	0.897861
REACTOME_FCERI_MEDIATED_NF_KB_ACTIVATION	46	-0.327837	-0.825514	0.75803	0.898049
ZHENG_BOUND_BY_FOXP3	124	-0.309161	-0.826378	0.839519	0.898167
BROWNE_HCMV_INFECTION_12HR_DN	26	-0.355908	-0.826021	0.734463	0.898249
REACTOME_MTOR_SIGNALLING	29	-0.345204	-0.825677	0.726554	0.898284
SHEDDEN_LUNG_CANCER_GOOD_SURVIVAL_A12	58	-0.320221	-0.823026	0.779289	0.898834
WP_CARDIAC_HYPERTROPHIC_RESPONSE	18	-0.372301	-0.822644	0.720818	0.898896
PUJANA_BRCA_CENTERED_NETWORK	38	-0.335791	-0.821841	0.757675	0.899103
WP_OREXIN_RECEPTOR_PATHWAY	36	-0.332649	-0.822119	0.731868	0.899176
GAUSSMANN_MLL_AF4_FUSION_TARGETS_G_UP	53	-0.324103	-0.820888	0.779303	0.899988
BIOCARTA_MET_PATHWAY	22	-0.362438	-0.818679	0.721963	0.901304
REACTOME_CARGO_TRAFFICKING_TO_THE_PERICILIARY_MEMBRANE	22	-0.362275	-0.819617	0.72973	0.901327
MAHAJAN_RESPONSE_TO_IL1A_UP	15	-0.380929	-0.818847	0.709869	0.901536
REACTOME_SIGNALING_BY_GPCR	130	-0.303763	-0.819031	0.855422	0.901765
WP_COMMON_PATHWAYS_UNDERLYING_DRUG_ADDICTION	29	-0.341589	-0.817359	0.732441	0.901775
IKEDA_MIR133_TARGETS_UP	17	-0.375705	-0.817506	0.720288	0.90205
SENGUPTA_NASOPHARYNGEAL_CARCINOMA_UP	68	-0.316708	-0.816314	0.807054	0.902313
SEIDEN_MET_SIGNALING	15	-0.377681	-0.81594	0.731156	0.902368
CHEN_LVAD_SUPPORT_OF_FAILING_HEART_UP	17	-0.366986	-0.817545	0.712546	0.902458
MULLIGHAN_MLL_SIGNATURE_2_UP	127	-0.302513	-0.816482	0.860161	0.902552
MCBRYAN_PUBERTAL_BREAST_5_6WK_DN	60	-0.316879	-0.814299	0.78489	0.903718
TONKS_TARGETS_OF_RUNX1_RUNX1T1_FUSION_ERYTHROCYTE_UP	41	-0.329558	-0.814495	0.775578	0.903912
WP_ONCOSTATIN_M_SIGNALING_PATHWAY	29	-0.339508	-0.810708	0.741282	0.905066
SANSOM_APC_TARGETS	39	-0.3326	-0.812988	0.775731	0.905191
SCHAEFFER_PROSTATE_DEVELOPMENT_48HR_DN	97	-0.302681	-0.810881	0.823529	0.905297
REACTOME_DOPAMINE_NEUROTRANSMITTER_RELEASE_CYCLE	17	-0.380571	-0.809494	0.752741	0.905429
LU_IL4_SIGNALING	21	-0.358624	-0.809735	0.739387	0.905561
GRESHOCK_CANCER_COPY_NUMBER_UP	83	-0.307663	-0.811003	0.807967	0.905594
CREIGHTON_ENDOCRINE_THERAPY_RESISTANCE_2	84	-0.306149	-0.809996	0.825641	0.905652
SENESE_HDAC1_AND_HDAC2_TARGETS_UP	58	-0.316346	-0.811597	0.796178	0.905694
CHIARADONNA_NEOPLASTIC_TRANSFORMATION_KRAS_UP	42	-0.324444	-0.811904	0.772384	0.905741
LEE_AGING_MUSCLE_UP	16	-0.382107	-0.811007	0.745973	0.906059
GU_PDEF_TARGETS_UP	22	-0.354554	-0.811956	0.738876	0.906126
MASSARWEH_TAMOXIFEN_RESISTANCE_UP	146	-0.30069	-0.808011	0.876506	0.90698
REACTOME_VISUAL_PHOTOTRANSDUCTION	21	-0.351945	-0.806523	0.738771	0.908576
REACTOME_MITOCHONDRIAL_TRNA_AMINOACYLATION	18	-0.363872	-0.806042	0.734223	0.908797
REACTOME_TRANSCRIPTIONAL_ACTIVATION_OF_MITOCHONDRIAL_BIOGENESIS	19	-0.363514	-0.805711	0.748219	0.90882
REACTOME_P75_NTR_RECEPTOR_MEDIATED_SIGNALLING	34	-0.334665	-0.803448	0.760579	0.909494
NIKOLSKY_BREAST_CANCER_8Q12_Q22_AMPLICON	33	-0.332894	-0.804744	0.763012	0.909606
NOUZOVA_TRETINOIN_AND_H4_ACETYLATION	44	-0.323108	-0.803715	0.784188	0.909608
DEBIASI_APOPTOSIS_BY_REOVIRUS_INFECTION_UP	74	-0.306188	-0.804028	0.819401	0.909653
PID_CDC42_PATHWAY	42	-0.322327	-0.804177	0.752193	0.909913
MARTORIATI_MDM4_TARGETS_FETAL_LIVER_DN	194	-0.297349	-0.801295	0.907	0.910992
WP_ENERGY_METABOLISM	15	-0.375245	-0.801774	0.734644	0.911281
REACTOME_SIGNALING_BY_TGFB_FAMILY_MEMBERS	33	-0.333251	-0.801337	0.784053	0.911407
REACTOME_MITOTIC_SPINDLE_CHECKPOINT	38	-0.330193	-0.800211	0.791173	0.912051
REACTOME_TOLL_LIKE_RECEPTOR_TLR1_TLR2_CASCADE	35	-0.326446	-0.799684	0.779867	0.912319
LEE_NEURAL_CREST_STEM_CELL_DN	20	-0.357869	-0.798896	0.748517	0.912874
WP_IL_1_SIGNALING_PATHWAY	24	-0.347058	-0.798209	0.764097	0.913311
DACOSTA_UV_RESPONSE_VIA_ERCC3_COMMON_DN	160	-0.295576	-0.796832	0.915	0.914652
WAMUNYOKOLI_OVARIAN_CANCER_LMP_DN	53	-0.314008	-0.796083	0.805291	0.915204
REACTOME_HIV_LIFE_CYCLE	59	-0.308652	-0.795179	0.809072	0.915943
BYSTRYKH_HEMATOPOIESIS_STEM_CELL_AND_BRAIN_QTL_TRANS	57	-0.310412	-0.792042	0.816199	0.919689
GAUSSMANN_MLL_AF4_FUSION_TARGETS_A_DN	20	-0.350994	-0.790876	0.76747	0.920301
MALONEY_RESPONSE_TO_17AAG_UP	15	-0.367662	-0.791128	0.743243	0.920447
WP_APOPTOSIS_MODULATION_AND_SIGNALING	20	-0.348476	-0.788446	0.756501	0.920601
GUO_TARGETS_OF_IRS1_AND_IRS2	37	-0.322893	-0.790222	0.777168	0.920694
FOROUTAN_TGFB_EMT_DN	21	-0.348412	-0.788618	0.767059	0.920847
KIM_WT1_TARGETS_UP	49	-0.313776	-0.788987	0.805763	0.920852
WHITFIELD_CELL_CYCLE_M_G1	36	-0.320441	-0.789099	0.804688	0.921198
MORI_PRE_BI_LYMPHOCYTE_DN	18	-0.35014	-0.789455	0.750903	0.921222
WP_TNF_ALPHA_SIGNALING_PATHWAY	37	-0.322194	-0.785525	0.786579	0.923469
REACTOME_RHOBTB2_GTPASE_CYCLE	17	-0.361578	-0.785669	0.749699	0.923755
TOMIDA_METASTASIS_UP	15	-0.367353	-0.784906	0.764634	0.923796
REACTOME_PROTEIN_PROTEIN_INTERACTIONS_AT_SYNAPSES	48	-0.30949	-0.783942	0.803798	0.924592
KEGG_GNRH_SIGNALING_PATHWAY	42	-0.315068	-0.781834	0.796316	0.926786
MATTIOLI_MGUS_VS_PCL	48	-0.308609	-0.781266	0.811839	0.92705
GALE_APL_WITH_FLT3_MUTATED_UP	20	-0.350425	-0.779793	0.784038	0.928459
BLANCO_MELO_HUMAN_PARAINFLUENZA_VIRUS_3_INFECTION_A594_CELLS_UP	30	-0.324806	-0.777756	0.780899	0.930589
CHENG_RESPONSE_TO_NICKEL_ACETATE	17	-0.356264	-0.774331	0.795792	0.934454
BERTUCCI_MEDULLARY_VS_DUCTAL_BREAST_CANCER_UP	49	-0.301862	-0.763938	0.828905	0.934534
HADDAD_B_LYMPHOCYTE_PROGENITOR	59	-0.299194	-0.764325	0.839493	0.934537
LIAO_METASTASIS	157	-0.286232	-0.773701	0.925852	0.934767
SANSOM_APC_MYC_TARGETS	69	-0.295802	-0.764518	0.853154	0.934769
BLANCO_MELO_BETA_INTERFERON_TREATED_BRONCHIAL_EPITHELIAL_CELLS_DN	24	-0.328453	-0.764676	0.80254	0.935059
FISCHER_DIRECT_P53_TARGETS_META_ANALYSIS	81	-0.291777	-0.765968	0.858018	0.935352
WONG_PROTEASOME_GENE_MODULE	31	-0.318603	-0.764764	0.802928	0.935427
KEGG_FC_GAMMA_R_MEDIATED_PHAGOCYTOSIS	51	-0.302715	-0.76741	0.829832	0.935444
WP_MBDNF_AND_PROBDNF_REGULATION_OF_GABA_NEUROTRANSMISSION	18	-0.346643	-0.767027	0.792771	0.935456
DARWICHE_PAPILLOMA_PROGRESSION_RISK	15	-0.360885	-0.765073	0.78034	0.935529
MARTIN_VIRAL_GPCR_SIGNALING_UP	25	-0.325345	-0.7627	0.789233	0.93553
HERNANDEZ_ABERRANT_MITOSIS_BY_DOCETACEL_2NM_UP	15	-0.357673	-0.766529	0.772559	0.935608
REACTOME_INTERLEUKIN_4_AND_INTERLEUKIN_13_SIGNALING	22	-0.331501	-0.762255	0.804734	0.93561
REACTOME_ANTIGEN_PROCESSING_UBIQUITINATION_PROTEASOME_DEGRADATION	111	-0.285584	-0.769879	0.872105	0.935663
KIM_MYCN_AMPLIFICATION_TARGETS_DN	21	-0.337784	-0.767608	0.803529	0.935669
GENTILE_UV_RESPONSE_CLUSTER_D4	19	-0.345165	-0.765344	0.791274	0.93568
ROESSLER_LIVER_CANCER_METASTASIS_UP	27	-0.328819	-0.766059	0.794084	0.935719
SERVITJA_ISLET_HNF1A_TARGETS_DN	26	-0.324805	-0.770068	0.776644	0.935892
KEGG_LYSOSOME	54	-0.297526	-0.767643	0.822361	0.936088
KEGG_ACUTE_MYELOID_LEUKEMIA	26	-0.327301	-0.770193	0.790323	0.93621
ROSTY_CERVICAL_CANCER_PROLIFERATION_CLUSTER	16	-0.358846	-0.771651	0.779557	0.936357
WP_CILIOPATHIES	18	-0.350759	-0.771141	0.781213	0.9365
BROWNE_HCMV_INFECTION_48HR_UP	46	-0.308279	-0.767655	0.819251	0.936548
MULLIGHAN_NPM1_MUTATED_SIGNATURE_2_UP	36	-0.318685	-0.77068	0.806979	0.936601
KANG_IMMORTALIZED_BY_TERT_UP	19	-0.345134	-0.770254	0.784946	0.936608
PELLICCIOTTA_HDAC_IN_ANTIGEN_PRESENTATION_DN	29	-0.325091	-0.771688	0.78764	0.936792
REACTOME_DNA_DAMAGE_RECOGNITION_IN_GG_NER	15	-0.364763	-0.767826	0.783851	0.93682
WP_PURINE_METABOLISM_AND_RELATED_DISORDERS	18	-0.345803	-0.759054	0.78853	0.937086
COLINA_TARGETS_OF_4EBP1_AND_4EBP2	97	-0.286941	-0.759818	0.915152	0.937117
BIOCARTA_HIVNEF_PATHWAY	18	-0.358194	-0.767892	0.7911	0.937208
YAO_TEMPORAL_RESPONSE_TO_PROGESTERONE_CLUSTER_11	56	-0.297199	-0.75933	0.874473	0.937238
REACTOME_DOWNSTREAM_SIGNAL_TRANSDUCTION	19	-0.341894	-0.757301	0.803851	0.937264
WANG_LMO4_TARGETS_DN	131	-0.279974	-0.757601	0.916667	0.937377
ROPERO_HDAC2_TARGETS	26	-0.32685	-0.75995	0.805588	0.937444
KYNG_ENVIRONMENTAL_STRESS_RESPONSE_UP	23	-0.333746	-0.768009	0.794842	0.93754
[truncated: 259 more rows]
