# Supplementary material for: Changes in the Proteomic Profile After Audiogenic Kindling in the Inferior Colliculus of the GASH/Sal Model of Epilepsy
Source: Int J Mol Sci. 2025 Mar 5;26(5):2331. doi: 10.3390/ijms26052331 (PMC11900993; doi:10.3390/ijms26052331)
Supplement: Supplementary file 1 [file ijms-26-02331-s001.zip › Table S6.xlsx]

## Sheet: Sheet 1
Protein	moduleColor	p-value PS Epilepsy status	p-value MM green	p-value MM midnightblue	p-value MM cyan	p-value MM salmon	p-value MM grey60	p-value MM turquoise	p-value MM blue	p-value MM greenyellow	p-value MM lightcyan	p-value MM red	p-value MM brown	p-value MM magenta	p-value MM pink	p-value MM tan	p-value MM purple	p-value MM black	p-value MM yellow
CNP	black	0.00895914	0.0186617	0.0121416	0.0221367	0.557302	0.522313	0.456614	0.0458354	0.590729	0.161189	0.263989	0.115306	0.869638	0.908814	0.985742	0.0368689	0.00476402	0.964848
RAB27B	black	0.0161752	0.0270417	0.0173293	0.030844	0.565046	0.563379	0.475334	0.0625539	0.632351	0.191672	0.276916	0.140367	0.891523	0.930175	0.996679	0.0536057	0.00799468	0.946707
MPI	black	0.0368029	0.0725011	0.0169979	0.0319962	0.410224	0.390555	0.327641	0.0491983	0.439547	0.132574	0.205084	0.0957404	0.884971	0.925614	0.992654	0.01699	0.00182501	0.980669
ATP1A1	black	0.0453131	0.00534802	0.00642279	0.00626983	0.51045	0.439478	0.420807	0.0477022	0.77728	0.294847	0.19561	0.145093	0.996757	0.970294	0.865034	0.0718754	0.0019041	0.858439
HDAC1	black	0.0465008	0.0176239	0.017649	0.0199457	0.563481	0.485653	0.462827	0.0760221	0.756605	0.315062	0.263496	0.190821	0.986613	0.991734	0.898199	0.105659	0.00854357	0.892576
EEF1E1	black	0.0681953	0.0400812	0.0100423	0.015896	0.370245	0.334274	0.304452	0.039896	0.509178	0.161413	0.167789	0.0920279	0.936218	0.975017	0.945564	0.0178664	0.000619448	0.930545
ATP5F1C	black	0.0684032	0.00748815	0.00633109	0.0057595	0.462455	0.393983	0.379832	0.045466	0.745067	0.295283	0.172525	0.139777	0.984897	0.958552	0.854427	0.0614506	0.00110515	0.850667
VDAC2	black	0.0947583	0.0176517	0.00609479	0.00644746	0.376571	0.319969	0.304185	0.0387326	0.624407	0.23548	0.139851	0.111859	0.990755	0.962942	0.868135	0.0317963	0.000301076	0.866313
CCNY	black	0.099482	0.0138542	0.0157882	0.0117229	0.529174	0.457432	0.443004	0.0779035	0.832714	0.376155	0.22008	0.191065	0.969204	0.935765	0.838488	0.112325	0.00500099	0.850216
NPTXR	black	0.123139	0.0164499	0.00998394	0.00791129	0.410255	0.35487	0.34554	0.056522	0.727877	0.326774	0.160491	0.149595	0.959695	0.926661	0.829748	0.0653709	0.00107773	0.836703
TMEM65	black	0.130678	0.110265	0.010353	0.0199463	0.248264	0.231097	0.193655	0.0305237	0.329433	0.101648	0.111999	0.0618023	0.928607	0.961495	0.977067	0.00287912	3.68e-05	0.96358
ECSIT	black	0.131082	0.888648	0.186675	0.116674	0.0808394	0.0587651	0.0853966	0.237497	0.420856	0.582317	0.0633953	0.285563	0.713892	0.737786	0.701776	0.0486862	0.00108435	0.791589
AKAP8L	black	0.135066	0.0540666	0.00834195	0.0109799	0.289721	0.252282	0.228598	0.0350291	0.46547	0.167229	0.120286	0.0841434	0.984688	0.989349	0.906087	0.0110536	7.94e-05	0.911979
SLC2A1	black	0.138521	0.150363	0.0140901	0.0286578	0.234736	0.226947	0.186764	0.0297042	0.277749	0.084293	0.118143	0.0567398	0.9013	0.930599	0.975601	0.00148061	5.04e-05	0.990729
SLC3A2	black	0.161206	0.058195	0.00752144	0.0105393	0.264617	0.228461	0.211964	0.0306466	0.432969	0.155485	0.104909	0.077295	0.983129	0.989449	0.915596	0.00760272	3.18e-05	0.906266
FAM49B	black	0.173959	0.0635872	0.00775682	0.0105838	0.252091	0.220577	0.202273	0.0302114	0.417786	0.157646	0.0988804	0.0768029	0.987187	0.985896	0.91662	0.00689277	2.15e-05	0.902514
ALB	black	0.191402	0.0282388	0.0124367	0.0103891	0.357403	0.29646	0.307081	0.0547845	0.662328	0.294864	0.14652	0.136106	0.969118	0.929373	0.842908	0.0443106	0.000742528	0.852243
CDH13	black	0.19529	0.0412177	0.0150676	0.0121427	0.344582	0.265987	0.285489	0.0560183	0.592499	0.285302	0.137207	0.133919	0.982151	0.934083	0.856561	0.0378711	0.00063407	0.867579
ECHS1	black	0.196745	0.129717	0.0103967	0.0179991	0.206977	0.187809	0.162173	0.0280643	0.303552	0.10647	0.0919086	0.0597169	0.954887	0.97739	0.965007	0.00192553	6.83e-06	0.948554
KCNAB2	black	0.199713	0.570553	0.193715	0.210553	0.0277722	0.0261555	0.028662	0.141419	0.0944142	0.172992	0.0397214	0.112586	0.883081	0.892022	0.913101	0.000295101	1.81e-05	0.957563
SPTBN4	black	0.20907	0.405159	0.23618	0.301275	0.0227422	0.0314569	0.0259477	0.141141	0.0636631	0.127509	0.0453164	0.112564	0.900142	0.956011	0.992322	7.38e-05	4.16e-05	0.981752
ARHGEF2	black	0.215467	0.66838	0.206803	0.22595	0.0425596	0.0405753	0.0451172	0.153037	0.129304	0.202939	0.0566151	0.136672	0.885674	0.912057	0.923763	0.00106126	0.000185639	0.957561
PABPC4	black	0.219909	0.0820205	0.00864111	0.0119734	0.228691	0.198781	0.184744	0.0313789	0.395391	0.150479	0.0931608	0.0725715	0.99073	0.979278	0.911343	0.00542007	1.32e-05	0.906749
EEF2	black	0.22192	0.0599678	0.000273959	0.0103702	0.278747	0.230192	0.0561985	0.0380637	0.905566	0.0522679	0.353502	0.0996934	0.578991	0.638931	0.496418	0.0154777	8.73e-05	0.707302
MOB2	black	0.225578	0.0462336	0.00965416	0.00993506	0.301786	0.262497	0.250618	0.0497358	0.587134	0.252323	0.118598	0.119382	0.947213	0.925237	0.838036	0.0295943	0.000204708	0.847489
PHC2	black	0.23576	0.031248	0.0374295	0.0119258	0.359301	0.30489	0.461305	0.0683786	0.510351	0.515602	0.0741547	0.159768	0.86502	0.722586	0.99477	0.0617597	0.00113588	0.653938
UBL7	black	0.245222	0.35526	0.954023	0.477352	0.0610875	0.0728024	0.410869	0.278564	0.00364308	0.707537	0.00283415	0.179305	0.44323	0.378219	0.416268	0.00290312	0.00445913	0.430213
OMG	black	0.245935	0.325259	0.314091	0.747385	0.00103515	0.188784	0.0279183	0.0271677	0.0495266	0.105702	0.0615177	0.377551	0.543318	0.582688	0.546667	4.08e-05	0.000212396	0.615844
MARCHF5	black	0.252976	0.95091	0.208113	0.166052	0.104633	0.101624	0.107731	0.251972	0.387599	0.490001	0.0915902	0.267784	0.78417	0.796106	0.766267	0.0431147	0.00294768	0.848987
RPL34	black	0.256275	0.733625	0.172965	0.178534	0.0425765	0.0370803	0.0405842	0.146529	0.136252	0.221683	0.0473893	0.13755	0.859052	0.885762	0.885241	0.00152608	6.44e-05	0.934249
NDUFB5	black	0.267568	0.382175	0.224194	0.297655	0.0237571	0.0279113	0.0232411	0.13464	0.0471721	0.0956843	0.0458674	0.084497	0.957286	0.96797	0.99589	9.24e-06	2.12e-05	0.962815
HADHB	black	0.26953	0.204729	0.464947	0.78241	0.000103434	0.440763	0.0398702	0.0118683	0.0406964	0.0995717	0.101524	0.673514	0.392023	0.346244	0.306843	0.000114765	0.00246402	0.456795
COQ3	black	0.27035	0.774952	0.138129	0.146549	0.0321629	0.0303474	0.0317958	0.11697	0.121638	0.181644	0.0360417	0.105163	0.869766	0.881232	0.883856	0.00039512	3.36e-06	0.934138
SLC44A2	black	0.303367	0.532645	0.172849	0.21933	0.0263607	0.0276799	0.0236058	0.11774	0.0657128	0.111874	0.0413546	0.0848012	0.925212	0.950648	0.957443	2.62e-05	4.73e-06	0.985239
NT5DC2	black	0.307005	0.122414	0.016613	0.0972251	0.050888	0.524983	0.168699	0.00248574	0.38627	0.168575	0.0965572	0.323073	0.576588	0.606564	0.677306	0.00686031	4.16e-05	0.514441
DNMT1	black	0.313749	0.152758	0.0120633	0.0178757	0.183499	0.170918	0.145416	0.0324924	0.325389	0.134624	0.0814449	0.0723383	0.984957	0.994043	0.927123	0.0029335	4.27e-06	0.915993
COQ5	black	0.31809	0.90773	0.23836	0.229968	0.0920096	0.0840111	0.0996551	0.230221	0.281238	0.347867	0.101778	0.221086	0.862882	0.866163	0.846486	0.0196799	0.00330237	0.911762
KYAT3	black	0.327539	0.169359	0.000436802	0.0197638	0.186615	0.162926	0.0244211	0.0338539	0.710214	0.0226707	0.323182	0.073467	0.569259	0.582054	0.51112	0.00307013	8.52e-06	0.635863
ARF6	black	0.329567	0.910226	0.10254	0.0881166	0.0496292	0.0411864	0.0470119	0.121355	0.219975	0.282466	0.0395127	0.136297	0.813669	0.828588	0.802066	0.00371442	8.62e-06	0.870393
EXOSC9	black	0.330607	0.0656384	0.01362	0.00987504	0.273905	0.20792	0.219255	0.0552071	0.557808	0.287812	0.103195	0.128867	0.922853	0.899353	0.815856	0.0294113	0.000133571	0.845623
NAA15	black	0.340243	0.310693	0.285196	0.388082	0.0295793	0.0372232	0.0313923	0.155017	0.0399887	0.0788477	0.0607892	0.0862608	0.982064	0.994265	0.939776	8.83e-06	0.000160564	0.933214
AGPAT3	black	0.340451	0.854584	0.115463	0.123747	0.0337991	0.0306182	0.0314094	0.101733	0.123589	0.167868	0.0347339	0.0970694	0.871424	0.89139	0.882956	0.000297014	7.18e-07	0.936047
TOM1L2	black	0.349979	0.324488	0.249069	0.367948	0.0297684	0.0384685	0.0277781	0.132689	0.034693	0.0658026	0.0596113	0.0782036	0.989345	0.968417	0.922011	1.01e-06	8.27e-05	0.911093
KIF21A	black	0.361091	0.131207	0.0106174	0.012407	0.180446	0.138124	0.139859	0.0349803	0.347773	0.149844	0.0709914	0.0665278	0.992916	0.94133	0.876606	0.0032301	1.2e-06	0.912271
ATP6V0A1	black	0.366954	0.177981	0.0118158	0.0173474	0.154166	0.137964	0.122225	0.0296538	0.285727	0.117931	0.0673083	0.0598586	0.999215	0.982134	0.925409	0.00125161	2.71e-07	0.92608
ZMPSTE24	black	0.372857	0.991335	0.0982627	0.0980773	0.0406973	0.034621	0.0374674	0.101169	0.156849	0.199438	0.0346174	0.10575	0.854177	0.866649	0.853187	0.000809714	8.59e-07	0.906923
TMEM33	black	0.375374	0.395168	0.248044	0.347233	0.0352612	0.0416136	0.0333769	0.132518	0.0432704	0.0791846	0.0691237	0.0812076	0.982467	0.969225	0.929095	5.53e-06	0.000152789	0.908266
NOVA2	black	0.378133	0.061978	0.00313901	0.0140806	0.306082	0.232989	0.119673	0.0668794	0.885534	0.161897	0.267884	0.145541	0.676636	0.838942	0.563111	0.0433603	0.000605999	0.886712
DPCD	black	0.405582	0.100611	0.0122618	0.0107697	0.195714	0.168848	0.16058	0.0418432	0.449455	0.225726	0.074715	0.0995936	0.924954	0.914195	0.839775	0.0103854	7.64e-06	0.853735
ERCC4	black	0.40631	0.13539	0.0114514	0.0127588	0.170471	0.141914	0.137732	0.0369495	0.374457	0.165773	0.0693707	0.0760118	0.957207	0.932063	0.862364	0.00438297	1.28e-06	0.885518
RHBDL3	black	0.406683	0.227191	0.0352245	0.00831771	0.568713	0.0717553	0.216125	0.274645	0.421069	0.237249	0.131835	0.0303993	0.658497	0.605128	0.548213	0.0218107	0.00108448	0.709863
DNAJB14	black	0.415434	0.118206	0.0110601	0.0107576	0.175064	0.14497	0.1408	0.0376211	0.397842	0.196148	0.0674533	0.0858575	0.936011	0.920308	0.848968	0.0063641	1.46e-06	0.866067
GOLGA4	black	0.417671	0.164066	0.0136689	0.0154756	0.168146	0.140855	0.134018	0.039047	0.352317	0.158656	0.0688219	0.0776497	0.959427	0.938319	0.873781	0.0039403	1.7e-06	0.892541
CHTOP	black	0.420674	0.0923569	0.0114618	0.00924403	0.204639	0.165021	0.16801	0.0447108	0.472537	0.243845	0.0721351	0.104681	0.916933	0.890092	0.822539	0.0136549	8.66e-06	0.835482
UCHL5	black	0.426097	0.0434455	0.00972017	0.00615272	0.260798	0.209522	0.21871	0.0539294	0.645266	0.346106	0.0907654	0.139943	0.871313	0.861924	0.766737	0.0394078	7.69e-05	0.796895
EML4	black	0.438821	0.348867	0.0241858	0.036537	0.129789	0.118097	0.104378	0.0400113	0.216405	0.0918194	0.0693557	0.0577602	0.975735	0.990159	0.95701	0.000584997	1.17e-06	0.959135
TIPRL	black	0.439984	0.133457	0.0176587	0.0861202	0.0371747	0.453864	0.145407	0.00247729	0.392893	0.195506	0.0771103	0.332787	0.540472	0.643798	0.707568	0.00679753	9.36e-06	0.482955
PPFIA4	black	0.445718	0.485758	0.186504	0.279331	0.0306435	0.0399435	0.0285476	0.106002	0.0456889	0.0731113	0.052189	0.075356	0.991621	0.976147	0.946604	1.98e-06	1.98e-05	0.943357
MAP1LC3B	black	0.446783	0.470909	0.17987	0.0839615	0.196143	0.00156716	0.033847	0.419006	0.0511588	0.0777031	0.0566989	0.00559703	0.556596	0.558004	0.584557	9e-06	4.01e-05	0.502825
CNOT7	black	0.448637	0.456209	0.547564	0.321271	0.036101	0.0443906	0.193311	0.13311	0.00313468	0.303824	0.00403902	0.0784034	0.536602	0.567319	0.509871	9.08e-06	9.75e-05	0.614641
CFL2	black	0.448989	0.732412	0.12777	0.0414538	0.215493	0.00177468	0.0406833	0.382413	0.0918539	0.118966	0.0483576	0.00727117	0.606875	0.516931	0.530183	0.000101429	1.19e-05	0.561445
HSD11B1	black	0.45375	0.915306	0.0831546	0.0821683	0.0435892	0.0378676	0.0399115	0.0927641	0.171553	0.194332	0.0345922	0.100229	0.85732	0.863594	0.844693	0.000855965	2.92e-07	0.899905
SF3B1	black	0.458912	0.345878	0.483661	0.84606	0.00123698	0.274754	0.0961292	0.0170737	0.0104007	0.155816	0.0270286	0.382484	0.787461	0.69002	0.274227	7.51e-06	0.000408411	0.417214
ATG5	black	0.461052	0.270411	0.0170168	0.00181836	0.473411	0.0193597	0.129804	0.222066	0.274955	0.127093	0.0741483	0.00482653	0.563842	0.534358	0.499929	0.00192213	4.85e-06	0.620803
NRAS	black	0.462041	0.246561	0.0153011	0.020886	0.128644	0.116663	0.10293	0.0341971	0.259451	0.119685	0.0591172	0.0604985	0.983146	0.960914	0.912804	0.00101504	5.59e-08	0.919763
DTNB	black	0.462615	0.253136	0.0174963	0.0236095	0.133394	0.124549	0.105018	0.0358442	0.264132	0.12823	0.0651953	0.0674911	0.971833	0.978501	0.917246	0.00133609	3.94e-07	0.926327
RAP1GAP	black	0.463716	0.708774	0.136341	0.173341	0.0326511	0.034231	0.0299112	0.0978124	0.076662	0.11085	0.0417096	0.0781871	0.946937	0.951523	0.964501	3.53e-05	2.12e-06	0.998056
GABARAPL2	black	0.468068	0.612456	0.154779	0.213804	0.0338757	0.0372336	0.0305234	0.0952957	0.0589891	0.0821513	0.0475179	0.0703948	0.980414	0.996741	0.982516	4.55e-06	5.47e-06	0.960638
CARS1	black	0.472538	0.543842	0.165905	0.234749	0.0302269	0.0338476	0.027514	0.0966494	0.0475031	0.0728854	0.0472609	0.0660824	0.994744	0.995124	0.966061	1.23e-06	4.85e-06	0.948844
PRKAR1B	black	0.484855	0.550429	0.156401	0.236937	0.0284422	0.0355987	0.0252684	0.0905885	0.0483429	0.0689037	0.0494243	0.0678533	0.974102	0.969609	0.964906	9.07e-07	3.93e-06	0.945578
PTPN5	black	0.491058	0.239864	0.0243333	0.00288904	0.506467	0.0356185	0.162154	0.246485	0.365371	0.205006	0.0959183	0.0153815	0.64734	0.552717	0.505496	0.00978059	9.56e-05	0.687619
SDHA	black	0.492162	0.455617	0.187629	0.093746	0.202369	0.00211817	0.0369522	0.422285	0.0497194	0.0710032	0.0610499	0.00566558	0.546196	0.568887	0.601696	8.63e-06	6.44e-05	0.500656
IARS2	black	0.493754	0.507183	0.165117	0.250038	0.0286625	0.0347408	0.0261981	0.0956355	0.042016	0.060294	0.0470761	0.061039	0.991833	0.985619	0.952541	1.83e-07	3.9e-06	0.93859
TGM2	black	0.495503	0.180846	0.0179668	0.0198291	0.171966	0.148001	0.141036	0.0483393	0.378658	0.188964	0.0730208	0.0966667	0.937927	0.927225	0.864536	0.0066469	1.1e-05	0.877075
TTC9	black	0.49705	0.303555	0.020551	0.0284476	0.125053	0.117663	0.100872	0.0393979	0.248375	0.117417	0.0604972	0.0662881	0.979658	0.967347	0.920027	0.00106714	3.34e-07	0.924502
GAK	black	0.497702	0.479728	0.172712	0.090063	0.207434	0.00284912	0.0363855	0.41316	0.0561157	0.0729967	0.0664796	0.00640111	0.572968	0.587926	0.594992	1.56e-05	7.05e-05	0.499688
PURA	black	0.498639	0.284762	0.000847948	0.0281716	0.138368	0.123646	0.0141744	0.038678	0.63814	0.0184862	0.297231	0.0685165	0.549083	0.586307	0.497724	0.00149738	2.13e-06	0.619932
CKAP5	black	0.504426	0.536005	0.206461	0.606172	0.00172262	0.227181	0.0325377	0.0127857	0.0550976	0.0786924	0.0615718	0.332077	0.553833	0.539233	0.523149	1.22e-05	4.99e-05	0.612067
DYNC1H1	black	0.507854	0.574552	0.147425	0.219033	0.0288823	0.0339759	0.0261379	0.0898944	0.0473426	0.0692809	0.0440664	0.0627477	0.991796	0.99607	0.969901	7.16e-07	1.7e-06	0.956588
CLSTN3	black	0.510595	0.322392	0.0305586	0.155657	0.0190547	0.406307	0.104037	0.00206855	0.238992	0.116396	0.069033	0.294742	0.567013	0.585095	0.616844	0.00103873	2.64e-06	0.515519
DDOST	black	0.513079	0.329213	0.0192163	0.0294582	0.113934	0.0996708	0.0887805	0.0315026	0.19786	0.0920477	0.0586315	0.051601	0.988627	0.999246	0.957465	0.000254741	2.42e-08	0.961959
GNG10	black	0.514192	0.520942	0.109197	0.206454	0.0273601	0.297643	0.117201	0.0307891	0.405676	0.434391	0.0820066	0.505813	0.475531	0.791608	0.831403	0.0282785	0.000710925	0.496575
DIP2C	black	0.515025	0.259134	0.0747959	0.0264524	0.131799	0.121251	0.267938	0.0412963	0.116219	0.309326	0.0131206	0.0700978	0.715289	0.660682	0.780415	0.00147427	9.45e-07	0.621945
CLIC1	black	0.515132	0.521961	0.182606	0.280483	0.0375127	0.0417437	0.0339247	0.0995247	0.0426735	0.0636104	0.0610422	0.0673988	0.969918	0.952099	0.919445	9.15e-07	3.81e-05	0.916122
TAF10	black	0.515991	0.0674372	0.0120619	0.00810724	0.231633	0.180186	0.194567	0.0560842	0.587912	0.333235	0.0822249	0.138618	0.868538	0.859534	0.775808	0.0319098	5.34e-05	0.80027
CAMK2D	black	0.518095	0.375359	0.266589	0.754371	0.00153626	0.239948	0.0325531	0.0159655	0.0349232	0.0569242	0.0712095	0.318172	0.602652	0.509869	0.471512	1.16e-06	0.000155116	0.651748
GCSH	black	0.523108	0.425611	0.194243	0.299955	0.0300023	0.0387634	0.0271017	0.103069	0.0334247	0.051509	0.0547074	0.0603742	0.964646	0.959473	0.917238	3.03e-08	1.46e-05	0.908898
UBE2L3	black	0.523179	0.485255	0.173034	0.266562	0.0287577	0.0358493	0.0265244	0.0951916	0.0376689	0.0549246	0.0496041	0.059193	0.976263	0.971812	0.934401	4.91e-08	5.72e-06	0.926771
HNRNPA3	black	0.523198	0.315692	0.000987485	0.0307216	0.133005	0.115601	0.0120994	0.0383174	0.605531	0.0172246	0.297253	0.0675916	0.547874	0.572431	0.502383	0.00111713	1.74e-06	0.602484
HSDL2	black	0.533531	0.589651	0.0585715	0.0447683	0.066841	0.0519151	0.0617629	0.0909726	0.291962	0.288257	0.0392515	0.126752	0.81226	0.821103	0.779508	0.005308	1.55e-06	0.838464
OLA1	black	0.535744	0.436415	0.23558	0.697981	0.00152366	0.241359	0.0320586	0.0135622	0.0394499	0.0600301	0.0674103	0.313042	0.590149	0.513487	0.482949	1.41e-06	8.89e-05	0.64047
SCG5	black	0.539663	0.526213	0.0353265	0.00767973	0.402058	0.014717	0.0983463	0.246431	0.178069	0.091106	0.0740324	0.00448066	0.543444	0.571914	0.54932	0.000485302	7.66e-06	0.574185
PBXIP1	black	0.540814	0.317047	0.018198	0.0270563	0.109363	0.0966961	0.0870305	0.031565	0.206951	0.0990435	0.0543922	0.052974	0.999364	0.984674	0.942943	0.000307569	5.83e-09	0.946257
ACAD9	black	0.544086	0.798851	0.103699	0.140149	0.0323162	0.0340848	0.0290757	0.0771459	0.0755956	0.0898789	0.0363803	0.0639238	0.954833	0.958363	0.970652	7.67e-06	4.85e-08	0.993664
EPHB1	black	0.549797	0.420875	0.559794	0.369354	0.0414584	0.0562932	0.208018	0.127551	0.00188208	0.251771	0.00562006	0.0725697	0.501358	0.609659	0.46027	1.71e-06	0.000193195	0.643521
TMEM177	black	0.569992	0.123631	0.0136262	0.0114992	0.179066	0.146449	0.148504	0.0510802	0.470591	0.255527	0.0682398	0.11048	0.887627	0.87699	0.800163	0.0136865	7.92e-06	0.831281
LCLAT1	black	0.577666	0.0607888	0.0131253	0.00725006	0.225787	0.173719	0.192737	0.0610945	0.644741	0.383679	0.0809009	0.156712	0.833353	0.8402	0.739929	0.0427019	6.17e-05	0.77943
C3	black	0.582798	0.833355	0.117737	0.037429	0.239242	0.00376559	0.0503057	0.396913	0.129896	0.139248	0.0579744	0.010823	0.641636	0.513784	0.508438	0.000628928	3.37e-05	0.595777
ACAA1	black	0.583656	0.732547	0.112025	0.162285	0.0322387	0.0369846	0.0284562	0.0765803	0.0620056	0.0759087	0.0398112	0.060269	0.975609	0.986847	0.996891	2e-06	1.46e-07	0.982188
TRAPPC1	black	0.590359	0.824755	0.0685214	0.0720826	0.0504061	0.0425369	0.0437671	0.0742903	0.158401	0.169058	0.0370658	0.0881729	0.886505	0.900351	0.881873	0.000487327	1.14e-07	0.91864
SERBP1	black	0.591527	0.283982	0.0198506	0.0246483	0.133063	0.112028	0.106609	0.0419952	0.256809	0.13902	0.057453	0.066283	0.984797	0.938637	0.907168	0.00137581	4.89e-07	0.919213
VPS35	black	0.596388	0.375654	0.0208859	0.0326401	0.101107	0.0905002	0.0803813	0.0326125	0.183003	0.0920601	0.053448	0.051151	0.996052	0.992569	0.95766	0.000184926	5.64e-09	0.957178
CNOT9	black	0.600145	0.108273	0.0198942	0.012872	0.215673	0.181863	0.184705	0.0734639	0.584048	0.358244	0.0869001	0.152241	0.855132	0.843447	0.761235	0.0372041	0.000110596	0.803466
NUP88	black	0.601694	0.97848	0.232823	0.132541	0.0658697	0.057343	0.16427	0.107303	0.0556881	0.314977	0.0120429	0.0990523	0.771805	0.647342	0.788574	0.000774378	3.73e-05	0.676037
DCC	black	0.611684	0.599214	0.0837573	0.103719	0.16581	0.152012	0.134197	0.0995959	0.249375	0.140126	0.112572	0.113584	0.993637	0.987758	0.950258	0.00471973	0.000537614	0.986383
TMEM30A	black	0.621699	0.431245	0.206527	0.329746	0.036715	0.0498931	0.0330022	0.109746	0.0353313	0.0486457	0.0658716	0.0632707	0.942527	0.938004	0.902192	2.06e-07	5.65e-05	0.892359
PALM	black	0.621762	0.320362	0.052393	0.0642165	0.187626	0.185006	0.165852	0.0821799	0.354101	0.220015	0.119799	0.127574	0.969197	0.977789	0.913577	0.0114262	0.000671005	0.93297
RBM3	black	0.625046	0.508984	0.058222	0.0478188	0.101645	0.0843911	0.0885891	0.103484	0.351907	0.32306	0.0541068	0.152089	0.813681	0.837544	0.782615	0.0119158	3.79e-05	0.842439
MAP2K2	black	0.625147	0.999633	0.0816274	0.0979107	0.041119	0.0351313	0.0351484	0.0736947	0.108385	0.113078	0.0373099	0.0673262	0.940392	0.929268	0.922128	5.97e-05	2.72e-08	0.971861
CSE1L	black	0.627736	0.230049	0.0580309	0.0640549	0.307484	0.271077	0.275716	0.133053	0.571138	0.325549	0.166386	0.202229	0.92691	0.91428	0.849791	0.0613367	0.0050319	0.871371
GPC5	black	0.629823	0.507869	0.0287453	0.00547925	0.378364	0.00929184	0.087665	0.231602	0.167474	0.0857109	0.0629539	0.00294507	0.534564	0.554255	0.534344	0.000222244	9.67e-07	0.568785
GLRX3	black	0.633572	0.697151	0.1191	0.17714	0.0340279	0.0373291	0.0287703	0.0777762	0.056516	0.0630842	0.0446708	0.0555685	0.998931	0.994262	0.983512	5.75e-07	3.83e-07	0.952855
MAST1	black	0.633889	0.406699	0.00514217	0.0405226	0.118866	0.111464	0.0241506	0.0448238	0.456503	0.0323949	0.199885	0.0689205	0.66759	0.709004	0.629453	0.000843036	2.07e-06	0.734601
NAPA	black	0.634715	0.269202	0.0167172	0.021006	0.113846	0.0946677	0.0915513	0.0354349	0.256202	0.136399	0.0521602	0.0644332	0.956946	0.947172	0.895433	0.00098825	1.58e-08	0.911024
MYDGF	black	0.641108	0.775841	0.107036	0.0380282	0.225432	0.00205145	0.0411395	0.349209	0.0774036	0.0834188	0.0505275	0.00405748	0.557557	0.538205	0.549983	1.97e-05	4.75e-06	0.530084
TXNRD2	black	0.642656	0.229457	0.0502393	0.0227846	0.159668	0.113959	0.149414	0.133339	0.650081	0.578456	0.0695108	0.240752	0.733525	0.743173	0.665483	0.0742706	0.000316638	0.740595
AGT	black	0.643312	0.982825	0.0750512	0.0959245	0.0394467	0.0373928	0.0347386	0.0678128	0.10638	0.107471	0.0353348	0.0662903	0.936233	0.937547	0.932753	4.28e-05	5.04e-09	0.962155
IVD	black	0.644398	0.996937	0.0825231	0.17034	0.0813752	0.0936086	0.0656562	0.049637	0.0555402	0.0302624	0.0847508	0.0410211	0.864566	0.868185	0.848387	1.05e-07	1.82e-05	0.887638
TOR1A	black	0.648523	0.220848	0.0160329	0.0171912	0.125194	0.107632	0.103669	0.0403696	0.320853	0.182629	0.0529943	0.0835337	0.912463	0.917707	0.857728	0.0032193	1.47e-07	0.866071
CASTOR1	black	0.653493	0.0478635	0.0192643	0.0147701	0.380024	0.313324	0.250195	0.14782	0.885128	0.546868	0.218768	0.317388	0.652049	0.900762	0.550676	0.220736	0.00471716	0.8531
TMED2	black	0.654642	0.898902	0.0930668	0.024287	0.276354	0.00829414	0.0702582	0.375192	0.201707	0.196764	0.0605365	0.01623	0.680067	0.504563	0.488572	0.00253423	6.01e-05	0.653082
MTARC2	black	0.655782	0.697608	0.0525032	0.0532976	0.0532504	0.0443811	0.0461641	0.0674274	0.18779	0.176811	0.0347708	0.0857715	0.874312	0.88491	0.851889	0.00068986	7.73e-09	0.898847
ARHGEF4	black	0.656037	0.618514	0.150638	0.243133	0.0401997	0.0484601	0.0358006	0.0857536	0.0458329	0.0566829	0.0566242	0.0600979	0.956553	0.950447	0.920235	3.54e-07	1.41e-05	0.92245
SMARCD3	black	0.656379	0.382975	0.0208	0.0324428	0.110477	0.0935442	0.0799236	0.0415378	0.223771	0.100793	0.0609948	0.0574931	0.968136	0.980508	0.900335	0.000502669	1e-07	0.969532
TBC1D9B	black	0.660416	0.245673	0.0169074	0.0179268	0.125374	0.10235	0.0996279	0.0444691	0.309317	0.175337	0.052143	0.0781617	0.926474	0.904479	0.847353	0.00285368	1.21e-07	0.88203
TRIM28	black	0.66746	0.900166	0.09078	0.127262	0.0370904	0.0392044	0.0337186	0.0654322	0.0770344	0.084029	0.0382472	0.0610514	0.973326	0.978954	0.995112	5.68e-06	3.89e-08	0.992632
CADM2	black	0.667499	0.727495	0.0544258	0.0571173	0.0540826	0.0470693	0.0458339	0.0671006	0.176303	0.163521	0.0363867	0.0805433	0.888541	0.895453	0.866184	0.000469793	1.05e-08	0.9167
MGST1	black	0.67154	0.302969	0.0525431	0.0289062	0.14261	0.11022	0.128038	0.125375	0.542266	0.50112	0.0655192	0.209886	0.762542	0.772754	0.701132	0.0473732	0.000188228	0.777115
SNRNP70	black	0.67574	0.369105	0.0297941	0.0376238	0.131993	0.115323	0.106157	0.0535728	0.260961	0.144674	0.0674219	0.0826974	0.959832	0.949096	0.912057	0.00206084	6.4e-06	0.923183
PIGK	black	0.676113	0.130292	0.0145584	0.0103791	0.164891	0.131129	0.132828	0.0528163	0.48088	0.287057	0.063401	0.117363	0.854545	0.866984	0.772107	0.0147856	4.21e-06	0.828144
KIF5C	black	0.677024	0.719506	0.111296	0.17511	0.0349517	0.0398069	0.0294907	0.0706088	0.0516311	0.0584481	0.0445809	0.0527703	0.989678	0.977619	0.961885	1.55e-07	2.67e-07	0.949194
MPP1	black	0.681271	0.842313	0.091698	0.135651	0.0350498	0.038349	0.0304148	0.0664162	0.0684024	0.0711564	0.0390093	0.0543188	0.984723	0.987938	0.996856	1.45e-06	1.62e-08	0.984758
KHDRBS1	black	0.686882	0.584615	0.155737	0.253951	0.0377731	0.0457696	0.0336358	0.0842709	0.0399604	0.0499876	0.0603393	0.0555871	0.945323	0.938103	0.907351	6.09e-08	1.34e-05	0.907799
LRRC8C	black	0.688314	0.454118	0.00690382	0.0372195	0.0997587	0.089639	0.0235931	0.0439366	0.365373	0.0403345	0.142387	0.0617369	0.718521	0.782183	0.667915	0.000445687	6.35e-08	0.788179
GLYR1	black	0.690446	0.346416	0.0240263	0.0288003	0.099904	0.0980023	0.0840225	0.0397048	0.239929	0.145612	0.0505046	0.076121	0.930506	0.952487	0.909347	0.00108819	4.29e-08	0.895745
BLVRB	black	0.690776	0.909272	0.0669132	0.0837721	0.0427549	0.0423624	0.037409	0.0663479	0.12334	0.115798	0.0350798	0.0691138	0.923043	0.929074	0.915352	8.64e-05	2.45e-09	0.947139
CHMP1B	black	0.691209	0.985179	0.0779279	0.0208634	0.25539	0.00350262	0.0516902	0.33871	0.13045	0.121504	0.0489935	0.00614415	0.60621	0.508794	0.502279	0.000247944	3.81e-06	0.58325
VPS51	black	0.694011	0.350132	0.0208264	0.0265459	0.0954861	0.0856193	0.0777972	0.0356667	0.218643	0.123375	0.0475119	0.0625332	0.953299	0.954634	0.914168	0.000499875	7.34e-10	0.916135
RNF13	black	0.69515	0.246895	0.0188256	0.0202073	0.127334	0.108285	0.107492	0.0429572	0.312794	0.176807	0.0557524	0.0827741	0.922502	0.917763	0.871483	0.00294623	4.73e-07	0.872908
CLCN5	black	0.696801	0.938609	0.0894796	0.0245535	0.279144	0.00675729	0.0670964	0.361394	0.171669	0.154631	0.062696	0.0109749	0.641488	0.514509	0.506146	0.0011225	3.89e-05	0.617184
CHMP1A	black	0.703318	0.1382	0.0153536	0.0120132	0.158234	0.127395	0.135584	0.0484664	0.455094	0.265916	0.0618654	0.112465	0.868363	0.878236	0.802776	0.0115651	3.96e-06	0.823666
HDHD3	black	0.704892	0.801317	0.0968426	0.148327	0.0376445	0.0393478	0.0307464	0.072534	0.0664374	0.0648507	0.042512	0.0538534	0.996304	0.993829	0.99524	1.5e-06	1.05e-07	0.964736
MTHFD1L	black	0.705207	0.322304	0.0207927	0.0237508	0.0958442	0.0847434	0.0822119	0.0375438	0.236006	0.141603	0.0442478	0.0660654	0.949816	0.926855	0.897768	0.000806855	7.44e-10	0.891474
ME2	black	0.707498	0.427775	0.243923	0.749267	0.00252871	0.277279	0.0392537	0.0128843	0.0331255	0.0435552	0.0843646	0.298449	0.634046	0.475899	0.441833	4.08e-07	0.000213131	0.674973
SEC61G	black	0.707963	0.561555	0.0531509	0.044078	0.0771333	0.0596237	0.0658788	0.0850991	0.270339	0.257559	0.0436155	0.115702	0.848486	0.846038	0.802549	0.00443649	2.01e-06	0.86565
NDUFA6	black	0.710438	0.637009	0.0475319	0.048316	0.0596327	0.0484719	0.0522421	0.0638753	0.198314	0.175752	0.0364964	0.0842645	0.883459	0.88619	0.857784	0.000794654	1.54e-08	0.894311
SPG7	black	0.710819	0.342935	0.0207683	0.0255959	0.100726	0.0879208	0.0810925	0.042066	0.242172	0.139224	0.0492365	0.0667958	0.942986	0.930823	0.881998	0.0010136	1.14e-08	0.908037
SAR1B	black	0.711638	0.56727	0.0447782	0.0413691	0.0656829	0.055685	0.0561986	0.0699035	0.246373	0.21336	0.0376479	0.0984356	0.850731	0.866525	0.816204	0.00193549	6.35e-08	0.874893
ABCA2	black	0.71258	0.113154	0.020002	0.0113461	0.186363	0.142804	0.16262	0.0693612	0.562459	0.371143	0.0716862	0.148843	0.843669	0.826335	0.746969	0.0318439	4.23e-05	0.791863
AACS	black	0.727427	0.793793	0.176247	0.770543	0.000191037	0.540623	0.0511462	0.000966171	0.0894899	0.0944309	0.075835	0.612723	0.34271	0.324881	0.319116	0.000124601	0.000125074	0.365193
SDHAF2	black	0.730238	0.505652	0.0337953	0.0480838	0.0950386	0.0917794	0.0751151	0.0458275	0.172818	0.111479	0.0538522	0.0658983	0.980669	0.979313	0.954292	0.000357508	2.84e-07	0.953249
BCAT2	black	0.732614	0.739363	0.430954	0.2225	0.0505673	0.057191	0.233371	0.102573	0.00717674	0.299962	0.00463748	0.0714522	0.528718	0.567457	0.522283	2.72e-05	4.9e-05	0.593257
HEXA	black	0.736017	0.58069	0.143281	0.255218	0.0354259	0.0469784	0.0308045	0.0758253	0.0378589	0.0387404	0.0608378	0.0512265	0.951378	0.911513	0.89987	8.73e-10	6.75e-06	0.898307
INPP1	black	0.739593	0.553991	0.0312337	0.0498521	0.0777183	0.071598	0.0609506	0.036808	0.134906	0.0773658	0.0490662	0.0478648	0.989966	0.996007	0.978272	3.72e-05	1.01e-09	0.986332
FHIT	black	0.739881	0.777887	0.111847	0.109681	0.0872397	0.0763515	0.083943	0.111366	0.228777	0.218424	0.0751929	0.129125	0.911013	0.916562	0.891821	0.00429112	0.000171539	0.925018
WDR82	black	0.739897	0.854441	0.0853927	0.229173	0.0112657	0.166299	0.0501292	0.0151613	0.131733	0.127846	0.0514202	0.220819	0.651242	0.729236	0.741409	0.00021804	3.23e-06	0.663621
SH3GL1	black	0.742908	0.731676	0.050648	0.0584599	0.0526565	0.0474589	0.0443382	0.0599802	0.157161	0.14235	0.0353296	0.0747407	0.903003	0.916261	0.890492	0.000264237	1.09e-09	0.923152
LAMA5	black	0.74473	0.958849	0.0239595	0.112573	0.0438786	0.0437141	0.00588637	0.0662595	0.232953	0.0236298	0.141662	0.063494	0.659437	0.721273	0.663773	2.54e-05	9.64e-08	0.699934
VPS11	black	0.745926	0.856104	0.129196	0.34582	0.0136012	0.164021	0.0486518	0.0211354	0.0751812	0.0793798	0.067346	0.190216	0.74137	0.680936	0.669935	2.15e-05	3.44e-05	0.767628
VCL	black	0.755282	0.9078	0.084415	0.125449	0.0402606	0.0428194	0.0338476	0.0627696	0.0712438	0.0745581	0.0409098	0.055326	0.990736	0.994833	0.995803	2.87e-06	3.21e-08	0.985806
GOLGA3	black	0.757043	0.138386	0.0314649	0.0209682	0.228534	0.168523	0.198666	0.0813798	0.566715	0.357772	0.100288	0.165104	0.8716	0.868748	0.793584	0.0354852	0.000380147	0.832641
ABCF2	black	0.760319	0.527692	0.0341241	0.049589	0.0825799	0.0745989	0.067718	0.0399284	0.155879	0.0870623	0.0528885	0.052543	0.997468	0.992796	0.965822	9.01e-05	2.7e-08	0.975941
HNRNPUL2	black	0.76105	0.565053	0.0321554	0.053699	0.0796408	0.07676	0.0646946	0.0395449	0.141473	0.077354	0.050285	0.0493739	0.991672	0.999118	0.975907	5.46e-05	1.07e-08	0.979144
UBXN7	black	0.763726	0.774434	0.210451	0.367907	0.154826	0.190404	0.13576	0.164721	0.115513	0.0822357	0.179605	0.117529	0.888996	0.89929	0.888438	0.00199008	0.00633577	0.89677
DMTN	black	0.76771	0.494702	0.0270512	0.0390519	0.0797827	0.0733975	0.0628617	0.0379918	0.162529	0.0937066	0.0445948	0.0520564	0.982374	0.970798	0.941217	0.000103221	1.66e-11	0.956856
MVD	black	0.767757	0.190905	0.0183565	0.0165984	0.140257	0.110962	0.119179	0.0513754	0.396879	0.235542	0.0596285	0.099642	0.891795	0.884515	0.812197	0.00738534	2.97e-06	0.85246
SH3GLB1	black	0.773499	0.566188	0.0425025	0.0421976	0.0654168	0.0535372	0.0560184	0.0642745	0.228409	0.186286	0.0383766	0.0889517	0.873325	0.881063	0.835568	0.00126467	2.88e-08	0.887661
DPY30	black	0.780747	0.681295	0.118438	0.20196	0.0395391	0.0482009	0.0327398	0.0731265	0.0458835	0.0460115	0.0525615	0.0494154	0.955087	0.951924	0.931676	2.91e-08	1.61e-06	0.921079
ATP9A	black	0.780947	0.832708	0.0133243	0.0752613	0.0542891	0.0494581	0.00656682	0.0605921	0.31846	0.0314543	0.150033	0.0705789	0.608611	0.722727	0.603797	0.000140508	3.79e-08	0.709715
LNPEP	black	0.782	0.946139	0.069756	0.0927928	0.0428755	0.041622	0.0377949	0.058745	0.0928869	0.0928436	0.0366559	0.0580116	0.971921	0.958327	0.96979	1.68e-05	1.57e-09	0.973636
RARS1	black	0.786049	0.964236	0.0727777	0.111455	0.0412596	0.0426822	0.0339972	0.0586195	0.0777905	0.0719384	0.0402702	0.0527586	0.98424	0.99293	0.990999	3.08e-06	4.53e-09	0.989943
YKT6	black	0.789968	0.671707	0.0455966	0.0507147	0.0546125	0.0472256	0.046195	0.0565765	0.168354	0.141863	0.0352337	0.0718041	0.906267	0.91061	0.881546	0.000279935	9e-11	0.919316
ERP44	black	0.800449	0.404214	0.0272826	0.0308348	0.0904658	0.0795043	0.0757362	0.0412186	0.212269	0.136372	0.0454207	0.0675246	0.947809	0.937253	0.911963	0.000575758	5.13e-09	0.910322
PLCXD3	black	0.800623	0.921935	0.0640618	0.088076	0.0468596	0.0465144	0.0382037	0.0595255	0.10235	0.0924834	0.0392493	0.058604	0.959922	0.964479	0.954137	2.46e-05	2.81e-09	0.983496
RABIF	black	0.803532	0.586895	0.0324296	0.0495268	0.0703222	0.0669497	0.0562395	0.0389547	0.138561	0.0803228	0.0443399	0.0497346	0.988931	0.985768	0.9605	4.27e-05	9.36e-12	0.970111
STAT3	black	0.803962	0.537361	0.0417913	0.038955	0.0665427	0.0565922	0.05937	0.0645925	0.239213	0.200475	0.0372165	0.0923149	0.869885	0.867067	0.831562	0.00168867	2.56e-08	0.868028
ECI2	black	0.808288	0.888709	0.0616504	0.0839896	0.0466527	0.0442134	0.0386888	0.0555963	0.103577	0.0907779	0.0384433	0.0577403	0.963144	0.967283	0.958618	1.88e-05	8.09e-10	0.981185
MRPL44	black	0.811849	0.670295	0.142469	0.216569	0.0489409	0.0556438	0.0419494	0.0887683	0.0540289	0.0561011	0.0618348	0.0582072	0.948356	0.970018	0.934635	2.53e-06	1.5e-05	0.929043
LMNA	black	0.81534	0.799762	0.100511	0.161138	0.0419535	0.0479943	0.0346334	0.0666933	0.0577031	0.0562514	0.0468774	0.0528267	0.978508	0.972519	0.957688	4.6e-07	3.62e-07	0.952582
HDAC6	black	0.818009	0.834945	0.0525515	0.016287	0.304388	0.00579778	0.062421	0.254839	0.0956153	0.0616144	0.0591795	0.00220554	0.510707	0.579511	0.58188	1.36e-05	1.01e-06	0.52571
ARL15	black	0.819142	0.308022	0.0492972	0.00490282	0.408961	0.0235343	0.145171	0.33611	0.488967	0.436582	0.0793013	0.0466305	0.805681	0.476593	0.427413	0.0365893	0.000324847	0.805668
ITPA	black	0.821441	0.808699	0.0522984	0.0686808	0.0502188	0.0440241	0.0403073	0.0547215	0.117547	0.0984296	0.0369371	0.0553974	0.961575	0.947165	0.931256	3.18e-05	2.63e-11	0.975924
APOOL	black	0.821573	0.295647	0.0340725	0.0218009	0.110663	0.0819149	0.097898	0.0808268	0.432703	0.347727	0.0497973	0.143935	0.801971	0.812104	0.740813	0.0159455	6.65e-06	0.802987
MEST	black	0.821891	0.122803	0.0213131	0.0119074	0.181299	0.135284	0.156694	0.0679263	0.545054	0.383948	0.0706708	0.150761	0.835384	0.833772	0.75601	0.0291445	4.25e-05	0.798208
NAA30	black	0.823269	0.552915	0.052376	0.22308	0.00840674	0.336427	0.072418	0.00258306	0.170538	0.116528	0.056575	0.311723	0.53854	0.575917	0.585912	0.000365726	1.19e-06	0.510554
FAF1	black	0.825514	0.744191	0.113202	0.193339	0.0488075	0.0565284	0.0404976	0.0788146	0.0568946	0.0558378	0.0591609	0.0562452	0.96257	0.961844	0.942762	2.49e-06	7.28e-06	0.937583
ARHGAP23	black	0.828154	0.276119	0.0821411	0.0212446	0.123013	0.0943228	0.251847	0.0606336	0.153055	0.43107	0.00999285	0.0869179	0.775604	0.576674	0.879424	0.00443561	1.05e-06	0.586512
CTBP1	black	0.83335	0.772447	0.106292	0.17886	0.0424337	0.0473649	0.0355513	0.0650764	0.0488456	0.0497111	0.0523088	0.0489265	0.951689	0.949363	0.928297	7.12e-08	1.11e-06	0.930598
NARS2	black	0.836652	0.223115	0.00925797	0.0276374	0.167697	0.134709	0.059841	0.076825	0.709201	0.153042	0.204988	0.13664	0.630512	0.86469	0.561689	0.0195065	0.000137979	0.888437
GABRB3	black	0.842506	0.894928	0.0855697	0.136372	0.0407154	0.0449859	0.0345489	0.0596015	0.0643778	0.059331	0.0447384	0.0491987	0.981478	0.981541	0.97379	5.09e-07	5.51e-08	0.963781
DHRS11	black	0.849812	0.732216	0.0436874	0.0102216	0.322004	0.00568945	0.0655477	0.268573	0.133181	0.0838096	0.055982	0.00317406	0.549267	0.542843	0.526644	0.000114601	7.23e-07	0.554866
SCPEP1	black	0.849865	0.413076	0.0344097	0.0371127	0.101077	0.0921722	0.0829064	0.0533512	0.246497	0.164222	0.0547334	0.0813453	0.934668	0.932804	0.885902	0.0013995	8.86e-07	0.920529
MAP1S	black	0.851019	0.900123	0.0909511	0.16152	0.0624359	0.0646569	0.0497797	0.05934	0.0529462	0.0389895	0.0638567	0.0424156	0.895955	0.932633	0.902502	1.49e-07	3.36e-06	0.91169
PPCDC	black	0.861173	0.700463	0.138574	0.233056	0.0507108	0.0645018	0.0463659	0.0888977	0.0568612	0.0532403	0.0685056	0.0575822	0.932379	0.955058	0.924836	3.31e-06	3.35e-05	0.925561
PURB	black	0.861383	0.464466	0.046103	0.0423325	0.103336	0.0853493	0.0859921	0.0725263	0.280731	0.242227	0.0545054	0.116731	0.872898	0.894437	0.852761	0.00447933	9.06e-06	0.881415
ATPAF1	black	0.861916	0.687315	0.122178	0.205953	0.0411041	0.0502549	0.0352431	0.0737165	0.0450554	0.0441358	0.0553178	0.0485652	0.939811	0.95113	0.922957	5.45e-08	2.51e-06	0.922316
PSMA4	black	0.865135	0.72621	0.0432959	0.0676633	0.0604646	0.0600966	0.0485747	0.0428081	0.110067	0.0698454	0.0439736	0.0479936	0.997439	0.999237	0.983017	1.23e-05	9.51e-11	0.992414
HAGH	black	0.866374	0.92764	0.0635099	0.094474	0.0463331	0.0480971	0.0391436	0.0545305	0.0934054	0.0747635	0.040526	0.05219	0.985072	0.984751	0.979731	6.92e-06	1.81e-09	0.996413
ERP29	black	0.872202	0.895558	0.081954	0.136067	0.0431286	0.048968	0.0360611	0.0607664	0.0670001	0.0552473	0.0456626	0.0483368	0.980456	0.982992	0.976467	6.5e-07	6.73e-08	0.963865
SELENOF	black	0.878227	0.883191	0.129154	0.507881	0.00503871	0.334735	0.0567543	0.00493029	0.0655088	0.0464296	0.0794422	0.279647	0.627828	0.477095	0.462886	4.21e-06	4.53e-05	0.621647
PSMD8	black	0.878899	0.568524	0.153499	0.271709	0.044118	0.0579784	0.0375765	0.081368	0.0338432	0.0345996	0.0674707	0.0487237	0.904296	0.910768	0.871381	1.1e-09	1.92e-05	0.881957
MRPL46	black	0.880121	0.971455	0.124698	0.642546	0.000284725	0.568431	0.0581685	0.000445144	0.116699	0.102315	0.0707197	0.604572	0.332381	0.331195	0.332588	0.000219829	4.83e-05	0.338727
HERC4	black	0.883592	0.25853	0.0476226	0.0371009	0.202326	0.151599	0.173805	0.0944356	0.449369	0.348509	0.101745	0.168141	0.881228	0.886547	0.835844	0.0288966	0.000554896	0.855567
AIP	black	0.884969	0.576802	0.040369	0.0422537	0.0644334	0.0554405	0.0543674	0.0551639	0.194179	0.155406	0.0385092	0.0751612	0.905646	0.904951	0.873334	0.00054684	1.44e-09	0.908074
CRAT	black	0.885055	0.9632	0.0739401	0.121637	0.046219	0.0497318	0.0390178	0.0568888	0.0725179	0.0585131	0.0447757	0.047905	0.980684	0.98864	0.978655	1.12e-06	3.96e-08	0.974113
CCDC136	black	0.885489	0.539292	0.0310902	0.0433166	0.0703683	0.065387	0.0574589	0.0424862	0.168937	0.101677	0.0438007	0.0563082	0.958545	0.95927	0.920846	0.000136741	7.46e-11	0.948459
AKAP7	black	0.895741	0.701124	0.0442304	0.0712322	0.0702241	0.0742779	0.0577299	0.0490017	0.131356	0.0813883	0.0495299	0.0555413	0.990764	0.992742	0.973189	5.83e-05	6.88e-08	0.981266
DARS1	black	0.896196	0.946839	0.0713371	0.122983	0.0612568	0.0651618	0.0497753	0.0491904	0.0699241	0.0515515	0.0578253	0.0463121	0.940482	0.939153	0.929119	8.45e-07	6.55e-07	0.945159
TRAPPC5	black	0.896732	0.0902828	0.042312	0.0148027	0.264988	0.192728	0.246401	0.148876	0.87763	0.720359	0.105769	0.298837	0.733592	0.730714	0.637021	0.168962	0.00182044	0.712901
CARHSP1	black	0.900302	0.5702	0.0386418	0.041756	0.0676875	0.0573652	0.0563885	0.0542489	0.194329	0.147728	0.0388994	0.0730497	0.912115	0.907544	0.878017	0.000497033	1.65e-09	0.911802
FAHD1	black	0.905174	0.619552	0.0450925	0.00634237	0.312338	0.00599065	0.0701516	0.288528	0.209029	0.166787	0.0487878	0.00815345	0.644821	0.494403	0.468732	0.0011898	1.18e-06	0.636407
PIP4K2B	black	0.905995	0.641653	0.130205	0.242179	0.0480706	0.0611237	0.0393353	0.0744028	0.0386008	0.0358784	0.0682287	0.0480436	0.917771	0.905806	0.88095	1.01e-08	1.39e-05	0.888387
PNPLA8	black	0.909842	0.551258	0.0320997	0.00470162	0.329627	0.00615879	0.0715192	0.258674	0.191862	0.126779	0.0503017	0.00457447	0.598365	0.509285	0.478821	0.00052713	2.22e-07	0.605191
RAP1GDS1	black	0.912656	0.759791	0.0506984	0.0690542	0.0541947	0.0524171	0.0468407	0.0547503	0.133387	0.098149	0.0410638	0.0586031	0.959847	0.950381	0.932985	7.13e-05	2.7e-09	0.959097
ZZEF1	black	0.915105	0.328605	0.0232597	0.0240764	0.0919554	0.0824989	0.0768585	0.0482345	0.298946	0.191857	0.047556	0.0874931	0.873198	0.90741	0.830104	0.00242234	4.15e-08	0.874192
SH3BGRL3	black	0.918785	0.81966	0.102335	0.185741	0.0558596	0.0701646	0.0457762	0.0653223	0.0518193	0.0405649	0.0648656	0.0462786	0.914791	0.92659	0.904147	1.91e-07	5.4e-06	0.912484
EVI5L	black	0.923892	0.784554	0.0959351	0.180243	0.043489	0.0524575	0.0347454	0.0602736	0.0500312	0.0370768	0.0569883	0.0437654	0.94832	0.922043	0.927067	3.83e-09	7.55e-07	0.909821
MAIP1	black	0.928244	0.891935	0.345569	0.169824	0.0555573	0.0621281	0.243683	0.0731618	0.00519442	0.272509	0.00330749	0.055602	0.495394	0.575196	0.489083	4.07e-06	7.45e-06	0.585175
SLC7A5	black	0.937843	0.713145	0.14774	0.268352	0.0690139	0.0825394	0.0591868	0.0753528	0.0432344	0.0361897	0.0932104	0.0535158	0.873191	0.869882	0.830291	2.29e-07	0.000127497	0.869543
ELP2	black	0.942096	0.919347	0.0808828	0.149451	0.0530178	0.0577827	0.0431498	0.0550527	0.0562023	0.0414039	0.0562415	0.0424987	0.926989	0.938343	0.924192	8.79e-08	6.62e-07	0.92882
RGS7	black	0.950795	0.671281	0.131175	0.236899	0.0514093	0.0623663	0.0421699	0.0711915	0.0372175	0.0363761	0.0687171	0.0473985	0.900744	0.902597	0.86604	4.38e-09	1.55e-05	0.885047
ELAVL4	black	0.951526	0.600324	0.0358564	0.0486715	0.0640392	0.0586369	0.0523968	0.0430379	0.145866	0.101364	0.0407419	0.0551513	0.966619	0.961127	0.936322	7.51e-05	9.18e-12	0.956017
RPL3	black	0.951805	0.631653	0.0407404	0.0491828	0.0610526	0.0548245	0.0507989	0.0490627	0.158234	0.117929	0.0383032	0.063196	0.937808	0.937241	0.911896	0.00015864	3.61e-11	0.936064
GRIPAP1	black	0.952062	0.920201	0.0852243	0.134844	0.0465717	0.051447	0.0407187	0.0577186	0.0628525	0.0533188	0.0461635	0.0463567	0.952853	0.982204	0.950611	3.73e-07	9.97e-08	0.965697
TNPO1	black	0.959139	0.443749	0.0421163	0.0393038	0.107909	0.0901815	0.0894329	0.0703208	0.286773	0.220504	0.0589311	0.104878	0.886821	0.89706	0.849192	0.0042079	7.48e-06	0.89104
TRAPPC10	black	0.963179	0.430284	0.0288903	0.0291771	0.0816476	0.0660974	0.0656584	0.0517519	0.244354	0.179264	0.0417853	0.0803846	0.890354	0.898792	0.845476	0.00130005	6.85e-09	0.893778
GOLGA7	black	0.96346	0.134986	0.0305609	0.013705	0.190406	0.143241	0.171324	0.104586	0.674911	0.52274	0.0745812	0.210375	0.767445	0.767079	0.681861	0.0687151	0.000195478	0.74742
GATM	black	0.964499	0.128501	0.0425689	0.0222111	0.26217	0.19897	0.235536	0.122958	0.722558	0.535031	0.109366	0.239874	0.802259	0.80437	0.721283	0.0937865	0.00144181	0.776313
COPE	black	0.96517	0.744182	0.044085	0.0672949	0.0555273	0.0573967	0.0458641	0.044176	0.113151	0.0781891	0.0405529	0.0513729	0.980854	0.986531	0.973048	1.63e-05	6.33e-12	0.976203
EPS8	black	0.968177	0.805342	0.0970603	0.187501	0.0500967	0.0609536	0.0409961	0.0582737	0.0450502	0.0345339	0.0621129	0.0417194	0.913586	0.908408	0.892898	2.1e-09	2.34e-06	0.902268
SCAP	black	0.974034	0.211183	0.0463144	0.0274137	0.195115	0.155931	0.174239	0.102185	0.555676	0.415457	0.0895109	0.186496	0.833675	0.834243	0.766861	0.0405663	0.000391341	0.815459
CUL5	black	0.975373	0.652787	0.0401528	0.0530075	0.0583302	0.0544383	0.0485834	0.0469212	0.143213	0.104712	0.0383682	0.0574756	0.955994	0.94964	0.927343	7.75e-05	3.37e-12	0.950341
SAT2	black	0.976471	0.808897	0.0506389	0.0753833	0.0534031	0.053747	0.0430242	0.0490131	0.105588	0.0789392	0.0407433	0.0517236	0.985146	0.982801	0.97094	1.32e-05	1.64e-10	0.989393
GALE	black	0.981437	0.602936	0.0520875	0.217775	0.00575986	0.297035	0.0582366	0.00313205	0.175838	0.132749	0.0472445	0.321267	0.502117	0.600767	0.627008	0.00041674	1.99e-07	0.49851
AARS2	black	0.981839	0.944992	0.0626818	0.0182389	0.284613	0.00358957	0.052261	0.291517	0.097662	0.0711938	0.0548074	0.00270017	0.536421	0.5526	0.543146	2.36e-05	9.91e-07	0.521753
PFDN1	black	0.990299	0.655424	0.0447739	0.0573543	0.0628792	0.0577576	0.0529346	0.0545224	0.156824	0.118249	0.0420896	0.0661869	0.948369	0.940491	0.913719	0.000227094	1.16e-08	0.941322
PPID	black	0.990615	0.832165	0.0510015	0.0800501	0.0521216	0.0536852	0.0426286	0.049219	0.101313	0.0722203	0.0411639	0.0498379	0.990879	0.987579	0.976071	9.74e-06	2.12e-10	0.991991
OSTF1	black	0.993469	0.705313	0.043197	0.00749426	0.302085	0.00394479	0.0604976	0.277145	0.149601	0.109234	0.0480173	0.00359381	0.574729	0.506947	0.490922	0.000203385	1.58e-07	0.577574
ACOX3	black	0.994877	0.428339	0.0286648	0.0290628	0.0793956	0.0653593	0.0660855	0.049148	0.233991	0.170299	0.0398849	0.0768264	0.903482	0.897751	0.85828	0.00104239	1.37e-09	0.888888
EXOC3	black	0.997144	0.95512	0.146069	0.00546331	0.650974	0.000319797	0.157287	0.667757	0.0645572	0.17334	0.0355399	0.000119057	0.183869	0.20102	0.445212	0.000339126	0.000103748	0.416368
CPNE5	blue	0.00227558	0.0559535	0.160563	0.867186	0.246691	0.164448	0.927211	0.0036766	0.836346	0.31915	0.767604	0.73584	0.424577	0.168035	0.196011	0.301355	0.260253	0.306213
SLC25A3	blue	0.0104514	0.000682125	0.0585888	0.368884	0.27147	0.224092	0.954481	0.00279163	0.694414	0.672158	0.588873	0.640008	0.297174	0.291212	0.369829	0.59102	0.151938	0.197824
PRDX3	blue	0.0129412	0.00644123	0.0735894	0.566354	0.144882	0.182482	0.842763	0.000540084	0.899936	0.516522	0.556866	0.586362	0.246712	0.193138	0.245711	0.405921	0.126136	0.163798
MT-CO2	blue	0.0302329	0.00339005	0.0651839	0.486934	0.131761	0.213058	0.821545	0.00049366	0.819466	0.612799	0.509378	0.550732	0.21439	0.216425	0.277764	0.456757	0.107561	0.142616
PYGB	blue	0.0306007	0.00269856	0.0631508	0.461821	0.137114	0.221126	0.826547	0.000632998	0.790781	0.641299	0.501189	0.548662	0.214672	0.231295	0.295706	0.485975	0.106777	0.14079
DCAKD	blue	0.044016	0.354387	0.267953	0.61339	0.0283896	0.151981	0.624529	0.000107695	0.470083	0.182706	0.610787	0.540522	0.24157	0.0635347	0.0670741	0.10132	0.164672	0.177867
ALDH2	blue	0.0446294	0.000926436	0.0579039	0.35341	0.188567	0.267604	0.865382	0.00201888	0.670775	0.767041	0.503009	0.573279	0.231614	0.302963	0.387112	0.60644	0.11543	0.15555
RPS13	blue	0.0488525	0.0392982	0.100389	0.833565	0.0347947	0.169469	0.65634	1.18e-05	0.868421	0.407907	0.469164	0.480748	0.158285	0.111161	0.141172	0.235447	0.0816662	0.107186
NNT	blue	0.0516521	0.0179488	0.0832306	0.697706	0.0500831	0.186359	0.697152	3.17e-05	0.984563	0.490271	0.46295	0.484524	0.161167	0.139145	0.178261	0.302184	0.081848	0.10745
P2RY12	blue	0.0528744	0.418014	0.291703	0.582828	0.0266737	0.154759	0.603088	0.000164712	0.442046	0.184679	0.604655	0.538151	0.242678	0.0644489	0.067082	0.0971202	0.166459	0.183974
TPI1	blue	0.0537168	0.00784189	0.0694481	0.566147	0.0727933	0.21077	0.735268	0.000128601	0.897317	0.583911	0.456605	0.499051	0.169786	0.182173	0.23371	0.389833	0.0834679	0.111783
SUCLA2	blue	0.0554051	0.0105944	0.0735293	0.607663	0.0636813	0.200875	0.719639	9.02e-05	0.931578	0.55657	0.453249	0.493841	0.16598	0.169183	0.21729	0.360747	0.0818787	0.109658
ESD	blue	0.0578906	0.0654208	0.115195	0.941854	0.022795	0.166385	0.620575	3.08e-06	0.782898	0.35879	0.460716	0.460855	0.147156	0.0921397	0.11435	0.194918	0.0786837	0.0988704
TUBB4A	blue	0.060693	0.00199754	0.0601563	0.404169	0.135751	0.251458	0.809528	0.000980233	0.719873	0.736246	0.470306	0.53066	0.196397	0.266538	0.343051	0.547903	0.0984396	0.132788
UGT8	blue	0.0654345	0.901526	0.54772	0.361191	0.0796129	0.207341	0.669308	0.00822994	0.309136	0.132542	0.80744	0.696962	0.445125	0.0897353	0.0825075	0.0891073	0.359737	0.374329
SYT2	blue	0.0683281	0.0161927	0.082491	0.659503	0.0518406	0.198739	0.691034	5.88e-05	0.978291	0.540648	0.445843	0.47721	0.157045	0.155052	0.198502	0.329397	0.0793981	0.106174
PCSK1N	blue	0.0683601	0.00421379	0.0639551	0.474031	0.102281	0.237902	0.769393	0.000503484	0.795071	0.681647	0.456736	0.510863	0.181312	0.23178	0.29702	0.482549	0.0914818	0.121455
DDAH2	blue	0.0697204	0.0769048	0.121493	0.977533	0.0178112	0.166674	0.599586	1.71e-06	0.756933	0.354702	0.445732	0.448063	0.140352	0.0879577	0.107017	0.181242	0.0748888	0.093353
PC	blue	0.0725438	0.00347797	0.0631133	0.457437	0.0999054	0.244491	0.76511	0.000466954	0.775846	0.696896	0.450478	0.508137	0.176675	0.234648	0.304518	0.488462	0.0876362	0.119278
DDAH1	blue	0.0784172	0.0382588	0.0960327	0.816534	0.0258106	0.186595	0.626723	5.79e-06	0.884111	0.445246	0.429005	0.445097	0.135246	0.113742	0.143531	0.246515	0.0701239	0.0899791
BTBD17	blue	0.0789532	0.0443702	0.0448899	0.930722	0.0408022	0.0792025	0.398041	4.24e-05	0.526955	0.256531	0.927195	0.249008	0.0204489	0.014425	0.319883	0.460954	0.197823	0.238457
MDH1	blue	0.0797236	0.00396559	0.064237	0.462421	0.091464	0.2492	0.751724	0.000423833	0.783727	0.702723	0.439979	0.499731	0.170331	0.234138	0.301444	0.485252	0.0837128	0.11402
CFL1	blue	0.0855396	0.00217472	0.164761	0.781999	0.17207	0.0607019	0.886297	0.00288341	0.445633	0.911049	0.733557	0.165856	0.109241	0.183472	0.247939	0.902671	0.381373	0.0683447
MAOA	blue	0.0893417	0.0545576	0.105143	0.893973	0.0176974	0.177808	0.593127	1.45e-06	0.827773	0.410303	0.423263	0.429026	0.124828	0.0971738	0.123636	0.211379	0.0665476	0.0849812
RAB14	blue	0.0948089	0.00754746	0.0717909	0.540093	0.0685403	0.233692	0.719543	0.000177796	0.863719	0.651765	0.431139	0.479853	0.158392	0.198604	0.253548	0.416119	0.0796987	0.106302
CRMP1	blue	0.0966986	0.00837421	0.173893	0.321022	0.0875022	0.482284	0.950033	0.000783453	0.579567	0.980049	0.093357	0.805029	0.567753	0.657704	0.145559	0.271256	0.0318471	0.0459086
SYNGR3	blue	0.102892	0.0623776	0.317717	0.54054	0.031938	0.014994	0.987396	6.07e-05	0.798945	0.775158	0.78493	0.0735019	0.0549635	0.0440766	0.0584371	0.747847	0.426645	0.0327506
TTC38	blue	0.106085	0.615151	0.0716488	0.779703	0.0303507	0.438878	0.133416	0.000887279	0.686547	0.0158055	0.981498	0.893371	0.123235	0.0214831	0.380887	0.0338854	0.0848909	0.694953
NDUFS1	blue	0.107399	0.0111093	0.0758439	0.581808	0.0512893	0.231191	0.681321	9.7e-05	0.899479	0.628749	0.414813	0.460492	0.143055	0.18224	0.235302	0.384397	0.0716561	0.0972892
RNF14	blue	0.107781	0.0324288	0.0580334	0.862974	0.0341268	0.134446	0.495278	3.39e-05	0.724325	0.400536	0.707837	0.320493	0.050124	0.0562264	0.260701	0.404146	0.114342	0.144316
ETFB	blue	0.10869	0.040877	0.278234	0.638558	0.0387816	0.0174207	0.996424	9.42e-05	0.725629	0.837824	0.758042	0.0765533	0.0538399	0.0551523	0.0753752	0.812808	0.404489	0.0322407
STX1B	blue	0.111248	0.00565914	0.295348	0.677071	0.0991599	0.136771	0.712136	0.00102228	0.96045	0.737255	0.24938	0.295392	0.314148	0.422214	0.0941533	0.717915	0.185981	0.0183462
ACAA2	blue	0.112233	0.0517899	0.102045	0.854663	0.0168744	0.191885	0.582369	3.52e-06	0.858396	0.453243	0.400517	0.423975	0.119453	0.110328	0.139075	0.233644	0.0618373	0.0804036
GNA13	blue	0.114619	0.234515	0.190713	0.733261	0.00677565	0.161598	0.519408	3.69e-07	0.545494	0.257216	0.452903	0.428889	0.135459	0.0569783	0.0654474	0.103844	0.0822601	0.0967733
YWHAG	blue	0.115085	0.0167702	0.0794014	0.63131	0.0386146	0.23074	0.646074	6.7e-05	0.936375	0.591179	0.403819	0.4539	0.134548	0.170769	0.22229	0.352957	0.0661969	0.0918269
VLDLR	blue	0.124554	0.00180926	0.0707101	0.322547	0.174684	0.336004	0.821166	0.00464524	0.61395	0.914542	0.454967	0.538656	0.209563	0.372295	0.463957	0.699266	0.109515	0.14626
PITPNA	blue	0.13166	0.0146358	0.0766959	0.602893	0.0402868	0.241718	0.649761	7.95e-05	0.913391	0.627459	0.394305	0.44182	0.129986	0.180222	0.231999	0.378358	0.0653048	0.0881129
NDUFAF6	blue	0.134011	0.00470276	0.0689505	0.430356	0.0904105	0.296574	0.727739	0.000969103	0.726725	0.776988	0.415582	0.488049	0.161701	0.274564	0.355329	0.54188	0.0811271	0.112823
GSTK1	blue	0.137749	0.0680453	0.111607	0.919643	0.0109151	0.185957	0.554018	4.05e-07	0.806929	0.429213	0.388969	0.400082	0.106504	0.0941005	0.117039	0.201178	0.057	0.0725263
SF3B6	blue	0.140861	0.00649046	0.0693381	0.478232	0.0694343	0.266185	0.705894	0.000410301	0.786672	0.741016	0.399447	0.465646	0.147033	0.240086	0.304764	0.484738	0.0733694	0.0995384
RAB6B	blue	0.145581	0.0897276	0.121478	0.988002	0.00889757	0.180978	0.536104	2.55e-07	0.763273	0.39139	0.393977	0.399854	0.106469	0.0847382	0.106494	0.176071	0.0585622	0.0747778
PCCB	blue	0.149548	0.0702155	0.275705	0.585322	0.0207618	0.467207	0.941211	5.38e-05	0.267975	0.794781	0.0537306	0.780991	0.562132	0.538941	0.0520758	0.10463	0.0185677	0.025588
SDHB	blue	0.149796	0.142569	0.152076	0.893131	0.0085718	0.177066	0.534989	3.99e-07	0.666425	0.337854	0.425123	0.413854	0.119174	0.0723773	0.0872704	0.144	0.0708864	0.0856572
RPAP3	blue	0.157334	0.148172	0.159036	0.912238	0.00983003	0.191554	0.530062	2.71e-06	0.679003	0.365667	0.413933	0.409901	0.121989	0.0818933	0.0992589	0.160685	0.0722844	0.0889284
ARL8B	blue	0.161488	0.0810513	0.0068551	0.587718	0.0233492	0.465981	0.121246	3.27e-05	0.795597	0.0802027	0.764954	0.77136	0.043769	0.0376613	0.585567	0.104109	0.0207497	0.473919
MAP6	blue	0.161555	0.103878	0.125022	0.987314	0.00617496	0.185558	0.509816	8.82e-08	0.737753	0.390329	0.377236	0.388693	0.0984389	0.081647	0.102027	0.168334	0.0531736	0.0686864
LY6H	blue	0.162563	0.939897	0.855743	0.0816581	0.0371852	0.0255183	0.909099	0.00414184	0.55578	0.335078	0.97118	0.146166	0.16999	0.027363	0.0239147	0.366653	0.762789	0.132987
RPL11	blue	0.163289	0.422149	0.272537	0.574458	0.00610354	0.18413	0.498571	6.45e-06	0.437579	0.22051	0.48357	0.435777	0.154737	0.0532196	0.0555582	0.0833056	0.106815	0.116105
PPA2	blue	0.165681	0.157497	0.406198	0.342459	0.0131439	0.0100812	0.917616	1.76e-05	0.94328	0.704546	0.779243	0.0510149	0.0405978	0.0260793	0.033285	0.648988	0.444842	0.0252275
PRUNE1	blue	0.166741	0.0453116	0.286836	0.629535	0.0282397	0.0194944	0.962691	6.9e-05	0.715041	0.888824	0.721068	0.0639033	0.0430266	0.0552102	0.0749857	0.827262	0.383457	0.0258333
API5	blue	0.171346	0.115912	0.131651	0.976077	0.0079274	0.186342	0.523134	6.73e-07	0.735376	0.388318	0.383794	0.393104	0.104732	0.0862476	0.105097	0.17401	0.0591357	0.0736007
OTUD6B	blue	0.173575	0.681888	0.379196	0.43153	0.009784	0.17752	0.508885	0.000130901	0.337475	0.185537	0.551627	0.48257	0.20579	0.0543894	0.0506024	0.0695784	0.156872	0.162859
OPA3	blue	0.181961	0.694618	0.378426	0.403371	0.0066146	0.173996	0.491969	4.51e-05	0.322342	0.165426	0.544638	0.469017	0.191525	0.0455693	0.0423953	0.0569107	0.146484	0.151807
ATP5IF1	blue	0.183581	0.0302062	0.270145	0.754644	0.0487034	0.0311192	0.992909	0.000275852	0.663726	0.955775	0.73269	0.0838364	0.057008	0.0776423	0.104572	0.882383	0.395159	0.0362859
AK3	blue	0.184608	0.0720943	0.436898	0.387597	0.0507215	0.730542	0.78885	0.00124309	0.121043	0.908533	0.0094909	0.93945	0.973018	0.972082	0.0445352	0.091796	0.0133138	0.0187725
ROGDI	blue	0.190034	0.0296387	0.0897371	0.70629	0.0209468	0.229779	0.589541	1.59e-05	0.997275	0.590178	0.365623	0.402016	0.106229	0.147722	0.187916	0.312327	0.0554681	0.0734714
PRPSAP2	blue	0.209806	0.104515	0.125363	0.988368	0.00512084	0.198143	0.491888	1.08e-07	0.758209	0.431916	0.35391	0.364504	0.0872875	0.0870576	0.108271	0.1819	0.048294	0.0620877
PGD	blue	0.214587	0.126	0.138355	0.944057	0.00430129	0.196862	0.488776	2.67e-08	0.708703	0.390824	0.366055	0.370747	0.0912627	0.0768592	0.094119	0.155447	0.0516625	0.0647012
NT5C	blue	0.216822	0.349876	0.22771	0.650171	0.00208417	0.182992	0.443896	1.43e-07	0.493912	0.26092	0.409845	0.392895	0.109693	0.0536836	0.0590917	0.0864313	0.0682811	0.0816844
WDFY3	blue	0.218268	0.209132	0.195297	0.851342	0.00963385	0.201544	0.525239	1.22e-05	0.636965	0.359042	0.428625	0.42846	0.134025	0.0869094	0.0957598	0.143595	0.081351	0.0989462
AAR2	blue	0.219971	0.0134004	0.0820861	0.534221	0.0465356	0.282882	0.648192	0.00032161	0.825619	0.74197	0.377424	0.437413	0.1269	0.227619	0.289978	0.450672	0.066129	0.090112
PCK2	blue	0.220444	0.0567404	0.105754	0.836295	0.00999251	0.223898	0.533424	1.82e-06	0.880528	0.5237	0.353456	0.37808	0.0933529	0.116074	0.145651	0.244451	0.0500031	0.0650357
ENTPD5	blue	0.226794	0.01808	0.0852027	0.561518	0.0407318	0.295799	0.630413	0.000331564	0.862956	0.71872	0.370779	0.446767	0.128823	0.226447	0.284715	0.432596	0.0643648	0.0893545
PCSK2	blue	0.233326	0.00630937	0.0836974	0.399339	0.109591	0.363065	0.732122	0.00327783	0.669709	0.889408	0.411929	0.490826	0.170499	0.338783	0.431902	0.633432	0.0940169	0.125373
NDUFB11	blue	0.236639	0.202102	0.169321	0.825696	0.00296526	0.190302	0.461172	4.53e-08	0.632896	0.343853	0.372435	0.360946	0.0903194	0.0665361	0.0803309	0.12897	0.0556056	0.0676425
UFSP2	blue	0.237641	0.498003	0.271701	0.514291	0.00145456	0.168608	0.426271	1.13e-07	0.399772	0.21309	0.430343	0.388765	0.113996	0.0412681	0.0435369	0.063664	0.0796978	0.0885284
EML2	blue	0.238589	0.278787	0.190125	0.719711	0.00187498	0.179372	0.441574	1.36e-08	0.551327	0.290764	0.38158	0.372726	0.0938381	0.0561159	0.0656854	0.100595	0.0580462	0.0700169
SEPTIN4	blue	0.241854	0.636094	0.363007	0.474706	0.00598364	0.206256	0.467321	9.56e-05	0.372411	0.226758	0.504774	0.455296	0.175728	0.059408	0.0598737	0.0786384	0.131457	0.142825
UNC80	blue	0.241939	0.0567752	0.10895	0.807777	0.0117161	0.230846	0.538667	1.07e-05	0.926817	0.559359	0.341432	0.377769	0.0952837	0.13532	0.168007	0.273054	0.0508833	0.066057
MOSPD2	blue	0.245758	0.00647916	0.076618	0.417313	0.0848033	0.340016	0.705439	0.00177053	0.692137	0.880342	0.390498	0.457427	0.146957	0.310203	0.39505	0.60686	0.0818532	0.105764
RPL21	blue	0.253459	0.448902	0.289399	0.607	0.00621541	0.218534	0.47922	2.92e-05	0.456123	0.278473	0.469265	0.421666	0.147129	0.0653197	0.0682871	0.102628	0.107472	0.116775
CBX5	blue	0.256147	0.956073	0.498894	0.316937	0.00817345	0.22087	0.470319	0.000480091	0.276403	0.158746	0.570707	0.480392	0.222783	0.0538422	0.0491714	0.0569066	0.187142	0.190299
SNX12	blue	0.263505	0.146987	0.140992	0.945764	0.00364849	0.199978	0.466763	2.03e-07	0.713896	0.413314	0.345102	0.363259	0.0853833	0.0843797	0.10246	0.162601	0.0479933	0.0622403
AUP1	blue	0.264166	0.54187	0.875153	0.196997	0.105676	0.305352	0.65058	0.0459014	0.217667	0.133128	0.895513	0.745722	0.564215	0.121126	0.0977834	0.0838949	0.540003	0.521176
EEA1	blue	0.269815	0.0418075	0.0989691	0.7441	0.0130057	0.245362	0.541419	1.14e-05	0.980519	0.608414	0.341145	0.373978	0.0899703	0.143503	0.185248	0.301753	0.0490388	0.0651749
MRPL39	blue	0.273497	0.149512	0.167837	0.99973	0.0145984	0.253906	0.545683	0.000113099	0.785312	0.45325	0.411334	0.436269	0.133948	0.131385	0.150729	0.222528	0.0814615	0.0968121
LARS2	blue	0.274406	0.0439779	0.107289	0.709623	0.0203175	0.276759	0.560663	7.62e-05	0.991892	0.639916	0.355206	0.388856	0.102998	0.169389	0.214744	0.340719	0.0574765	0.0766157
OCRL	blue	0.277977	0.353048	0.553625	0.216123	0.00994446	0.0140854	0.874154	8.88e-05	0.912275	0.618233	0.819373	0.0560054	0.0491166	0.02333	0.026564	0.547778	0.508097	0.0344526
PPFIA3	blue	0.279106	0.286435	0.0398814	0.990398	0.00321343	0.363832	0.134427	1.88e-06	0.857909	0.0857329	0.628651	0.596976	0.0404795	0.0268085	0.305212	0.0638482	0.0254077	0.289799
DZIP3	blue	0.284703	0.0262115	0.0798211	0.328192	0.102892	0.573952	0.567743	0.0048088	0.921656	0.716996	0.319675	0.741204	0.246283	0.40758	0.48359	0.370076	0.0444356	0.199808
CHMP2A	blue	0.289372	0.190619	0.176654	0.892485	0.00846351	0.219869	0.501916	1.14e-05	0.662186	0.417486	0.394835	0.393271	0.115637	0.0913228	0.106226	0.167901	0.0745672	0.0889406
SLC9A3R1	blue	0.294524	0.154601	0.143452	0.933379	0.00240253	0.207569	0.44703	3.79e-08	0.707253	0.418823	0.327902	0.343468	0.0762068	0.0812106	0.0984964	0.158811	0.0431703	0.0553538
RAB23	blue	0.298337	0.155322	0.403892	0.36473	0.00696211	0.0136138	0.860581	9.02e-06	0.892617	0.809888	0.708252	0.0360397	0.0257296	0.0283747	0.0370917	0.696129	0.395796	0.0166328
CPSF7	blue	0.29857	0.0438584	0.118228	0.661178	0.0348423	0.30964	0.594024	0.000526893	0.918091	0.704229	0.371258	0.401995	0.118574	0.213538	0.270546	0.419825	0.0720979	0.0915767
HCFC1	blue	0.299636	0.221435	0.168464	0.828095	0.00214405	0.20355	0.434333	1.45e-07	0.627579	0.365038	0.346401	0.362466	0.0863321	0.0726058	0.0872471	0.129461	0.0502252	0.0650041
TERF2IP	blue	0.300544	0.0631222	0.0269833	0.601345	0.0203353	0.419414	0.239718	0.00013707	0.792537	0.274226	0.564725	0.596008	0.0572627	0.0920924	0.478778	0.211117	0.0311253	0.259543
AMT	blue	0.300769	0.412013	0.244845	0.590547	0.000879996	0.193246	0.409477	7.77e-09	0.457434	0.261723	0.383437	0.355859	0.092991	0.0466877	0.0508195	0.0774977	0.063144	0.0705725
PSMA2	blue	0.303883	0.144044	0.159802	0.974426	0.00488348	0.245079	0.477036	4.76e-06	0.747387	0.470876	0.349349	0.364863	0.0944382	0.103615	0.122604	0.193851	0.0554205	0.0675634
ARF4	blue	0.308507	0.638441	0.039869	0.805948	0.00416005	0.475723	0.055739	4.2e-05	0.738994	0.0135747	0.85345	0.793983	0.0450149	0.0111038	0.39681	0.019181	0.0309338	0.583625
SORD	blue	0.313588	0.225605	0.00979831	0.780751	0.00488598	0.517621	0.0592627	4.99e-06	0.957396	0.0461002	0.727392	0.7408	0.0259215	0.0210447	0.532056	0.052154	0.0126054	0.46699
CUTA	blue	0.317045	0.0949593	0.120167	0.92411	0.0040958	0.232789	0.471731	4.54e-07	0.82053	0.504251	0.317493	0.349195	0.076331	0.105447	0.130787	0.210664	0.041238	0.0543756
MRPS14	blue	0.317373	0.497823	0.834534	0.158791	0.0370002	0.27223	0.537558	0.0171857	0.177745	0.128002	0.765453	0.616733	0.418735	0.0827726	0.0646498	0.0602684	0.411251	0.383124
SYN1	blue	0.318597	0.161595	0.149842	0.907342	0.00231458	0.212784	0.445205	8.57e-08	0.702036	0.41813	0.341586	0.350472	0.0789995	0.079478	0.0991966	0.156364	0.0474538	0.0589778
FGB	blue	0.319709	0.438395	0.308587	0.66845	0.0166623	0.255136	0.529292	0.000437431	0.503093	0.336787	0.489742	0.474803	0.191016	0.0976217	0.100854	0.138332	0.139554	0.153197
ACAD8	blue	0.321528	0.0237138	0.0882955	0.606781	0.0263454	0.29139	0.585922	0.000126308	0.896151	0.725518	0.341997	0.39863	0.103604	0.199621	0.255083	0.398127	0.055836	0.0754765
CALM1	blue	0.322129	0.00856566	0.082285	0.426443	0.0715181	0.358183	0.671738	0.00150852	0.712222	0.898566	0.367655	0.442313	0.136148	0.306206	0.387538	0.578371	0.0741092	0.10136
AP2B1	blue	0.3263	0.0585732	0.309429	0.632671	0.0190049	0.0285821	0.904374	0.00011074	0.687102	0.989688	0.663932	0.0506838	0.0318958	0.0638838	0.0865577	0.873245	0.359405	0.0205252
FSD1L	blue	0.334415	0.0305066	0.104863	0.635885	0.0269513	0.302858	0.583772	0.000179707	0.917733	0.725983	0.34979	0.39753	0.10864	0.199333	0.252675	0.390896	0.0607485	0.0809428
CORO2B	blue	0.33492	0.104966	0.125085	0.957965	0.00335199	0.226527	0.460759	1.52e-07	0.794543	0.49629	0.31852	0.339961	0.0730041	0.0965823	0.121241	0.197821	0.0413216	0.0536079
SYNE2	blue	0.337971	0.0511284	0.210847	0.966022	0.0266125	0.111042	0.76436	0.000424015	0.757486	0.872312	0.515671	0.167159	0.0658659	0.132537	0.171603	0.670857	0.19604	0.0454157
TOMM40	blue	0.342629	0.108507	0.132139	0.954754	0.003308	0.236116	0.461271	3.51e-07	0.804484	0.504918	0.31732	0.338414	0.0733532	0.101513	0.125123	0.203726	0.0415113	0.0530998
MAPK14	blue	0.344197	0.00455668	0.0828759	0.339544	0.120975	0.406852	0.734368	0.00526467	0.611987	0.978143	0.384599	0.478419	0.166959	0.396091	0.490205	0.712829	0.092928	0.123098
UROD	blue	0.351391	0.0379293	0.120717	0.585723	0.0590793	0.347303	0.626944	0.00175689	0.872238	0.785702	0.396174	0.442614	0.144116	0.262342	0.325265	0.475616	0.0873047	0.117052
ARPC5L	blue	0.353699	0.198624	0.161692	0.851653	0.0011494	0.211743	0.415691	3.89e-10	0.64447	0.393258	0.325	0.333318	0.0704872	0.0681957	0.0828136	0.129692	0.0415642	0.05316
STXBP6	blue	0.354617	0.219945	0.171262	0.834774	0.00103463	0.212873	0.40937	6.01e-09	0.634045	0.396034	0.318347	0.331159	0.0714648	0.0712362	0.0839783	0.130624	0.0416126	0.0527297
UBXN1	blue	0.356369	0.0445428	0.166698	0.603134	0.0904839	0.385787	0.687463	0.00520103	0.855302	0.814134	0.449716	0.490221	0.194259	0.303009	0.360223	0.507543	0.124909	0.154424
HSPB1	blue	0.359177	0.513017	0.277381	0.54386	0.00150352	0.203594	0.409249	2.52e-06	0.429185	0.26401	0.406787	0.380628	0.109459	0.0527018	0.0577939	0.0806088	0.0802498	0.0892892
VPS45	blue	0.362499	0.338681	0.692336	0.695296	0.0131932	0.805251	0.886944	0.000723226	0.0236655	0.961761	0.00363706	0.942045	0.916561	0.972652	0.0133382	0.0265875	0.010456	0.0127686
ERH	blue	0.363361	0.182709	0.425452	0.3395	0.00535885	0.0150204	0.836234	9.81e-06	0.916916	0.82323	0.697097	0.033388	0.0237958	0.0275676	0.0357873	0.686336	0.395753	0.0159122
EPHX2	blue	0.368046	0.69545	0.336106	0.41553	0.000396645	0.198714	0.373214	1.87e-07	0.330804	0.204091	0.396898	0.363065	0.103779	0.0388862	0.0369657	0.0502775	0.0757331	0.0807633
RBFOX2	blue	0.369504	0.198809	0.163299	0.843288	0.00128309	0.206279	0.423761	1.32e-09	0.656591	0.403567	0.331796	0.319983	0.0682013	0.0675757	0.0825417	0.139	0.0450877	0.0522166
GIT1	blue	0.373382	0.961584	0.453099	0.310271	0.000746987	0.209948	0.388291	1.72e-05	0.242287	0.171633	0.431443	0.413344	0.149765	0.0439038	0.0323359	0.0387911	0.106556	0.108957
GPCPD1	blue	0.377575	0.0860541	0.0638061	0.945659	0.00717773	0.147843	0.307154	9.3e-06	0.646162	0.390209	0.744963	0.205334	0.0120614	0.0274315	0.289291	0.404993	0.101741	0.128873
CTNND2	blue	0.377994	0.576675	0.0304258	0.880232	0.00189335	0.519216	0.0411255	1.05e-05	0.786107	0.0184454	0.793266	0.752101	0.0300718	0.010847	0.424576	0.0208288	0.0192448	0.533927
POLDIP2	blue	0.383896	0.523243	0.799281	0.160523	0.0176127	0.270437	0.475406	0.00755506	0.177749	0.126664	0.711331	0.563774	0.337794	0.0651052	0.0536993	0.046872	0.333411	0.323448
HSD17B12	blue	0.394647	0.690781	0.636218	0.187621	0.00448581	0.228101	0.420831	0.000913654	0.189026	0.124742	0.592508	0.487408	0.233838	0.0453429	0.0376913	0.0359418	0.21742	0.212118
UBXN6	blue	0.397676	0.226372	0.0103771	0.760194	0.00359741	0.548118	0.0537644	6.54e-06	0.928735	0.0597785	0.692179	0.709767	0.0216754	0.0239237	0.556158	0.0596856	0.0108973	0.441563
SERPINB8	blue	0.398093	0.195544	0.343549	0.467807	0.00320408	0.039819	0.694546	5.12e-06	0.983423	0.725726	0.55992	0.0718706	0.0306338	0.0404056	0.0514359	0.508489	0.241501	0.0215258
ABHD11	blue	0.39877	0.352704	0.479801	0.953418	0.00213869	0.521743	0.794642	9.76e-06	0.0904344	0.686736	0.0290557	0.727469	0.543965	0.466101	0.0169859	0.0327788	0.0132597	0.0157803
PSME1	blue	0.406274	0.198307	0.441522	0.365398	0.00971	0.0218391	0.852682	6.82e-05	0.920015	0.839074	0.721159	0.0427615	0.0317967	0.0358692	0.0450721	0.705793	0.425322	0.0228884
G6PD	blue	0.406955	0.113205	0.132198	0.931849	0.0033543	0.252556	0.445199	2.07e-06	0.838152	0.538602	0.304792	0.334505	0.0701498	0.113238	0.144609	0.221248	0.040234	0.0542096
CDC23	blue	0.410816	0.280169	0.186168	0.758007	0.000669548	0.213556	0.394972	1.14e-09	0.583418	0.361275	0.321947	0.325546	0.0686332	0.0626348	0.0729363	0.113502	0.0435105	0.0521931
NIT1	blue	0.411189	0.0171542	0.092673	0.482905	0.0468906	0.368782	0.612542	0.0011589	0.758026	0.88938	0.33983	0.40765	0.114583	0.288354	0.366035	0.545526	0.0648456	0.0880946
CACNG8	blue	0.412019	0.571978	0.297467	0.518065	0.000590497	0.223342	0.370868	1.77e-06	0.421303	0.261563	0.375347	0.364135	0.0979663	0.0534244	0.0580285	0.0735056	0.0685108	0.0795902
PDCD6IP	blue	0.424315	0.191761	0.160898	0.903728	0.00157919	0.236329	0.425322	1.92e-07	0.701501	0.442733	0.31532	0.331927	0.070267	0.0865402	0.102334	0.161607	0.0429102	0.052124
CASP3	blue	0.424469	0.624099	0.691745	0.1719	0.00523799	0.24508	0.426858	0.00142853	0.176637	0.126209	0.604183	0.489743	0.249227	0.0482341	0.03765	0.0361633	0.236918	0.224761
CORO2A	blue	0.427826	0.05285	0.11404	0.652037	0.0275169	0.331673	0.55558	0.000748622	0.903521	0.748407	0.339244	0.401001	0.108447	0.235459	0.296453	0.430572	0.0638899	0.0855118
QKI	blue	0.431322	0.289124	0.496406	0.237476	0.00233402	0.0126048	0.79313	4.26e-06	0.998817	0.760372	0.703247	0.026072	0.0192628	0.019319	0.0248698	0.621809	0.409646	0.0137165
TMEM160	blue	0.433714	0.0225111	0.0966698	0.536013	0.0329785	0.348994	0.587173	0.000590074	0.817476	0.861656	0.323185	0.388743	0.104449	0.258319	0.322262	0.494405	0.0587891	0.0774821
SLC17A7	blue	0.436429	0.612037	0.0334675	0.856437	0.00195439	0.527037	0.0406143	1.4e-05	0.762265	0.0196701	0.795252	0.745554	0.0307126	0.0106603	0.416528	0.019871	0.021106	0.543032
NEDD4	blue	0.439833	0.0811877	0.00297485	0.419775	0.0205459	0.687239	0.0612707	0.000341138	0.592644	0.116303	0.733464	0.790186	0.0240759	0.0582074	0.886989	0.150131	0.011402	0.546821
NSDHL	blue	0.441088	0.689675	0.664051	0.211992	0.00782558	0.255769	0.439378	0.00233696	0.214821	0.152386	0.605568	0.492424	0.250724	0.0603697	0.0499524	0.0495668	0.239866	0.231305
MRPS2	blue	0.442702	0.657523	0.6616	0.180812	0.00325707	0.246333	0.405657	0.00083077	0.183964	0.126509	0.581688	0.478716	0.225042	0.0452291	0.0365749	0.0337983	0.209343	0.204126
MESD	blue	0.447236	0.299068	0.19121	0.738618	0.000364193	0.217423	0.371721	2.14e-11	0.573962	0.363365	0.309736	0.310513	0.0617176	0.059393	0.0704811	0.10739	0.0395877	0.0484537
ADCY2	blue	0.447373	0.649726	0.652123	0.193825	0.00385435	0.255102	0.400674	0.00104078	0.185332	0.123961	0.575827	0.50027	0.232093	0.0492182	0.0405816	0.0329169	0.202867	0.214862
CMIP	blue	0.44788	0.450137	0.241875	0.632698	0.000472934	0.219354	0.355772	1.65e-07	0.507916	0.305953	0.344181	0.333327	0.0727783	0.0564161	0.0686735	0.0895621	0.0500715	0.065293
UCHL3	blue	0.450233	0.200738	0.158803	0.874786	0.000811091	0.227791	0.396456	3.31e-09	0.67583	0.43882	0.300552	0.31246	0.0609116	0.0755412	0.0925625	0.145711	0.0375015	0.0470008
ACACA	blue	0.450837	0.358595	0.225095	0.674849	0.000399409	0.216	0.388638	3.54e-09	0.521415	0.342649	0.316678	0.327098	0.0743487	0.06079	0.062027	0.0951228	0.0464049	0.0518554
DYNLRB1	blue	0.452017	0.757034	0.752715	0.0747887	0.00194287	0.0110891	0.763529	4.4e-05	0.673877	0.529462	0.818111	0.0359737	0.0367474	0.0105926	0.0105735	0.418757	0.548166	0.0293058
POR	blue	0.458194	0.193112	0.158499	0.89873	0.000975587	0.238528	0.40175	1.08e-08	0.686116	0.450089	0.301714	0.317386	0.0624302	0.0797756	0.0966917	0.151396	0.0376687	0.0480517
RABGAP1L	blue	0.461077	0.35851	0.857127	0.357122	4.84e-05	0.814469	0.503756	0.00363361	0.0122693	0.627566	0.0336423	0.663444	0.555381	0.46679	0.014737	0.0116902	0.0428112	0.0378306
ARMC10	blue	0.467739	0.204466	0.165438	0.875148	0.001361	0.233935	0.416237	8.72e-08	0.682073	0.435608	0.315687	0.328689	0.0689577	0.0803902	0.0968959	0.148873	0.0435974	0.0534957
SRM	blue	0.46929	0.0559991	0.110637	0.72767	0.00964383	0.299031	0.496007	4.53e-05	0.992406	0.703311	0.304571	0.35279	0.0785215	0.170872	0.217704	0.332516	0.0444604	0.060666
HDDC3	blue	0.470353	0.612858	0.602237	0.827744	0.00103631	0.535661	0.73929	2.06e-05	0.0474982	0.583031	0.0318135	0.73651	0.572348	0.419475	0.0107938	0.0177358	0.0173462	0.0197702
AP3D1	blue	0.47386	0.337815	0.553091	0.210653	0.00211902	0.0125012	0.816262	8.95e-06	0.943687	0.77875	0.683849	0.0269168	0.0233303	0.0219516	0.0210972	0.605986	0.427058	0.0127717
SRSF5	blue	0.475122	0.260369	0.0115665	0.786202	0.00276765	0.571885	0.0469808	7.12e-06	0.941563	0.0586865	0.688576	0.698883	0.0194574	0.0227763	0.558142	0.0552979	0.0104834	0.445266
RPS6KA4	blue	0.482756	0.0707942	0.131693	0.794425	0.0103928	0.295307	0.512862	6.28e-05	0.976816	0.673039	0.324529	0.356023	0.0864834	0.162975	0.203145	0.316038	0.0541718	0.0660112
PAK3	blue	0.484161	0.124842	0.167092	0.904009	0.0129327	0.308527	0.497354	0.000181348	0.860015	0.605891	0.36296	0.39763	0.111797	0.152673	0.192384	0.263512	0.0705101	0.0944161
RFX1	blue	0.487057	0.938768	0.019357	0.829375	0.00993598	0.816881	0.00570113	0.00218462	0.845689	0.000446267	0.826229	0.900855	0.0367924	0.00631838	0.826668	0.00785739	0.0303222	0.842968
DAG1	blue	0.489245	0.420195	0.818816	0.377144	0.000760855	0.0828404	0.930058	2.05e-06	0.253696	0.998028	0.137841	0.13417	0.217165	0.184624	0.00202424	0.245104	0.168103	0.00150317
USP15	blue	0.490171	0.392645	0.218775	0.649797	0.000257469	0.210169	0.35746	1.04e-09	0.520682	0.342155	0.319543	0.301643	0.0614042	0.0535688	0.0629516	0.0982827	0.0451298	0.0506929
SUOX	blue	0.496327	0.702138	0.358907	0.416855	0.000450949	0.213102	0.373585	9.86e-07	0.357447	0.24972	0.403432	0.33286	0.0949829	0.0413246	0.0414967	0.0635987	0.0852152	0.0804723
SLC4A1	blue	0.496529	0.627379	0.322256	0.474841	0.000434322	0.231576	0.36541	9.2e-07	0.388668	0.249762	0.386915	0.367147	0.0985028	0.0477641	0.050302	0.0613682	0.0726229	0.0822848
ARHGAP44	blue	0.497169	0.431339	0.110212	0.398703	0.000796335	0.083944	0.16428	5.73e-07	0.795066	0.153735	0.966404	0.130776	0.00235829	0.00160388	0.200934	0.252228	0.163354	0.183356
NRDC	blue	0.500748	0.380828	0.19039	0.389033	1.63e-05	0.820945	0.00951173	0.00121664	0.47128	0.0231063	0.706806	0.64246	0.0223983	0.013843	0.415402	0.00944982	0.0315678	0.577174
NCKIPSD	blue	0.50257	0.519449	0.259168	0.536693	0.000113521	0.205565	0.338744	4.63e-12	0.429782	0.279796	0.334212	0.311632	0.065848	0.0422209	0.0469371	0.0672526	0.0484619	0.0551346
RAB11FIP5	blue	0.502818	0.284246	0.723572	0.5005	0.00127642	0.0924305	0.920424	3.35e-06	0.346836	0.90715	0.131891	0.132588	0.199825	0.213811	0.00453081	0.309497	0.152266	0.00136419
CADM1	blue	0.503159	0.635087	0.304264	0.465852	0.000101972	0.20678	0.334101	1.36e-09	0.376726	0.254196	0.347982	0.314672	0.0723225	0.0392979	0.0408221	0.0578045	0.0555172	0.0606834
SCRIB	blue	0.50758	0.0406677	0.0692068	0.349712	0.0378118	0.683611	0.428123	0.00134792	0.995836	0.666688	0.247222	0.719878	0.17931	0.360152	0.448605	0.267747	0.0197982	0.157241
COQ9	blue	0.510917	0.8215	0.924565	0.0164715	0.0070933	0.000617879	0.952668	0.00108902	0.956095	0.83093	0.886036	0.00301981	0.0220321	0.0073544	0.0075682	0.917326	0.937284	0.0177173
HMGB3	blue	0.512218	0.134871	0.13893	0.957827	0.00190858	0.274351	0.41541	1.37e-06	0.813058	0.552788	0.286879	0.323727	0.0630438	0.112598	0.141453	0.21173	0.0362851	0.0490947
PPA1	blue	0.51404	0.705126	0.723185	0.0785647	0.000852996	0.0105042	0.738637	1.27e-05	0.714796	0.578863	0.772145	0.0259773	0.0255642	0.00983248	0.0101301	0.44656	0.508123	0.0197392
SERPINF1	blue	0.514173	0.51312	0.0145239	0.564926	0.192376	0.870106	0.0334194	0.0647052	0.635075	0.0241992	0.721912	0.753517	0.104849	0.0834664	0.622028	0.138819	0.0862695	0.609781
PTPRS	blue	0.515873	0.406986	0.118938	0.910686	0.000545086	0.600677	0.213835	4.62e-07	0.343674	0.213892	0.180213	0.75247	0.14801	0.131798	0.144009	0.0200282	0.00521259	0.125815
GMPR	blue	0.516521	0.494809	0.860049	0.328965	0.000655435	0.0804977	0.934078	3.15e-06	0.228368	0.963975	0.142211	0.134879	0.223605	0.177161	0.00158035	0.226239	0.179352	0.00165434
ATG16L1	blue	0.519873	0.344662	0.365314	0.857133	0.0437203	0.379839	0.596835	0.00573081	0.698685	0.556676	0.491546	0.496898	0.24067	0.20034	0.200498	0.259684	0.182431	0.191225
EPM2AIP1	blue	0.520912	0.285689	0.199466	0.783621	0.000539592	0.242539	0.374128	2.39e-08	0.605461	0.420645	0.301616	0.307332	0.0629559	0.0704837	0.0835693	0.125822	0.0410516	0.0508411
NLN	blue	0.523569	0.301904	0.202472	0.760331	0.000456404	0.244146	0.378335	8.54e-09	0.579898	0.404978	0.303044	0.309535	0.0642957	0.068625	0.0763167	0.119601	0.0417719	0.0486755
TSPAN6	blue	0.525648	0.238194	0.222496	0.920105	0.00561851	0.301783	0.456976	7.33e-05	0.714374	0.523059	0.364599	0.3726	0.101413	0.120542	0.138838	0.201644	0.0693433	0.0837113
RELA	blue	0.532819	0.71505	0.62006	0.215882	0.00226293	0.255469	0.37976	0.000610751	0.20969	0.169864	0.536583	0.422652	0.18161	0.0477194	0.0413118	0.0457901	0.182226	0.173544
MDN1	blue	0.534186	0.470289	0.0228482	0.998889	0.00178137	0.582309	0.0373525	1.38e-05	0.890285	0.0344627	0.745395	0.718756	0.0230426	0.0149349	0.492403	0.0317613	0.015329	0.506365
HSPA4	blue	0.538018	0.195993	0.160062	0.909426	0.000788572	0.25209	0.390512	4.69e-08	0.705662	0.485963	0.284501	0.305622	0.0582295	0.0865659	0.10466	0.162488	0.0359506	0.0449642
PPME1	blue	0.539516	0.250299	0.175894	0.824933	0.000478876	0.243312	0.374702	9.81e-09	0.643513	0.434684	0.291528	0.30651	0.0584401	0.0748502	0.0896935	0.135969	0.0371836	0.0458862
RASA1	blue	0.53994	0.55419	0.0414441	0.956783	0.00580521	0.59199	0.0630285	0.000313099	0.883069	0.0431961	0.770934	0.740006	0.0408478	0.0273913	0.504324	0.04862	0.0306659	0.529893
RPL38	blue	0.54125	0.673385	0.359314	0.514275	0.00170201	0.242864	0.386298	6.51e-05	0.434921	0.305198	0.391033	0.368049	0.112099	0.0697042	0.0736028	0.0907648	0.0889869	0.100574
PSMD5	blue	0.542861	0.145847	0.147485	0.967282	0.00176253	0.276759	0.409542	1.81e-06	0.811726	0.567307	0.279702	0.310135	0.0602007	0.1136	0.141634	0.215752	0.0360917	0.0476441
EIF2B2	blue	0.54607	0.983083	0.419934	0.300794	0.000179697	0.215132	0.315918	2.47e-06	0.271631	0.175351	0.426713	0.356051	0.0984245	0.0319335	0.0346895	0.0368979	0.0889315	0.0993201
ARHGAP39	blue	0.547194	0.614132	0.985465	0.514887	4.19e-05	0.806985	0.525373	0.00138565	0.0257977	0.673542	0.0255866	0.657283	0.505375	0.487314	0.0178727	0.0151491	0.0254577	0.0259855
VAPB	blue	0.5472	0.623137	0.00331815	0.843869	0.00673536	0.857292	0.0036279	0.000474299	0.897865	0.00198152	0.928539	0.956837	0.0157551	0.00737213	0.958891	0.0154067	0.0106344	0.955403
ACTN4	blue	0.548978	0.42936	0.0175279	0.954034	0.00102962	0.566147	0.0327894	2.97e-06	0.927138	0.0364784	0.699603	0.690653	0.0168889	0.0144108	0.496298	0.0319271	0.0102468	0.462296
DCUN1D1	blue	0.551964	0.146428	0.146599	0.978849	0.0017246	0.273934	0.412176	8.93e-07	0.796665	0.556557	0.284636	0.309933	0.0600063	0.107659	0.13367	0.207142	0.0368336	0.0476628
CSNK2A1	blue	0.556775	0.249918	0.184297	0.856813	0.000701	0.265411	0.378779	9.94e-08	0.651746	0.450405	0.294179	0.317217	0.0627182	0.0826077	0.0970813	0.140291	0.0378479	0.0502282
STAM2	blue	0.560636	0.304413	0.0159498	0.797666	0.00271772	0.595973	0.0477026	2.39e-05	0.957466	0.0713096	0.670097	0.692464	0.0204288	0.0278297	0.566891	0.0610922	0.0112723	0.438884
WASHC2C	blue	0.561475	0.0867661	0.159676	0.71651	0.0249312	0.373514	0.528041	0.00115262	0.962545	0.792932	0.341742	0.375424	0.109054	0.234346	0.287355	0.416416	0.0724552	0.0932247
DMAC2L	blue	0.562337	0.650638	0.624062	0.810213	0.000715905	0.556231	0.723644	2.02e-05	0.0450917	0.601101	0.0289707	0.72301	0.558252	0.422419	0.0104522	0.0170311	0.0165527	0.0182233
PI4K2A	blue	0.579739	0.734095	0.393873	0.47426	0.00107337	0.293897	0.373746	7.88e-05	0.406917	0.290155	0.409158	0.380222	0.117928	0.0700427	0.0709984	0.0847294	0.0943016	0.10156
SRR	blue	0.597098	0.130417	0.157361	0.909465	0.00395811	0.30334	0.438815	2.34e-05	0.863348	0.633776	0.300821	0.332495	0.0725899	0.138484	0.170484	0.251313	0.0453139	0.0593834
SLIRP	blue	0.599508	0.644886	0.304403	0.468929	3.63e-05	0.223485	0.31433	1.76e-10	0.379949	0.2732	0.321499	0.303357	0.0646183	0.0409431	0.0422662	0.057905	0.048748	0.0537303
LMNB2	blue	0.604003	0.398736	0.221773	0.669873	0.000101136	0.233737	0.331233	3.9e-11	0.530276	0.374106	0.290285	0.28663	0.0523178	0.0566399	0.0658382	0.0981256	0.0369407	0.0439335
DDX21	blue	0.605656	0.0575058	0.08892	0.80732	0.0181265	0.247121	0.403364	0.00053486	0.576839	0.694648	0.590419	0.23393	0.0264988	0.103869	0.391278	0.58481	0.103519	0.112192
EIF2B1	blue	0.605905	0.0390846	0.120746	0.578581	0.0266584	0.399142	0.548781	0.00110837	0.836665	0.900807	0.313786	0.382353	0.102624	0.275672	0.340238	0.492651	0.0614919	0.0804556
FXYD6	blue	0.607073	0.676655	0.35247	0.536334	0.00203323	0.295743	0.396924	0.000207324	0.469256	0.312771	0.407169	0.396976	0.120708	0.0873706	0.0910436	0.110757	0.0971301	0.103069
ATP2C1	blue	0.610047	0.539189	0.887957	0.0171756	0.00388518	0.0295551	0.701109	0.00263671	0.392448	0.377201	0.928644	0.0690379	0.0902292	0.0142758	0.0108507	0.297108	0.738746	0.0848687
ADGRB1	blue	0.61519	0.630409	0.335088	0.538366	0.0013728	0.249781	0.390323	5.86e-05	0.469993	0.321587	0.392808	0.37189	0.105724	0.074728	0.0778157	0.0986194	0.0864355	0.0919438
VPS4A	blue	0.624324	0.844632	0.600696	0.300969	0.00344391	0.335303	0.393073	0.00163098	0.292295	0.236067	0.50278	0.42662	0.185155	0.0778033	0.0703285	0.0767005	0.175816	0.169212
EIF1B	blue	0.633647	0.264305	0.900925	0.13143	0.000799125	0.432859	0.279478	0.00787398	0.165169	0.257866	0.454918	0.388995	0.175201	0.0848453	0.0679661	0.0539742	0.212454	0.196308
NSFL1C	blue	0.636873	0.441627	0.239747	0.63516	7.17e-05	0.236596	0.322764	1.04e-10	0.507305	0.366037	0.288109	0.283991	0.0527365	0.0549399	0.0624997	0.0903356	0.0376541	0.0446496
PPP2R5D	blue	0.643001	0.360977	0.589386	0.532032	0.000351157	0.137784	0.817286	1.01e-06	0.377855	0.921189	0.148316	0.154402	0.1339	0.165435	0.0114861	0.240162	0.10032	0.00370397
MYL9	blue	0.646194	0.0457173	0.126704	0.552662	0.0318099	0.429755	0.54321	0.00224785	0.804255	0.943338	0.305289	0.376159	0.102321	0.309569	0.384552	0.548524	0.0633609	0.0842357
SESTD1	blue	0.649097	0.297857	0.809492	0.114456	1.05e-05	0.372602	0.221074	0.0007784	0.145411	0.209148	0.402852	0.326235	0.108403	0.047045	0.038255	0.0288007	0.136395	0.128512
MRPS24	blue	0.650053	0.757022	0.0134223	0.920298	0.0150361	0.913964	0.00924219	0.00299307	0.959112	0.00557182	0.926087	0.968781	0.0314183	0.0159604	0.943598	0.0267284	0.0255121	0.941326
PIP5K1A	blue	0.650284	0.88158	0.0495705	0.699596	0.00047047	0.565665	0.0257419	1.85e-05	0.665565	0.0141299	0.774768	0.724039	0.0247714	0.00820708	0.392339	0.0119678	0.0198491	0.542681
ILKAP	blue	0.65337	0.87504	0.41089	0.355244	9.52e-05	0.236159	0.31926	9.15e-07	0.30253	0.243128	0.367187	0.321847	0.0863826	0.0392848	0.0374392	0.0476763	0.0747133	0.0766471
RHOT2	blue	0.655522	0.553527	0.360136	0.632108	0.00508739	0.31508	0.428534	0.000428276	0.518318	0.399763	0.414853	0.413594	0.142214	0.105825	0.109901	0.126698	0.108132	0.125308
PSAT1	blue	0.656793	0.954879	0.433334	0.324571	7.24e-05	0.241078	0.308231	1.58e-06	0.280151	0.227411	0.374321	0.321378	0.0873025	0.0378059	0.0354828	0.0440633	0.0774573	0.0791612
BCL2L1	blue	0.659834	0.817067	0.865769	0.619618	1.61e-05	0.758027	0.54532	0.000275032	0.0260252	0.721523	0.0162561	0.636564	0.475116	0.480867	0.0132234	0.0147167	0.01458	0.0150954
FDFT1	blue	0.66093	0.885141	0.922391	0.0316107	0.000598269	0.0150957	0.68627	0.00013862	0.564123	0.485385	0.823597	0.0298777	0.0336268	0.0088544	0.00822221	0.37046	0.590601	0.0306287
EPS15	blue	0.662801	0.757741	0.334713	0.416795	2.18e-05	0.22939	0.296316	5.69e-09	0.346342	0.257057	0.323533	0.302818	0.0649135	0.0390045	0.0404361	0.0512952	0.0515565	0.0574608
TSEN34	blue	0.664711	0.819777	0.0833086	0.653308	1.85e-05	0.771928	0.0104605	0.0001938	0.679962	0.0361082	0.63926	0.62451	0.0128541	0.0155963	0.484262	0.0170461	0.0138528	0.488415
GM2A	blue	0.665057	0.433683	0.593267	0.180991	0.000928325	0.0166052	0.731946	1.03e-05	0.92711	0.801154	0.676195	0.020543	0.0159502	0.0189184	0.0222895	0.597404	0.416762	0.0124413
CPOX	blue	0.668719	0.427636	0.0179636	0.917601	0.000812966	0.611647	0.0296732	6.65e-06	0.966597	0.0493338	0.669364	0.667076	0.0141989	0.0177593	0.534195	0.0397259	0.00909034	0.444352
SOGA3	blue	0.669846	0.572571	0.284425	0.532033	4.37e-05	0.240375	0.309204	6.86e-10	0.423119	0.322963	0.30314	0.292148	0.0591171	0.0470422	0.0510147	0.0693812	0.0441287	0.0512289
FTL	blue	0.669861	0.814792	0.382478	0.414818	0.00027433	0.253273	0.329205	4.81e-06	0.336363	0.261957	0.376747	0.34902	0.0928733	0.0477059	0.0487922	0.0566694	0.0759358	0.0869815
PLPPR2	blue	0.672562	0.766077	0.367757	0.445336	0.000136375	0.272639	0.321056	6.24e-06	0.376705	0.293874	0.330688	0.321853	0.0833861	0.0579537	0.0568588	0.0710526	0.06485	0.0691591
MGLL	blue	0.672716	0.681536	0.585424	0.250521	2.49e-07	0.362019	0.214642	4.22e-05	0.250086	0.322403	0.29577	0.261383	0.0613337	0.0518742	0.0468061	0.0479713	0.0691777	0.0673919
ATP2A3	blue	0.674704	0.898082	0.518452	0.0506524	0.00212764	0.0118346	0.387795	0.000279479	0.83673	0.299052	0.667567	0.0214	0.00283576	0.00048174	0.0755631	0.534676	0.670908	0.127453
PVALB	blue	0.676408	0.985486	0.45021	0.315736	4.93e-05	0.264288	0.291243	4.49e-06	0.273963	0.219472	0.369485	0.334892	0.089576	0.0409544	0.0395064	0.0425857	0.0749859	0.0826357
PSMD13	blue	0.680401	0.412588	0.226718	0.667097	9.26e-05	0.245667	0.325775	7.6e-10	0.532768	0.389906	0.28344	0.281895	0.0510727	0.0589954	0.0686546	0.100792	0.0373745	0.0438502
VWA1	blue	0.69103	0.594328	0.68031	0.176042	0.00157443	0.269003	0.356589	0.000927559	0.186775	0.162903	0.525236	0.435979	0.190584	0.0486628	0.0407129	0.0354397	0.189703	0.186007
GPD2	blue	0.698656	0.548091	0.271866	0.554367	3.05e-05	0.24311	0.302849	3.35e-10	0.450215	0.338048	0.290622	0.283309	0.0535202	0.0492829	0.0553273	0.0754393	0.0402174	0.0469529
MKRN2	blue	0.701419	0.428864	0.740214	0.1644	3.41e-05	0.394467	0.244442	0.000904022	0.199658	0.228161	0.390049	0.350904	0.114598	0.0606676	0.0521384	0.0381705	0.126518	0.125192
NGB	blue	0.708848	0.432092	0.76613	0.138244	0.00128571	0.295367	0.34154	0.00173029	0.156458	0.147163	0.535596	0.431346	0.196432	0.0511183	0.0392055	0.0352923	0.204809	0.190583
TMCO1	blue	0.712745	0.576259	0.669174	0.139985	0.00120694	0.0179398	0.729356	3.85e-05	0.844322	0.747187	0.709057	0.0231866	0.0203119	0.0181891	0.0197121	0.553847	0.461883	0.016979
ARHGEF17	blue	0.717877	0.958308	0.0660422	0.790578	8.93e-05	0.753915	0.0154298	0.000200896	0.79357	0.0586932	0.614736	0.597842	0.0124407	0.0213798	0.52493	0.0306146	0.0132844	0.45569
TPBG	blue	0.720624	0.129734	0.151428	0.86512	0.00284493	0.345011	0.41255	3.59e-05	0.900439	0.698566	0.261611	0.310863	0.0621621	0.158684	0.19376	0.282286	0.0375464	0.0502554
FAM114A1	blue	0.723648	0.882408	0.101064	0.678368	0.000387632	0.767696	0.0226731	0.000818029	0.686365	0.0513154	0.689821	0.669255	0.0256284	0.024058	0.49547	0.0279517	0.0274802	0.531428
TCF20	blue	0.725608	0.725423	0.375679	0.501935	0.00126514	0.29842	0.360402	0.000135915	0.413365	0.349721	0.394566	0.374434	0.113691	0.0768004	0.0808767	0.0958478	0.0953429	0.105592
EEF1B2	blue	0.728931	0.645148	0.627285	0.861067	0.000605078	0.617905	0.6932	5.28e-05	0.058905	0.688588	0.0246018	0.684282	0.518609	0.464158	0.015583	0.0245159	0.0149619	0.0165507
FGG	blue	0.729293	0.706682	0.637022	0.248678	0.00440713	0.308934	0.39683	0.0022817	0.232777	0.216485	0.515453	0.463982	0.211593	0.0733781	0.0617573	0.0598973	0.199958	0.197109
UBE2G1	blue	0.73181	0.471273	0.670178	0.159243	3.42e-07	0.342913	0.211609	8.51e-05	0.179071	0.21758	0.346193	0.303314	0.0805331	0.0406487	0.0355385	0.0279162	0.0903392	0.0907896
HPCAL4	blue	0.731935	0.184268	0.17054	0.982123	0.00184217	0.329125	0.391239	1.12e-05	0.797449	0.610842	0.282862	0.31076	0.0610813	0.123921	0.155037	0.222987	0.0404579	0.0539834
MLYCD	blue	0.734339	0.873895	0.481867	0.249866	2.14e-05	0.238701	0.2814	1.85e-06	0.23538	0.193487	0.382858	0.318605	0.0850551	0.0312563	0.0297743	0.033042	0.0823022	0.082973
SEC61A1	blue	0.734528	0.978212	0.0124628	0.950036	0.00137399	0.937678	0.00103164	0.00204606	0.933885	0.00961936	0.918307	0.908241	0.00827713	0.0144084	0.968325	0.0219546	0.00873042	0.959345
BORCS5	blue	0.73962	0.484957	0.609304	0.163772	0.000616886	0.0187482	0.709583	1.47e-05	0.916331	0.792586	0.666899	0.0197972	0.0148262	0.0190604	0.0228847	0.593841	0.416627	0.0118694
JAM3	blue	0.744382	0.479267	0.712314	0.137175	0.000444919	0.273503	0.31912	0.000516021	0.155276	0.137962	0.502665	0.409758	0.165482	0.0397763	0.0317681	0.0272119	0.1714	0.162553
MCRIP1	blue	0.747709	0.420922	0.705297	0.139329	6.87e-07	0.339314	0.218216	0.000122043	0.163485	0.202102	0.359367	0.307411	0.0877158	0.0397351	0.0325669	0.0260384	0.100605	0.0959726
ITPR2	blue	0.747927	0.491456	0.872809	0.0246389	0.00101258	0.0566137	0.598223	0.00361338	0.483081	0.543695	0.808201	0.0492654	0.0519301	0.0229886	0.02011	0.358051	0.648074	0.0607743
WNK2	blue	0.748907	0.135071	0.188204	0.783026	0.0272038	0.43538	0.530343	0.00277229	0.980597	0.799544	0.368821	0.416947	0.129397	0.256037	0.301507	0.420698	0.0935882	0.11018
SLC39A10	blue	0.752299	0.675855	0.960789	0.519948	0.000194726	0.772348	0.577925	0.00133146	0.0227503	0.644878	0.0337644	0.67723	0.551785	0.467678	0.015333	0.017022	0.0332492	0.0303782
EML6	blue	0.755159	0.536284	0.275357	0.586763	9.95e-05	0.256621	0.310416	5.68e-07	0.512461	0.371537	0.310383	0.292361	0.0567456	0.060487	0.074383	0.096176	0.0475199	0.0554187
EXOC7	blue	0.759285	0.881596	0.395474	0.368552	1.54e-05	0.256964	0.284379	2.71e-07	0.318538	0.261395	0.332126	0.302308	0.0690067	0.0407765	0.0408512	0.0494676	0.0591029	0.063196
GPC4	blue	0.759621	0.962987	0.0127442	0.916063	0.00374228	0.927914	0.00191712	0.00149547	0.928529	0.00111605	0.920572	0.969539	0.0180681	0.0067447	0.917245	0.00937298	0.0156529	0.904382
GRAMD4	blue	0.772316	0.611238	0.322906	0.546435	0.000185011	0.284527	0.32965	2.44e-06	0.434904	0.367605	0.322553	0.319206	0.0748845	0.0634088	0.0657063	0.0863632	0.0580285	0.0646442
FYTTD1	blue	0.772918	0.739573	0.552449	0.277872	7.58e-06	0.366557	0.243381	9.04e-05	0.274581	0.292374	0.310037	0.29468	0.0750083	0.0599947	0.0540119	0.0521719	0.0754621	0.0763439
CPLX2	blue	0.774025	0.891712	0.503242	0.344546	7.54e-06	0.366501	0.240902	6.23e-05	0.325775	0.35022	0.304685	0.295883	0.068687	0.0646796	0.065086	0.063055	0.0665225	0.0731986
COMMD9	blue	0.776164	0.896738	0.453695	0.274689	1.64e-05	0.254756	0.264237	1.57e-06	0.251396	0.191837	0.376701	0.331265	0.0799893	0.0324506	0.0347929	0.0321038	0.0728563	0.085311
PRPF4	blue	0.777236	0.262367	0.0449039	0.851618	0.00123857	0.506098	0.109814	2.05e-05	0.984181	0.232121	0.465111	0.477334	0.0215372	0.0567823	0.411487	0.126298	0.015394	0.207741
TBC1D10B	blue	0.781186	0.906372	0.472002	0.26861	2.41e-05	0.24899	0.282652	3.24e-06	0.251306	0.207774	0.374072	0.32756	0.0867056	0.0354862	0.0337923	0.0352544	0.0801676	0.0831628
ST13	blue	0.781838	0.277307	0.195601	0.86567	0.000491446	0.305691	0.356084	1.46e-06	0.680385	0.537661	0.26807	0.288543	0.0540255	0.0976088	0.114541	0.170095	0.0376832	0.0453917
YES1	blue	0.783284	0.763332	0.659607	0.800624	0.000213414	0.631742	0.653389	2.64e-05	0.0386071	0.645307	0.0207188	0.704949	0.520858	0.447908	0.0114129	0.0152039	0.0118665	0.0152153
ACSL3	blue	0.783674	0.354252	0.217306	0.770005	0.000178179	0.288252	0.328575	2.69e-07	0.609993	0.489252	0.264372	0.275537	0.0495522	0.0809159	0.0949473	0.140128	0.0359747	0.0429146
DMWD	blue	0.789874	0.628081	0.604765	0.18625	4.74e-05	0.264255	0.27787	5.98e-05	0.188482	0.175275	0.40694	0.342109	0.109446	0.0370173	0.0310306	0.029986	0.107982	0.10663
HNRNPH2	blue	0.789996	0.143675	0.185357	0.761277	0.020438	0.443314	0.489957	0.00248818	0.999648	0.842313	0.325779	0.371375	0.105286	0.261835	0.313109	0.444261	0.0763995	0.0933088
LMAN2L	blue	0.795545	0.308133	0.813238	0.104943	1.48e-05	0.343423	0.237663	0.000592844	0.136574	0.177002	0.421434	0.343198	0.120423	0.0423069	0.032577	0.0242805	0.142364	0.131852
HDGFL3	blue	0.79586	0.967866	0.0646101	0.7368	4.45e-05	0.735283	0.0124182	0.000109601	0.73106	0.0410358	0.638683	0.614956	0.0118741	0.0156306	0.49318	0.0218549	0.012274	0.471892
MAT2B	blue	0.796912	0.863401	0.368753	0.39122	7.93e-06	0.25015	0.272125	1.24e-07	0.334164	0.27766	0.30921	0.287687	0.0596421	0.042335	0.0432404	0.0534648	0.0509278	0.0558547
GUK1	blue	0.801438	0.908337	0.396639	0.381921	2.92e-05	0.256065	0.282776	3.19e-06	0.335699	0.278051	0.325427	0.308901	0.0715009	0.0488835	0.0491071	0.0558658	0.0603848	0.0670927
RPTOR	blue	0.803304	0.875029	0.385341	0.368477	1.03e-05	0.254037	0.278809	7.67e-08	0.320394	0.262771	0.321793	0.288877	0.063619	0.0388628	0.0390763	0.047758	0.0561476	0.0595946
WDR54	blue	0.806355	0.612359	0.627758	0.171047	7.81e-05	0.266017	0.29738	8.15e-05	0.18279	0.164242	0.42997	0.358741	0.122104	0.0367801	0.0292006	0.0283337	0.12329	0.114213
LACTB	blue	0.8092	0.226231	0.183972	0.954486	0.000711912	0.314456	0.366064	6.19e-06	0.786788	0.610982	0.261745	0.277536	0.0492381	0.11786	0.143846	0.218886	0.0362502	0.0425139
NUDCD2	blue	0.809748	0.958986	0.414639	0.343736	1.11e-05	0.264491	0.271018	7.41e-07	0.296193	0.256145	0.335243	0.305667	0.0701986	0.0405885	0.0403275	0.0456888	0.0610653	0.0670401
DBH	blue	0.810137	0.451086	0.711837	0.15294	2.87e-05	0.330319	0.247083	0.000339483	0.171879	0.221684	0.391635	0.321963	0.105992	0.0450789	0.0377413	0.0335933	0.124752	0.117072
PTGR2	blue	0.811471	0.852291	0.371679	0.402039	1.95e-05	0.250473	0.284365	3.01e-07	0.335853	0.28457	0.314525	0.295857	0.0642971	0.0447024	0.0439342	0.0544239	0.0541694	0.0593797
SPG21	blue	0.813753	0.395373	0.773553	0.140955	4.93e-05	0.355051	0.258634	0.000634618	0.16591	0.211536	0.414172	0.335454	0.11836	0.0495643	0.0384861	0.0345403	0.139727	0.125968
SF3B3	blue	0.813967	0.667831	0.581873	0.190227	4.91e-05	0.256539	0.282526	3.09e-05	0.188116	0.172928	0.412596	0.347672	0.108637	0.0336733	0.028776	0.0272681	0.107499	0.107252
SLC25A46	blue	0.815614	0.944697	0.457007	0.346455	5.08e-07	0.329294	0.231184	5.45e-06	0.324311	0.330393	0.27359	0.266246	0.0540195	0.0536853	0.0529355	0.0551799	0.0512742	0.0553082
GAMT	blue	0.815857	0.245744	0.188724	0.942088	0.000863242	0.315275	0.361341	8.82e-06	0.750876	0.604702	0.266206	0.289688	0.0534568	0.116131	0.142182	0.207137	0.0379342	0.0480638
B2M	blue	0.817412	0.354655	0.347496	0.340498	0.00654356	0.734403	0.0601551	0.0145588	0.390942	0.0350357	0.878982	0.792328	0.116439	0.0352949	0.382363	0.021288	0.13389	0.754404
MRPL9	blue	0.817831	0.62739	0.615365	0.178	7.92e-05	0.271327	0.290603	7.09e-05	0.180202	0.172859	0.430317	0.355549	0.119551	0.0359349	0.0295198	0.0287929	0.121472	0.115694
SEPTIN9	blue	0.818135	0.635631	0.614235	0.894739	0.000262352	0.649582	0.667204	3.33e-05	0.0611953	0.728313	0.0188594	0.672771	0.487742	0.484457	0.0163753	0.025329	0.0107409	0.0123868
AFDN	blue	0.820577	0.509048	0.316101	0.664768	0.00118104	0.325954	0.364153	0.00012643	0.594014	0.492681	0.354965	0.310314	0.0779741	0.0972183	0.118442	0.172895	0.0778437	0.0768986
ANXA7	blue	0.82149	0.146769	0.157606	0.877764	0.00236471	0.363135	0.394551	5e-05	0.900311	0.715775	0.258689	0.306996	0.0586268	0.161256	0.201577	0.284579	0.0374031	0.050735
NRCAM	blue	0.825241	0.75673	0.517492	0.25182	7.93e-08	0.30303	0.22194	3.54e-06	0.245317	0.268347	0.301452	0.267653	0.0573572	0.0398432	0.0367615	0.0382248	0.060968	0.0611105
KIFAP3	blue	0.832453	0.72934	0.720787	0.100447	0.000459189	0.0192026	0.681766	5.45e-05	0.795333	0.695805	0.696404	0.0230093	0.0188091	0.0167961	0.0182632	0.508383	0.461416	0.0163225
FAM49A	blue	0.833694	0.97056	0.877196	0.0402282	0.000151086	0.0150188	0.652828	4.22e-05	0.623089	0.584042	0.741359	0.0194762	0.0201281	0.00923288	0.00851116	0.408935	0.52101	0.0179931
WDR13	blue	0.835306	0.92535	0.447285	0.291301	7.83e-06	0.248813	0.267994	1.19e-06	0.264004	0.226877	0.337429	0.304979	0.0724454	0.0372151	0.0348805	0.038363	0.065798	0.069127
SRPK2	blue	0.837017	0.866074	0.37738	0.435089	6.64e-07	0.326584	0.236734	5.81e-07	0.375848	0.372923	0.261001	0.25767	0.0457272	0.0548449	0.0575385	0.0660322	0.0416408	0.0470233
ADGRA1	blue	0.846832	0.253391	0.994863	0.12788	0.00569567	0.485027	0.354295	0.0249098	0.17299	0.232002	0.594318	0.503081	0.289214	0.113625	0.088845	0.0646505	0.322364	0.298468
VPS50	blue	0.847492	0.841201	0.477041	0.28723	3.63e-07	0.315	0.226168	2.94e-06	0.264099	0.275516	0.300011	0.280365	0.0591387	0.0422584	0.0413341	0.0406598	0.0580665	0.0631759
NECAP1	blue	0.851936	0.971583	0.446661	0.310555	7.02e-06	0.25757	0.269074	6.45e-07	0.279576	0.247721	0.328826	0.28821	0.0675769	0.0379054	0.0356135	0.0421267	0.0629751	0.0645911
CBR4	blue	0.854932	0.143368	0.179425	0.82731	0.0070994	0.391035	0.441703	0.000453691	0.965221	0.775256	0.28622	0.341482	0.0792728	0.206274	0.250643	0.339035	0.0527522	0.0693791
PPIH	blue	0.863103	0.721717	0.909263	0.517149	4.09e-05	0.701653	0.574718	0.000281323	0.0157132	0.58659	0.0230878	0.684696	0.542078	0.432725	0.00864018	0.00889413	0.0208748	0.0208625
HYOU1	blue	0.863388	0.684257	0.313555	0.493946	6.51e-06	0.264069	0.277763	8.03e-09	0.411867	0.346307	0.271697	0.263426	0.0483761	0.0502892	0.0523395	0.0715707	0.0398069	0.0430933
ERO1A	blue	0.865567	0.911518	0.0520347	0.720264	0.000211105	0.624829	0.0194805	2.69e-05	0.694352	0.0221113	0.721137	0.679105	0.0183912	0.00982828	0.426777	0.0144887	0.0161921	0.516438
SHMT1	blue	0.867198	0.860393	0.382585	0.394348	8.99e-06	0.263777	0.273778	4.69e-07	0.341759	0.299861	0.300749	0.287626	0.0622829	0.0467145	0.046499	0.0557084	0.0527788	0.0569338
ACBD6	blue	0.873495	0.541675	0.63234	0.161827	3.1e-05	0.277051	0.259837	9.29e-05	0.174673	0.163791	0.41647	0.346757	0.108695	0.035375	0.0315259	0.0268527	0.113121	0.114615
GDAP1L1	blue	0.875957	0.794946	0.517891	0.239783	2.73e-05	0.262051	0.27844	1.66e-05	0.239229	0.206751	0.371415	0.324583	0.0903752	0.03901	0.0353938	0.0356828	0.0883522	0.0878343
SH3BGRL2	blue	0.8794	0.835428	0.944747	0.0414319	0.00118615	0.0274113	0.656273	0.000522986	0.565029	0.53089	0.814684	0.0396652	0.0407576	0.013615	0.0139301	0.366781	0.593386	0.044757
HDLBP	blue	0.88611	0.23882	0.190568	0.977282	0.00144792	0.363384	0.368433	5.44e-05	0.788975	0.632317	0.274313	0.318586	0.0629885	0.139266	0.17355	0.229009	0.0431313	0.0572714
GAR1	blue	0.891084	0.786394	0.512805	0.253654	1.03e-05	0.277357	0.259075	1.32e-05	0.240118	0.220646	0.359654	0.318868	0.0815336	0.0403854	0.0375698	0.0379788	0.0779048	0.0815419
PPP1R16A	blue	0.893264	0.611978	0.298965	0.568502	3.01e-05	0.294818	0.282346	7.22e-07	0.471236	0.406989	0.272652	0.270757	0.0513118	0.064704	0.0728056	0.0955027	0.0418212	0.0483624
TFCP2	blue	0.893896	0.288984	0.827429	0.0980866	8.81e-05	0.340633	0.255773	0.00115088	0.135703	0.152492	0.471342	0.373307	0.142576	0.0430635	0.0355948	0.0251978	0.170565	0.160807
HECW2	blue	0.898829	0.853055	0.515362	0.321248	6.62e-05	0.34242	0.270896	0.0001929	0.329556	0.307836	0.331762	0.307325	0.0832911	0.0679856	0.0676994	0.0687955	0.084875	0.0858522
COMMD2	blue	0.899721	0.927731	0.0132732	0.970013	0.00154521	0.983134	0.000841295	0.00188874	0.989997	0.00332195	0.99193	0.965541	0.0100846	0.00973395	0.998341	0.0131667	0.00998878	0.965386
SPCS2	blue	0.899742	0.57314	0.629633	0.170311	2.86e-05	0.273647	0.268063	6.28e-05	0.176741	0.174566	0.407276	0.341808	0.107349	0.0357885	0.0294006	0.0266063	0.109809	0.10808
DEGS1	blue	0.902319	0.290792	0.899581	0.0939138	0.0014896	0.330239	0.335397	0.00368681	0.124756	0.139211	0.570418	0.453344	0.228239	0.0515986	0.0377191	0.0276453	0.253228	0.231886
KATNB1	blue	0.905035	0.91223	0.447899	0.305405	1.64e-06	0.287177	0.248837	8.93e-07	0.258599	0.235544	0.30576	0.306353	0.0691391	0.0413439	0.0370591	0.0363687	0.0549571	0.0632612
NAA35	blue	0.908054	0.426627	0.732616	0.130523	0.000166121	0.301449	0.289216	0.000572074	0.150498	0.161083	0.460313	0.378595	0.146312	0.0430335	0.0332787	0.0293824	0.158279	0.144663
DHODH	blue	0.909179	0.952798	0.394134	0.347735	1.31e-06	0.265461	0.249231	4.36e-08	0.304922	0.262622	0.304318	0.279	0.0552646	0.0373783	0.0388714	0.0436874	0.0497852	0.0557216
COMMD7	blue	0.909537	0.951512	0.440002	0.331023	5.79e-07	0.291745	0.238446	9.13e-07	0.29619	0.301603	0.284565	0.264859	0.054052	0.044437	0.0420492	0.0477304	0.051716	0.0541978
SRP68	blue	0.910253	0.609468	0.0293139	0.962143	0.00032701	0.659016	0.0225972	1.74e-05	0.882093	0.0483901	0.660131	0.654095	0.0133816	0.0168582	0.514819	0.0311612	0.0102181	0.45358
DOLPP1	blue	0.910507	0.135326	0.893014	0.0655317	0.00531328	0.42483	0.353488	0.0223785	0.102331	0.154848	0.650624	0.513489	0.318095	0.0800758	0.055178	0.0367849	0.372972	0.333342
SEC11A	blue	0.910725	0.866305	0.475488	0.269464	3.57e-06	0.268263	0.256795	1.4e-06	0.2526	0.225934	0.336302	0.293146	0.069237	0.035805	0.0336309	0.0367281	0.0673403	0.0686193
MIGA2	blue	0.911147	0.653794	0.305007	0.516888	6.3e-06	0.26495	0.275333	1.34e-08	0.444138	0.370588	0.272027	0.256295	0.0444759	0.0525106	0.0573511	0.0790751	0.0389893	0.0418819
PSD2	blue	0.911309	0.894267	0.813738	0.0704594	0.000226267	0.0230487	0.650711	7.13e-05	0.71025	0.684275	0.704692	0.0199048	0.0182422	0.0145782	0.0145227	0.483653	0.484205	0.0163643
RNH1	blue	0.913095	0.788454	0.347928	0.438331	3.69e-06	0.279763	0.264137	5.86e-08	0.372514	0.323549	0.281383	0.269078	0.0515796	0.0477413	0.0495416	0.062346	0.0440435	0.0480915
POLDIP3	blue	0.914099	0.483027	0.683536	0.153433	1.16e-05	0.321388	0.248858	0.000165147	0.175011	0.187549	0.385876	0.333362	0.104782	0.0419879	0.0341773	0.0281856	0.111732	0.107171
RAE1	blue	0.914823	0.986292	0.428122	0.314409	1.36e-06	0.264353	0.253717	1.64e-07	0.283349	0.257378	0.311877	0.279806	0.0599922	0.0369106	0.0359454	0.0418292	0.0560733	0.0579949
NCBP1	blue	0.916239	0.630642	0.609485	0.184904	1.3e-05	0.279974	0.262141	3.28e-05	0.193505	0.188169	0.389758	0.326238	0.0968917	0.035569	0.0303966	0.0284999	0.0993721	0.0971035
MLF2	blue	0.92235	0.685786	0.566773	0.217479	4.43e-06	0.295109	0.244958	2.41e-05	0.216334	0.24191	0.344013	0.294463	0.0785833	0.04004	0.0353715	0.0364463	0.0843489	0.0813092
NUP43	blue	0.928066	0.466959	0.930286	0.38539	0.0060043	0.707406	0.648587	0.0121115	0.02417	0.466429	0.110546	0.783515	0.71051	0.439243	0.0259094	0.0240754	0.109976	0.103806
RRAGA	blue	0.931061	0.542576	0.89804	0.0159956	0.00034962	0.031948	0.61766	0.00095007	0.461025	0.509637	0.794898	0.0307816	0.0384728	0.0127033	0.00970901	0.34606	0.637119	0.0387989
ISCA1	blue	0.936294	0.939232	0.064714	0.677335	5.46e-05	0.680368	0.0135155	5.82e-05	0.67955	0.0254115	0.675555	0.644013	0.0142671	0.0113019	0.446716	0.0146342	0.0137945	0.49608
MZT1	blue	0.936907	0.788746	0.0864943	0.556475	0.000118603	0.648721	0.015965	9.75e-05	0.579227	0.0137102	0.752751	0.685588	0.021497	0.00838853	0.39384	0.00949923	0.0219704	0.556419
STXBP5	blue	0.938532	0.780785	0.752277	0.0965782	8.76e-05	0.0240882	0.623961	4.04e-05	0.813314	0.792832	0.63242	0.0141947	0.0111136	0.0176649	0.0190753	0.545238	0.42357	0.0103345
YLPM1	blue	0.947351	0.74324	0.53472	0.23629	3.98e-05	0.292645	0.267905	4.55e-05	0.239477	0.209181	0.387977	0.330412	0.0920655	0.0414766	0.0405111	0.0379249	0.0952418	0.0983511
CC2D1B	blue	0.953482	0.891551	0.0790242	0.628105	0.000157285	0.661756	0.0170693	0.000102057	0.627576	0.0201173	0.725959	0.681669	0.0213431	0.0107271	0.419747	0.0120065	0.019602	0.543517
MRPS10	blue	0.954563	0.808088	0.373726	0.477303	1.86e-05	0.31639	0.269047	8.51e-06	0.415856	0.383776	0.289187	0.290008	0.0588942	0.0674537	0.0704417	0.0808399	0.0506599	0.0574983
LARS1	blue	0.955168	0.805551	0.694902	0.789777	8.33e-05	0.654506	0.63412	3.69e-05	0.0415873	0.719844	0.0160032	0.654861	0.48442	0.473053	0.0121596	0.0186091	0.0107525	0.0112789
MANF	blue	0.955573	0.643897	0.112611	0.471197	0.000126629	0.648462	0.0163006	0.00021048	0.50876	0.0106387	0.774324	0.706474	0.0273479	0.00824531	0.370418	0.0072421	0.0282497	0.587806
OSGEP	blue	0.962089	0.88761	0.466952	0.288387	4.32e-07	0.29178	0.239548	1.09e-06	0.26723	0.261066	0.305169	0.282481	0.0612908	0.0400777	0.0376123	0.0396327	0.0578783	0.0601097
STT3B	blue	0.97181	0.670225	0.942456	0.458013	0.000119006	0.657928	0.601759	0.0003611	0.0124347	0.502304	0.0331397	0.719343	0.591976	0.399749	0.00704195	0.00687431	0.0290063	0.0285923
VPS33B	blue	0.975406	0.860467	0.38276	0.422918	7.14e-06	0.287323	0.261181	7.23e-07	0.364004	0.334294	0.292198	0.271768	0.0538204	0.0500615	0.0524603	0.0639995	0.049092	0.0544221
PSMD3	blue	0.978448	0.914426	0.460993	0.294142	1.53e-06	0.282498	0.251309	1.2e-06	0.271095	0.257748	0.3203	0.28763	0.0645949	0.039696	0.0371504	0.0413474	0.0618022	0.0626069
SELENOT	blue	0.979151	0.592502	0.627157	0.187213	2.66e-05	0.296818	0.261533	8.18e-05	0.19299	0.203032	0.396123	0.332422	0.100765	0.039857	0.0338793	0.0306715	0.106811	0.105913
HPCAL1	blue	0.986117	0.774322	0.356302	0.478692	6.82e-06	0.29315	0.261427	7.48e-07	0.407231	0.374449	0.275337	0.268092	0.050463	0.0573914	0.0609222	0.0747949	0.0433378	0.0496507
MRPL27	blue	0.990864	0.239301	0.93995	0.101637	0.00192246	0.386872	0.316565	0.0081561	0.127765	0.174007	0.558937	0.449985	0.231677	0.0686041	0.0524478	0.0403031	0.262333	0.245111
SIRT3	blue	0.991233	0.441433	0.0794496	0.562045	0.00603717	0.946643	0.00377425	0.0091283	0.657856	0.000975387	0.854565	0.963102	0.0436901	0.00879057	0.787543	0.00609174	0.0513742	0.805938
ABCB10	blue	0.991519	0.370453	0.23437	0.313434	0.000709559	0.653074	0.027594	0.00220068	0.387342	0.00947659	0.862828	0.757019	0.059863	0.0121123	0.332063	0.00682642	0.0685927	0.687666
VTI1B	blue	0.992988	0.624447	0.592768	0.189155	1.4e-05	0.279489	0.259365	4.15e-05	0.194634	0.198103	0.381993	0.327922	0.0948919	0.0373766	0.0320581	0.0298653	0.0988159	0.0967561
CALU	blue	0.993492	0.640777	0.306429	0.572552	2.38e-05	0.317586	0.278309	9.44e-07	0.472825	0.407845	0.27458	0.278809	0.0499896	0.0674322	0.0742503	0.0922874	0.0409223	0.0486343
GLTP	brown	0.00499606	0.0329605	0.0637331	0.000607238	0.149689	0.120739	0.906193	0.882624	0.910414	0.350484	0.626052	0.00353785	0.130502	0.264491	0.226239	0.297676	0.156245	0.204433
ATP1A3	brown	0.00508601	0.00726989	0.12297	0.000619161	0.326214	0.216202	0.739862	0.737105	0.619333	0.73581	0.230433	0.0165564	0.105615	0.175438	0.626584	0.290448	0.0901546	0.711285
NPC2	brown	0.0167592	0.309903	0.179722	0.0172947	0.179982	0.0927043	0.81037	0.736602	0.532993	0.185579	0.714145	0.00141403	0.0802159	0.318424	0.310179	0.140826	0.229747	0.122712
ASS1	brown	0.0182366	0.0635526	0.959514	0.271164	0.934719	0.000394151	0.206519	0.196007	0.252612	0.627039	0.324549	0.0262333	0.262623	0.141371	0.170169	0.152351	0.211882	0.182507
PFAS	brown	0.0327188	0.211161	0.0103813	0.00362492	0.394805	0.0541738	0.214127	0.920103	0.944019	0.0295577	0.939485	0.000949388	0.404439	0.715867	0.0961986	0.0657794	0.0583944	0.0454021
GPM6B	brown	0.0370581	0.116613	0.850624	0.129107	0.808642	8.53e-06	0.185436	0.181248	0.247404	0.540097	0.285699	0.00587844	0.184739	0.0954341	0.110543	0.108231	0.139919	0.123944
GPR37L1	brown	0.0555766	0.396998	0.166053	0.00568232	0.194088	0.0263398	0.65543	0.602327	0.485458	0.19956	0.573478	0.000159694	0.0618577	0.203393	0.195762	0.110308	0.14327	0.0911204
CTPS1	brown	0.060707	0.204632	0.0959838	0.000294328	0.15956	0.0134659	0.65061	0.608827	0.599282	0.254149	0.48424	3.3e-05	0.0591435	0.142513	0.130677	0.129621	0.090875	0.0915591
WASF2	brown	0.0647217	0.14095	0.12417	0.00293759	0.20298	0.0704137	0.791746	0.754722	0.796735	0.386819	0.583854	0.0055321	0.146166	0.243596	0.21839	0.281724	0.169032	0.197973
PLEKHB1	brown	0.0706183	0.972569	0.550346	0.308159	0.32802	0.252113	0.829236	0.716909	0.329061	0.148652	0.927807	0.0204395	0.125846	0.58352	0.622077	0.126549	0.521817	0.160877
ARL2	brown	0.0847498	0.0660632	0.0512637	1.07e-06	0.159022	0.0136842	0.66834	0.672958	0.827797	0.403796	0.420104	0.000164982	0.0937408	0.117431	0.0950133	0.217965	0.0638947	0.134177
DOCK4	brown	0.0849295	0.0165466	0.800381	0.45004	0.83327	0.000667866	0.242232	0.170655	0.110125	0.390009	0.408794	0.0115183	0.143763	0.173276	0.256025	0.0745455	0.29676	0.116774
PFDN6	brown	0.085615	0.0049509	0.703939	0.699314	0.90327	0.00343222	0.243084	0.197245	0.0947507	0.299137	0.510427	0.0213762	0.176315	0.272451	0.343656	0.0624977	0.388023	0.118512
ATOX1	brown	0.0878773	0.213106	0.0952116	0.000196237	0.170378	0.0104706	0.625679	0.596313	0.618984	0.277678	0.458294	4.56e-05	0.0667629	0.132001	0.118555	0.140346	0.0821078	0.0974663
RTN4	brown	0.0895746	0.0697616	0.184067	6.2e-05	0.407269	0.0280953	0.942268	0.946448	0.280146	0.733896	0.0714573	0.000886505	0.0347823	0.0514967	0.522267	0.108785	0.0253114	0.607231
RAB13	brown	0.101964	0.0530547	0.166976	2.07e-05	0.407333	0.0279251	0.945095	0.940055	0.323389	0.788013	0.0700913	0.00119035	0.0416523	0.0491493	0.493699	0.129738	0.0234874	0.628954
TUBB3	brown	0.102725	0.0203869	0.915453	0.356833	0.779614	0.000153567	0.207567	0.172871	0.10276	0.299507	0.408068	0.00402282	0.121774	0.165343	0.212667	0.0474863	0.241334	0.0806911
SSR4	brown	0.103391	0.0766947	0.0604899	1.38e-05	0.172077	0.0176152	0.678557	0.686783	0.815148	0.40657	0.446473	0.000286464	0.099135	0.13403	0.10994	0.215858	0.0765442	0.13893
RAB8B	brown	0.106832	0.486751	0.174041	0.00429473	0.184331	0.0119698	0.603941	0.544639	0.423149	0.181297	0.535285	2.11e-05	0.0472688	0.171817	0.170586	0.0791705	0.124985	0.0679343
GNAI3	brown	0.110372	0.125719	0.0649967	4.79e-06	0.163667	0.00703264	0.610936	0.60855	0.715906	0.345059	0.411292	3.09e-05	0.0738309	0.106565	0.0888749	0.164423	0.05999	0.104266
NCL	brown	0.111274	0.0677188	0.920597	0.217254	0.765078	0.000165448	0.212869	0.185673	0.175199	0.383901	0.352503	0.00452547	0.147535	0.130714	0.160753	0.075911	0.185771	0.103716
REEP1	brown	0.112302	0.134081	0.812497	0.142803	0.718696	5.77e-05	0.216412	0.202587	0.206693	0.411013	0.336379	0.00271769	0.138432	0.117157	0.135318	0.0754587	0.158743	0.0961463
RPN1	brown	0.116068	0.0765506	0.0526779	2.7e-07	0.165715	0.00868706	0.633942	0.636823	0.822249	0.413622	0.395219	9.77e-05	0.090535	0.101638	0.0814992	0.210704	0.0561565	0.127622
PALD1	brown	0.119435	0.478981	0.169228	0.00352967	0.189311	0.0123272	0.601473	0.522305	0.451549	0.208828	0.510368	3.59e-05	0.0518128	0.155419	0.157422	0.095638	0.120085	0.076275
UBE2V2	brown	0.126287	0.0409381	0.973254	0.242394	0.729157	3.86e-05	0.202368	0.170375	0.120257	0.301382	0.37129	0.00177181	0.107256	0.132184	0.169142	0.0454321	0.191732	0.0726437
HADHA	brown	0.132438	0.120992	0.0642457	2.02e-06	0.163531	0.00572549	0.604323	0.598384	0.727667	0.365266	0.390912	3.13e-05	0.0743224	0.0987919	0.0826187	0.168409	0.056479	0.10536
VTN	brown	0.134694	0.482158	0.173286	0.00545288	0.222448	0.0175074	0.599345	0.561762	0.464122	0.224809	0.502621	0.000154785	0.0668684	0.176542	0.175276	0.1067	0.123897	0.0950073
FKBP2	brown	0.139096	0.199768	0.0916675	0.000117754	0.173744	0.00767225	0.61304	0.590323	0.639543	0.316708	0.446139	5.92e-05	0.0718581	0.124541	0.10983	0.150773	0.0801334	0.0996495
NCEH1	brown	0.140806	0.156711	0.0721356	6.15e-06	0.167884	0.00430945	0.579131	0.572931	0.678468	0.337405	0.393827	1.43e-05	0.0671907	0.097918	0.0815057	0.148412	0.056983	0.0935575
SLC25A18	brown	0.14094	0.178149	0.245941	0.000163079	0.437136	0.0104413	0.977884	0.961286	0.160612	0.654129	0.0533964	0.000154826	0.0191829	0.0374319	0.526176	0.0593929	0.0196687	0.53418
MTX3	brown	0.146784	0.491046	0.0143883	0.0052608	0.457065	0.0154303	0.112728	0.926532	0.803865	0.0153355	0.904021	0.000130343	0.382981	0.66718	0.0591539	0.0305053	0.0415808	0.0201908
ITGB8	brown	0.147028	0.362221	0.147363	0.00195234	0.198419	0.011973	0.613851	0.570025	0.537726	0.240455	0.500121	7.86e-05	0.0649207	0.156878	0.148791	0.112342	0.110394	0.0903462
ARL6IP5	brown	0.151066	0.18468	0.0803027	1.28e-05	0.169583	0.00377358	0.573631	0.56311	0.645001	0.32	0.396228	9.68e-06	0.0630966	0.0981437	0.0850586	0.135151	0.0582433	0.0888474
CDKN1B	brown	0.154041	0.129793	0.847391	0.220092	0.775937	0.000880608	0.241733	0.237628	0.228979	0.421758	0.391591	0.00920559	0.185946	0.167381	0.179536	0.105522	0.208114	0.129894
EMC4	brown	0.154186	0.190377	0.0830395	2.77e-05	0.177629	0.00447293	0.57547	0.563333	0.64645	0.323855	0.409528	1.4e-05	0.0651309	0.102884	0.0882229	0.139593	0.0632825	0.09124
ATP6V1A	brown	0.154823	0.0418987	0.957834	0.232094	0.695975	3.28e-05	0.203976	0.171017	0.109253	0.277779	0.377404	0.00117726	0.0955144	0.132576	0.170406	0.0389969	0.188808	0.0639846
CTPS2	brown	0.162353	0.48387	0.158255	0.00184079	0.184452	0.00550274	0.55284	0.509012	0.433731	0.204888	0.4782	7.98e-06	0.0475254	0.139704	0.134207	0.0797812	0.0988468	0.0632297
ACO2	brown	0.163551	0.0773247	0.84809	0.145597	0.647793	4.36e-06	0.199404	0.1715	0.130188	0.298359	0.341302	0.000552896	0.088973	0.10646	0.134641	0.0407595	0.149983	0.0597578
CCT7	brown	0.168402	0.441102	0.139098	0.000953107	0.190231	0.00434168	0.539232	0.497674	0.463736	0.217751	0.448569	3.06e-06	0.0474097	0.121128	0.11471	0.0847243	0.0842991	0.0656675
PLXNB2	brown	0.170809	0.118963	0.252427	9.53e-05	0.123051	0.0145198	0.926381	0.470365	0.614557	0.8228	0.276873	0.000853359	0.0302309	0.0359168	0.193553	0.353605	0.146453	0.262314
PSME3	brown	0.172664	0.052523	0.956195	0.25325	0.695958	0.000100529	0.221894	0.190842	0.114309	0.281577	0.403813	0.0017026	0.0999432	0.152013	0.191452	0.0414924	0.210126	0.0687005
POLR2H	brown	0.173124	0.0525505	0.700455	0.290803	0.192644	0.000395724	0.514765	0.0147605	0.307708	0.583112	0.746685	0.00394392	0.0426892	0.0627956	0.0861491	0.321959	0.731273	0.0268508
MYADM	brown	0.176545	0.265447	0.092969	6.05e-05	0.179166	0.00317209	0.545938	0.525363	0.577008	0.284659	0.400831	3.16e-06	0.0560545	0.097891	0.0869877	0.114084	0.0615805	0.0782195
PFKM	brown	0.177751	0.087889	0.815651	0.130767	0.641142	3.98e-06	0.197232	0.172073	0.135375	0.297524	0.33479	0.000418884	0.087066	0.101929	0.126777	0.0405793	0.140854	0.0585824
VWA8	brown	0.179171	0.142443	0.0653058	8.79e-07	0.18011	0.00323212	0.557548	0.582509	0.699559	0.372335	0.363716	1.71e-05	0.0745182	0.0897038	0.0744777	0.15464	0.0472183	0.101433
RPE	brown	0.180243	0.0882234	0.816156	0.128928	0.634093	3.42e-06	0.198544	0.170538	0.13612	0.295556	0.33309	0.000412162	0.0861989	0.100725	0.12563	0.0407573	0.14055	0.058109
DTX3	brown	0.183494	0.0216413	0.897275	0.47679	0.769105	0.00199615	0.254514	0.207301	0.108851	0.257718	0.488738	0.00819968	0.137752	0.230671	0.282771	0.0539919	0.313186	0.094127
BCAP29	brown	0.184661	0.857896	0.475439	0.131107	0.304536	0.0563865	0.630812	0.540516	0.266035	0.137336	0.71759	0.0018864	0.0722665	0.346041	0.379058	0.0689625	0.307237	0.0897951
NANS	brown	0.186241	0.346127	0.133514	0.000575641	0.192596	0.00485702	0.561174	0.540721	0.521072	0.280641	0.446822	3.16e-05	0.0611637	0.127605	0.11849	0.112759	0.0860706	0.0814376
SPR	brown	0.186974	0.361229	0.114579	0.000173858	0.176368	0.00213518	0.525494	0.493975	0.493729	0.250149	0.405424	8.87e-07	0.0465738	0.0992834	0.0928381	0.0914924	0.0659228	0.0649538
IMMT	brown	0.190264	0.0263736	0.953589	0.340586	0.710083	0.000223171	0.225972	0.183162	0.0912992	0.242318	0.437464	0.00214838	0.0973329	0.173644	0.225067	0.0362735	0.244337	0.0664379
CCDC18	brown	0.193517	0.252844	0.0939038	2.83e-05	0.184382	0.00290936	0.532269	0.525532	0.601714	0.322926	0.379323	8.45e-06	0.0633157	0.092773	0.0810675	0.12645	0.0555856	0.0841109
SCCPDH	brown	0.205	0.542025	0.157998	0.00111605	0.189229	0.00246586	0.505879	0.464868	0.406448	0.201277	0.440261	4.66e-07	0.0409058	0.114411	0.111238	0.0677944	0.0806175	0.0540356
CACNA1B	brown	0.22001	0.56211	0.171333	0.00209143	0.197826	0.00366442	0.513713	0.43783	0.460937	0.217139	0.480607	5.85e-06	0.0500309	0.122133	0.106139	0.0922678	0.100744	0.0588748
GMPPB	brown	0.221053	0.128556	0.065913	2.12e-06	0.209577	0.0055092	0.565142	0.587338	0.804075	0.436158	0.354793	0.000139717	0.102665	0.0908015	0.0716758	0.206902	0.049803	0.133832
SNRPD3	brown	0.221285	0.159489	0.385746	1.4e-05	0.0695078	0.00521716	0.736942	0.295608	0.438726	0.964247	0.168776	9.94e-05	0.00460273	0.00540457	0.200341	0.363402	0.15938	0.269795
AK4	brown	0.223005	0.304121	0.301591	0.000550224	0.485285	0.00731995	0.924949	0.907298	0.116863	0.621174	0.046808	9e-05	0.0164283	0.0342635	0.540179	0.0425219	0.0190856	0.513583
RPL30	brown	0.224272	0.707057	0.206628	0.00432216	0.20484	0.00290097	0.506239	0.446447	0.341984	0.169965	0.476692	8.04e-07	0.0372027	0.132024	0.13559	0.056318	0.103212	0.0501202
HTT	brown	0.232378	0.0807521	0.853672	0.167609	0.630715	3.35e-05	0.222345	0.188087	0.126457	0.274019	0.373984	0.000751094	0.0896008	0.124915	0.158676	0.0422035	0.169519	0.063074
MAPT	brown	0.251327	0.164138	0.074276	2.38e-06	0.206911	0.00269313	0.533786	0.545757	0.738424	0.426619	0.3491	5.72e-05	0.0884265	0.0825518	0.0657628	0.186681	0.0487096	0.114555
SLC1A6	brown	0.25225	0.602771	0.17738	0.00375193	0.228665	0.00621481	0.509372	0.483618	0.431274	0.229234	0.47659	3.9e-05	0.0628369	0.145214	0.132993	0.0928558	0.104686	0.0726554
ASPA	brown	0.252466	0.732393	0.0219151	0.00858609	0.527531	0.00672579	0.077332	0.86549	0.691408	0.0107441	0.87214	5.26e-05	0.375758	0.651467	0.053709	0.0182802	0.0348597	0.0151068
COL6A1	brown	0.254959	0.887362	0.383611	0.0526003	0.264511	0.01265	0.537557	0.45843	0.242243	0.131841	0.614205	0.000106952	0.0469258	0.232355	0.253212	0.0492074	0.205758	0.0573041
ASNS	brown	0.255022	0.230792	0.273221	0.000112449	0.477896	0.00464872	0.924577	0.916655	0.136378	0.701829	0.0371232	9.32e-05	0.0174724	0.0267018	0.50033	0.0505726	0.0142821	0.536919
FIS1	brown	0.256091	0.117555	0.0600982	2.14e-08	0.186935	0.00274335	0.553899	0.564851	0.78469	0.451736	0.336643	4.08e-05	0.0882363	0.0760261	0.0609338	0.1929	0.042996	0.116321
SRGAP1	brown	0.257369	0.36686	0.331478	0.00698765	0.203879	0.032944	0.904022	0.502756	0.536851	0.560502	0.405713	0.00231524	0.0567691	0.103144	0.251085	0.241569	0.199575	0.213632
GCDH	brown	0.266265	0.290256	0.0953184	1.3e-05	0.185002	0.000912819	0.49637	0.487159	0.566556	0.311206	0.356136	6.97e-07	0.0541579	0.0776683	0.0683612	0.108028	0.0482233	0.0715074
COMT	brown	0.266664	0.492188	0.13686	0.00036834	0.188857	0.00104854	0.474927	0.450533	0.43611	0.224516	0.403568	8.19e-08	0.0419213	0.0962935	0.0876258	0.0704327	0.0652543	0.0517764
PSMD12	brown	0.270205	0.342772	0.104498	4.63e-05	0.185504	0.00123628	0.496345	0.475784	0.54029	0.285981	0.371367	6.45e-07	0.0526014	0.0828813	0.0740907	0.09977	0.0535416	0.0678574
ABHD16A	brown	0.278496	0.30542	0.0966641	1.57e-05	0.187602	0.000885772	0.489696	0.473364	0.565932	0.307359	0.352019	4.88e-07	0.0530794	0.0748607	0.0659653	0.105801	0.0478833	0.0701384
PTPRE	brown	0.280544	0.252896	0.141178	7.49e-06	0.283397	0.00121856	0.646155	0.639588	0.34597	0.469091	0.151316	2.89e-06	0.032735	0.0428118	0.16999	0.0777639	0.0242941	0.196532
ATP6V1C1	brown	0.281706	0.152994	0.0677237	1.5e-07	0.190648	0.00162841	0.52875	0.539331	0.729345	0.424734	0.337536	1.95e-05	0.0799138	0.0740555	0.0599397	0.171546	0.0431822	0.103736
ETNK1	brown	0.281762	0.0738743	0.888184	0.22437	0.635634	0.000239887	0.244608	0.200815	0.123805	0.261116	0.413911	0.00149019	0.096193	0.154606	0.191077	0.0465551	0.20793	0.0689242
RPL12	brown	0.288175	0.16978	0.0687146	8.31e-08	0.190795	0.00118078	0.509855	0.51755	0.713815	0.412372	0.327047	9.34e-06	0.0753614	0.0685118	0.0547735	0.162057	0.0398357	0.0968697
SLC25A20	brown	0.288342	0.848701	0.277196	0.102274	0.150929	0.0353131	0.370806	0.304797	0.725437	0.0671825	0.725998	0.00161308	0.170886	0.503919	0.0860529	0.160819	0.465183	0.00839643
BSG	brown	0.289581	0.638861	0.175955	0.00123997	0.205334	0.000925243	0.462959	0.422418	0.375889	0.201239	0.408985	8.53e-08	0.0377981	0.0998288	0.0985453	0.0598595	0.0740454	0.0489585
HSPA12B	brown	0.291162	0.859031	0.558983	0.0188369	0.535163	0.0079991	0.870534	0.793632	0.036069	0.43368	0.075217	9.97e-05	0.010049	0.0592517	0.693681	0.0168042	0.047478	0.408186
EPHX1	brown	0.292433	0.600112	0.215524	0.00572361	0.237763	0.00657358	0.551025	0.50675	0.445737	0.243022	0.497907	0.000123477	0.0675686	0.15734	0.156213	0.0998018	0.123456	0.0840362
WASF1	brown	0.294945	0.492013	0.169724	0.00107755	0.220913	0.00427362	0.522258	0.476297	0.511335	0.304273	0.41149	7.39e-05	0.0701861	0.111749	0.110676	0.119888	0.083828	0.0885214
COTL1	brown	0.303957	0.0515539	0.962875	0.428627	0.742549	0.00359418	0.28676	0.24053	0.133021	0.261633	0.502555	0.0082377	0.134529	0.239859	0.290129	0.0595174	0.309965	0.101979
PRKRA	brown	0.304841	0.887655	0.0336099	0.017237	0.528536	0.00724077	0.0768056	0.817811	0.630554	0.00918839	0.903907	6.81e-05	0.358927	0.673348	0.061373	0.0155718	0.046943	0.01257
KIFC2	brown	0.31198	0.639898	0.185007	0.00234091	0.250178	0.00182606	0.475972	0.469787	0.379588	0.221956	0.402978	4.22e-06	0.0497578	0.11523	0.120855	0.0696928	0.0782281	0.0695858
MRPL16	brown	0.31257	0.163194	0.71264	0.0969806	0.574309	1.99e-05	0.226597	0.200048	0.158785	0.273535	0.348289	0.000229145	0.0784814	0.105551	0.12572	0.0405436	0.133189	0.0565789
MRPS34	brown	0.313298	0.731957	0.441293	0.0771149	0.292782	0.0129331	0.513008	0.433905	0.208656	0.123287	0.612211	0.00013346	0.0464882	0.240142	0.269133	0.041824	0.218954	0.0555411
IPO7	brown	0.317898	0.283489	0.0899938	4.07e-06	0.190851	0.000580719	0.477296	0.468318	0.593142	0.335541	0.332357	6.03e-07	0.0570229	0.0678006	0.0577685	0.115443	0.0425199	0.0733179
LAMC1	brown	0.318545	0.216109	0.614647	0.0455516	0.523307	9.68e-08	0.206314	0.184033	0.166772	0.28848	0.301592	3.3e-05	0.0659824	0.0736597	0.0882644	0.0385793	0.0936058	0.0469662
NUP98	brown	0.318772	0.2493	0.345919	0.000770071	0.1713	0.0152705	0.98641	0.410798	0.601821	0.867704	0.252748	0.00272474	0.0441414	0.0347455	0.198289	0.384189	0.157519	0.302135
ZNF365	brown	0.322307	0.460328	0.175125	0.00261768	0.292393	0.0111298	0.535349	0.557915	0.58347	0.337231	0.437843	0.000613102	0.11078	0.147277	0.138319	0.150166	0.0934531	0.131528
PPP6C	brown	0.322732	0.175071	0.672248	0.0660396	0.54112	7.25e-07	0.211518	0.183885	0.1506	0.26811	0.322022	5.01e-05	0.0647018	0.0838923	0.103264	0.0348247	0.108894	0.0467795
RUFY1	brown	0.32415	0.875869	0.663051	0.0477957	0.0292902	0.0116831	0.88836	0.0673084	0.521394	0.393518	0.929249	0.000266892	0.014374	0.0829352	0.0936353	0.364742	0.670579	0.0187137
LONP1	brown	0.326642	0.314001	0.00389642	0.000110472	0.495111	0.00301666	0.069513	0.910246	0.997051	0.0390805	0.732052	7.01e-05	0.470686	0.51747	0.0195841	0.046564	0.0125353	0.0235291
NUCB1	brown	0.327917	0.330592	0.0975274	1.01e-05	0.192957	0.0005074	0.465741	0.455056	0.54828	0.32014	0.33535	2.26e-07	0.0525555	0.0683105	0.0604178	0.103741	0.0437873	0.0677132
SAE1	brown	0.330405	0.218996	0.0809559	1.39e-06	0.190841	0.00102305	0.506557	0.500137	0.6622	0.392016	0.335369	7.88e-06	0.0706809	0.0709201	0.0601748	0.147807	0.0447469	0.0905361
OAT	brown	0.331921	0.175316	0.0687731	3.8e-08	0.195959	0.000933395	0.497838	0.509726	0.724452	0.424558	0.319374	1.04e-05	0.0791285	0.065585	0.0512725	0.165546	0.0379412	0.0979777
CTNNB1	brown	0.335031	0.315114	0.0359778	9.64e-05	0.782234	0.00185328	0.231561	0.805725	0.326068	0.150974	0.154638	2.36e-05	0.18155	0.222326	0.203017	0.0095098	0.00142568	0.215207
CAV1	brown	0.335831	0.164299	0.078449	3.79e-06	0.215539	0.00388014	0.54742	0.551704	0.793234	0.490589	0.335917	0.000287855	0.113443	0.0844476	0.0685885	0.22863	0.0520557	0.139728
BCAT1	brown	0.336592	0.185147	0.073179	1.97e-07	0.195754	0.000976632	0.504557	0.512757	0.699447	0.421822	0.321379	1.18e-05	0.0766622	0.0681067	0.0558324	0.160992	0.0405544	0.0978955
LAMTOR3	brown	0.341562	0.385565	0.113778	7.32e-05	0.194936	0.00101876	0.477832	0.456472	0.523743	0.306106	0.367022	1.11e-06	0.0544765	0.0812695	0.072762	0.100775	0.0555801	0.0668037
MYO5A	brown	0.3422	0.179384	0.663377	0.0644514	0.526223	8.21e-07	0.215377	0.187617	0.143405	0.263542	0.324603	4.25e-05	0.0619941	0.085406	0.106826	0.0334578	0.109607	0.045319
CLEC16A	brown	0.344799	0.855106	0.742216	0.0976524	0.601843	0.0367484	0.895373	0.748004	0.0489924	0.435181	0.150509	0.00263474	0.0253997	0.117579	0.802573	0.0364266	0.124719	0.447144
VCAM1	brown	0.345382	0.795185	0.488659	0.00874191	0.0183963	0.0055745	0.890859	0.0570356	0.695174	0.507663	0.824357	7.72e-05	0.0139485	0.0435403	0.0454516	0.455786	0.546626	0.0191899
CA3	brown	0.345484	0.367291	0.120815	8.36e-05	0.212226	0.000819012	0.481	0.467236	0.552219	0.32253	0.358084	5.44e-06	0.0608559	0.0813744	0.0732324	0.113095	0.0555211	0.0775069
MRPL11	brown	0.34829	0.973036	0.895127	0.0714437	0.865348	0.0254496	0.891247	0.956127	0.0040516	0.6337	0.0181074	0.00180149	0.00723581	0.0520653	0.777159	0.00998764	0.0431601	0.85778
KIF5A	brown	0.350561	0.222241	0.306421	0.000143959	0.606617	0.00560028	0.948172	0.988621	0.121567	0.829173	0.0184597	0.000415743	0.023315	0.0232652	0.58722	0.0528685	0.00928473	0.704839
MAP2K1	brown	0.355905	0.175144	8.77e-05	0.000379861	0.760248	0.0185642	0.0212733	0.73596	0.578176	0.018978	0.987436	0.0040236	0.959709	0.978908	0.0138976	0.0731107	0.00896711	0.0331731
SRSF2	brown	0.366035	0.482077	0.127409	7.77e-05	0.200854	0.000298041	0.435202	0.415448	0.45763	0.275601	0.343765	1.64e-08	0.0440687	0.07031	0.0650295	0.0792711	0.0481843	0.0547104
HSD17B4	brown	0.366136	0.304706	0.00339686	7.12e-05	0.503317	0.00226837	0.0655157	0.906991	0.985773	0.0413387	0.718994	6.56e-05	0.480075	0.505629	0.0172972	0.0478353	0.0112592	0.023748
PNPO	brown	0.366523	0.678873	0.171264	0.000828407	0.216051	0.000524136	0.430993	0.396182	0.377684	0.218388	0.376559	3.04e-08	0.0400775	0.0855896	0.0844156	0.0618385	0.0631304	0.0494103
SNX30	brown	0.366791	0.288624	0.286606	0.000118094	0.519357	0.00236105	0.866619	0.870455	0.126786	0.721717	0.0304381	7.19e-05	0.0180976	0.0216715	0.466597	0.0480454	0.01182	0.53388
SCAMP5	brown	0.366881	0.410419	0.178752	0.00338837	0.247052	0.0130091	0.591416	0.565273	0.580652	0.356738	0.475681	0.000812976	0.10113	0.162236	0.155974	0.155052	0.12422	0.121978
OGT	brown	0.369951	0.0291626	0.926649	0.451268	0.667616	0.00233109	0.282728	0.223577	0.0822887	0.197884	0.530203	0.00394435	0.0973251	0.245219	0.311916	0.0365226	0.320845	0.0706267
TMCC2	brown	0.372046	0.201709	0.769594	0.153331	0.653685	0.00100819	0.272827	0.255863	0.205911	0.35794	0.398616	0.00322362	0.128486	0.154653	0.181455	0.0768791	0.183152	0.101412
GLB1L	brown	0.374603	0.323443	0.105069	5.71e-06	0.187163	0.000521633	0.478707	0.427512	0.585085	0.379047	0.322414	1.58e-06	0.056822	0.0596543	0.0554601	0.129698	0.0459892	0.0749832
RTN4IP1	brown	0.375458	0.0689614	0.884233	0.22101	0.59723	0.000157171	0.243779	0.201485	0.0980891	0.204043	0.43632	0.000482167	0.0715333	0.157177	0.197382	0.0294561	0.20366	0.0512053
EEF1A2	brown	0.375629	0.58743	0.154206	0.000285186	0.210696	0.000280801	0.427685	0.399173	0.413919	0.240517	0.358822	4.23e-09	0.0398188	0.0750842	0.0720764	0.0658718	0.0541087	0.049624
KIFC3	brown	0.377393	0.806316	0.432586	0.0676535	0.322457	0.0131236	0.504192	0.443169	0.257703	0.163251	0.572879	0.00041204	0.061317	0.229741	0.251238	0.0571921	0.205916	0.0711508
PRMT8	brown	0.380063	0.0586162	0.991768	0.368161	0.687117	0.00163898	0.284935	0.237558	0.118463	0.221458	0.498388	0.00415157	0.109382	0.222332	0.272528	0.0480401	0.283946	0.0845059
PTGES2	brown	0.381924	0.454706	0.123626	4.43e-05	0.20153	0.000248285	0.434838	0.418343	0.476436	0.289483	0.336154	1.96e-08	0.0456238	0.0670907	0.061701	0.0827611	0.0453756	0.0565549
ANK1	brown	0.383778	0.515916	0.141668	0.000208546	0.204448	0.00045562	0.443785	0.422594	0.443282	0.263609	0.363645	5.83e-08	0.0442101	0.0798121	0.0740201	0.0738772	0.0558998	0.0535027
PGS1	brown	0.389219	0.903832	0.25112	0.00599567	0.235197	0.00092224	0.43488	0.393568	0.301592	0.172734	0.44512	5.74e-07	0.0384892	0.120362	0.120867	0.0471441	0.0962373	0.0434647
NCKAP1	brown	0.391293	0.309964	0.0948456	2.48e-06	0.19425	0.000320925	0.461348	0.435083	0.59846	0.36008	0.320872	5.02e-07	0.0577675	0.0588479	0.0506027	0.122431	0.0410804	0.0725335
HMGB2	brown	0.392249	0.38619	0.535156	0.00172197	0.00051927	0.0101986	0.775744	0.00972057	0.746624	0.990365	0.959985	0.00117026	0.0136411	0.0148864	0.0117655	0.866402	0.921678	0.0178286
PDCD10	brown	0.39548	0.769228	0.195969	0.00175977	0.228519	0.00057276	0.427674	0.384545	0.356864	0.205314	0.391686	9.51e-08	0.0405268	0.0915719	0.0915765	0.0592367	0.0715573	0.0490854
LZTFL1	brown	0.395501	0.583052	0.000974758	0.00744145	0.811532	0.0126325	0.0100412	0.829971	0.890278	0.0020155	0.898933	0.00114136	0.922377	0.905392	0.0212772	0.0197976	0.0143727	0.0111705
CPQ	brown	0.397695	0.0958742	0.867158	0.199914	0.579743	0.00023133	0.269129	0.214403	0.114019	0.217234	0.43172	0.000560425	0.0718442	0.152533	0.2019	0.0326798	0.202553	0.0573719
WDR48	brown	0.399597	0.174663	0.759807	0.144232	0.571783	0.000531914	0.277597	0.241095	0.168301	0.282313	0.404747	0.00120802	0.0972946	0.149441	0.179664	0.0529365	0.180373	0.0740322
KYAT1	brown	0.400872	0.398586	0.0046209	0.000167945	0.518374	0.00163483	0.0556803	0.870902	0.952809	0.0317802	0.722521	3.13e-05	0.460659	0.50789	0.016817	0.036371	0.0111607	0.0187563
FAM131B	brown	0.408761	0.668902	0.444503	0.0660981	0.298623	0.00798374	0.477215	0.395485	0.209192	0.134298	0.56972	0.000109577	0.0487324	0.209379	0.236718	0.0438793	0.196568	0.0545142
TPP2	brown	0.409763	0.414709	0.321604	0.000175017	0.0105054	0.00134031	0.888627	0.0520003	0.934864	0.692383	0.712446	2.1e-05	0.0154539	0.0184431	0.0156448	0.586952	0.414862	0.0206723
CUL2	brown	0.4117	0.41034	0.396585	0.000448956	0.00415149	0.00286303	0.988123	0.0295101	0.952029	0.81532	0.831186	0.000144009	0.0147933	0.0167504	0.013898	0.789067	0.58752	0.019415
TMEM50A	brown	0.412153	0.697781	0.0191304	0.0033517	0.519207	0.00212108	0.0620756	0.779017	0.786816	0.0210432	0.827565	4.73e-05	0.40287	0.559542	0.0290426	0.028466	0.0276983	0.013683
CAMLG	brown	0.412936	0.653247	0.753579	0.0173713	0.09107	6.32e-05	0.603309	0.0237388	0.678967	0.871672	0.593614	0.00127801	0.0440266	0.01976	0.0227248	0.550536	0.464133	0.0367867
LRFN1	brown	0.422629	0.839885	0.534002	0.0116686	0.583843	0.00308729	0.824544	0.783862	0.0369406	0.469729	0.0547744	4.39e-05	0.00989662	0.0433043	0.640428	0.0149896	0.0326772	0.424707
CADPS	brown	0.425396	0.437188	0.117256	3.18e-05	0.20824	0.000224259	0.430221	0.418556	0.49763	0.303067	0.327344	2.92e-08	0.0486341	0.0645655	0.0578725	0.0871508	0.043348	0.0593937
ABI2	brown	0.425875	0.632086	0.0118598	0.00188431	0.54617	0.00186236	0.054058	0.832274	0.792638	0.0205576	0.781296	3.2e-05	0.424348	0.561281	0.026988	0.0249498	0.0189996	0.0150269
DNAJA4	brown	0.431929	0.511605	0.896704	0.197781	0.667936	0.0268814	0.816746	0.717985	0.0187154	0.310589	0.177736	0.00179243	0.0197849	0.153282	0.886303	0.015371	0.151938	0.37267
TARDBP	brown	0.442863	0.258896	0.0878626	1.77e-06	0.215825	0.000485556	0.463541	0.474808	0.641677	0.414015	0.310229	5.84e-06	0.072227	0.0640653	0.0532971	0.140719	0.0400221	0.0885924
KIF3A	brown	0.449935	0.291521	0.0963428	8.55e-06	0.235397	0.000783629	0.458684	0.462921	0.6581	0.42513	0.307871	2.22e-05	0.0822293	0.0657384	0.0544042	0.156963	0.0426124	0.0994956
NGLY1	brown	0.452072	0.768459	0.416945	0.0483939	0.308678	0.00606899	0.461827	0.415295	0.229175	0.158795	0.524672	0.000108953	0.0512233	0.196443	0.21881	0.0437969	0.170037	0.0573253
YTHDF3	brown	0.454873	0.823319	0.643296	0.00527775	0.0625225	1.82e-05	0.611979	0.0178264	0.791275	0.897458	0.575027	0.000449254	0.0370928	0.011558	0.0109176	0.592577	0.418676	0.0288226
COQ8B	brown	0.454895	0.2039	0.9208	0.122465	0.932285	0.000151576	0.54654	0.491977	0.00780731	0.535715	0.0431525	0.000530944	0.0184897	0.0395075	0.645079	0.00912331	0.05477	0.402003
CPNE1	brown	0.456334	0.73105	0.44871	0.00230882	0.0121314	0.00122474	0.853823	0.0394525	0.740147	0.565461	0.7754	8.46e-06	0.0103122	0.0246151	0.0240646	0.468801	0.489446	0.0128483
COPS6	brown	0.457456	0.420647	0.112202	1.09e-05	0.210576	0.000127675	0.419908	0.411257	0.514436	0.327298	0.30953	3.68e-08	0.0510773	0.0575612	0.0517125	0.094237	0.0384689	0.0621232
CAMK4	brown	0.461768	0.481206	0.0813772	0.0240922	0.881363	1.9e-05	0.0133481	0.567831	0.57514	0.0334135	0.650024	0.000186159	0.505891	0.487335	0.0202937	0.0148779	0.020633	0.0138759
MTHFD2L	brown	0.467178	0.451787	0.593733	0.141186	0.358417	0.0107323	0.460664	0.380814	0.164529	0.12439	0.614233	0.000387547	0.0534994	0.253817	0.29123	0.0392242	0.249456	0.0566276
POLR2L	brown	0.475392	0.151973	0.829543	0.267543	0.162882	0.00460267	0.630081	0.0369636	0.342223	0.553151	0.816183	0.00553469	0.0457062	0.0973834	0.129251	0.339287	0.757309	0.0363444
SLC7A14	brown	0.47992	0.684633	0.427837	0.00150232	0.0121773	0.000829266	0.846791	0.0382533	0.773071	0.589043	0.754338	7.17e-06	0.010632	0.02136	0.0202224	0.487016	0.470143	0.0133981
PABPN1	brown	0.485293	0.40385	0.0383796	5.37e-05	0.0831607	0.000628201	0.216712	0.217359	0.73999	0.170392	0.995656	1.56e-05	0.201465	0.197415	0.0015866	0.28661	0.146897	0.00316377
NHLRC2	brown	0.487676	0.55611	0.369526	0.000544969	0.0116234	0.000801972	0.846817	0.0422126	0.869603	0.637907	0.738049	1.17e-05	0.0138586	0.0195975	0.0155162	0.540379	0.439072	0.0156177
NOVA1	brown	0.488845	0.453349	0.00540042	0.000201486	0.540698	0.000910647	0.047397	0.848191	0.931718	0.0317421	0.710198	2.76e-05	0.466454	0.500125	0.0151083	0.0333437	0.010375	0.0171938
PTGR3	brown	0.496359	0.57144	0.176218	0.000582857	0.241192	0.000519872	0.43715	0.419907	0.453429	0.306694	0.356268	4.21e-06	0.0551847	0.0848889	0.0807057	0.086368	0.0635888	0.0654616
SELENOM	brown	0.496387	0.413884	0.00514586	0.00015585	0.545253	0.000977847	0.0508377	0.859969	0.959914	0.03717	0.705815	4.01e-05	0.475932	0.494056	0.0152332	0.0381408	0.010463	0.0197771
GAD1	brown	0.496515	0.264338	0.336453	0.0791221	0.64414	8.58e-05	0.0719402	0.959833	0.0497702	0.082952	0.130895	0.000277674	0.224334	0.306899	0.346248	0.000237968	0.00420967	0.19179
LSM2	brown	0.498658	0.687706	0.170984	0.000330619	0.223598	0.00010363	0.39156	0.364975	0.390185	0.257434	0.335054	8.57e-09	0.0417343	0.067582	0.0652143	0.0651769	0.050944	0.0476637
SLC18A2	brown	0.499786	0.532734	0.492735	0.0791798	0.319436	0.00424901	0.43563	0.355744	0.17004	0.120675	0.552716	4.44e-05	0.0410827	0.196706	0.227879	0.0327041	0.193399	0.0452774
SNX16	brown	0.503434	0.14375	0.740008	0.123805	0.507114	6.37e-05	0.258176	0.213516	0.1154	0.198916	0.409073	0.000102429	0.0572293	0.129936	0.164133	0.0275707	0.161771	0.0438222
NACAD	brown	0.504196	0.87006	0.396209	0.0384843	0.347792	0.00635338	0.458009	0.420453	0.296298	0.214827	0.509053	0.000265846	0.0683664	0.182412	0.193323	0.0686436	0.159727	0.0758523
NUTF2	brown	0.50643	0.948991	0.287502	0.00831179	0.2622	0.000443825	0.406366	0.354693	0.263936	0.171776	0.420467	1.4e-07	0.0350725	0.107516	0.117043	0.0409211	0.094204	0.0418122
PTPN9	brown	0.512851	0.335602	0.104468	8.26e-06	0.226242	0.000286037	0.442571	0.443733	0.597212	0.394999	0.308517	3.59e-06	0.0677709	0.06155	0.053573	0.125917	0.0414948	0.0818939
TRADD	brown	0.512894	0.108294	0.812424	0.185605	0.526853	0.000336206	0.274526	0.216725	0.109654	0.194178	0.448389	0.000379209	0.0657404	0.15904	0.199063	0.0314331	0.20337	0.0495563
MRPL15	brown	0.521367	0.95908	0.609103	0.0164616	0.622123	0.00184968	0.765849	0.726556	0.0244179	0.461114	0.0498955	2.68e-05	0.00885678	0.0396182	0.635439	0.0111456	0.0312402	0.400103
ADD1	brown	0.522456	0.238963	0.0913813	2.52e-06	0.242836	0.000632506	0.464573	0.491485	0.700177	0.472797	0.304291	3.8e-05	0.0912566	0.0665663	0.0534532	0.169344	0.0410622	0.107982
ATIC	brown	0.523903	0.423012	0.323053	0.000109297	0.0123734	0.00072315	0.858405	0.0473236	0.9608	0.747345	0.680263	2.92e-05	0.0178957	0.0152376	0.0124636	0.615287	0.395801	0.0224
AKAP10	brown	0.524513	0.693839	0.699222	0.0128783	0.0584896	4.08e-05	0.624373	0.0191108	0.663272	0.770793	0.63885	0.00026582	0.0276507	0.0180744	0.0180166	0.496421	0.478187	0.0209619
MRPL22	brown	0.530947	0.20237	0.657642	0.0829832	0.477689	3.56e-05	0.256805	0.214971	0.132397	0.215504	0.378221	4.6e-05	0.0543295	0.111675	0.139345	0.0294995	0.136619	0.0427003
RAB11FIP2	brown	0.537076	0.380486	0.865879	0.0359193	0.0591819	3.15e-05	0.593994	0.0110387	0.494464	0.635056	0.674048	0.00013028	0.0177843	0.0200217	0.024266	0.396497	0.540488	0.0129448
CYLD	brown	0.541038	0.595531	0.772259	0.0164048	0.0570771	2.87e-05	0.618909	0.0153677	0.619205	0.736135	0.639638	0.000190627	0.0227418	0.016763	0.0187798	0.459461	0.487778	0.0177273
EIF4B	brown	0.541708	0.326155	0.0333348	2.56e-05	0.0918607	0.000977912	0.229173	0.237909	0.669745	0.214281	0.975862	5.75e-05	0.230781	0.194036	0.00161637	0.33161	0.141784	0.00545579
NDUFA8	brown	0.541905	0.797751	0.226699	0.0003505	0.417965	4.17e-06	0.298218	0.317777	0.567895	0.596131	0.22471	0.000251374	0.129179	0.0443692	0.0402985	0.165176	0.0400698	0.117089
SF3B5	brown	0.542952	0.152099	0.714933	0.109957	0.499737	4.51e-05	0.250617	0.204684	0.121831	0.197454	0.406919	6.53e-05	0.0559153	0.121836	0.148215	0.0291296	0.152779	0.0415986
SYN3	brown	0.544915	0.259226	0.0871124	2.8e-07	0.221823	0.000283786	0.447782	0.454086	0.681153	0.457286	0.287166	1.06e-05	0.080694	0.0549426	0.044926	0.157112	0.0355682	0.0945488
TTC3	brown	0.549366	0.340216	0.629868	0.0749095	0.489105	0.000434119	0.31233	0.27572	0.200204	0.302172	0.380045	0.000635624	0.0845561	0.130124	0.164479	0.0555213	0.148818	0.0740467
DCTN3	brown	0.550976	0.965088	0.244587	0.00316385	0.243964	0.000199009	0.384688	0.34624	0.285687	0.198829	0.380947	9.36e-09	0.035332	0.0883583	0.093463	0.0431066	0.0732203	0.0392868
CCS	brown	0.554371	0.253396	0.616004	0.0609904	0.46517	2.62e-05	0.256494	0.22342	0.153164	0.230962	0.368143	3.95e-05	0.0572689	0.104264	0.126609	0.0325052	0.121328	0.0439939
NF1	brown	0.5591	0.350167	0.103426	4.03e-06	0.234207	0.000140151	0.416467	0.440665	0.59162	0.393978	0.295243	2.06e-06	0.0697407	0.0590598	0.0484107	0.119858	0.0359394	0.0785691
VAT1L	brown	0.56584	0.442384	0.118397	2.96e-05	0.235732	0.000201836	0.419048	0.410203	0.547835	0.357985	0.30278	1.42e-06	0.0636701	0.0591328	0.0531395	0.110357	0.0413983	0.0752309
DCLK2	brown	0.571835	0.4583	0.11262	1.12e-05	0.230232	7.23e-05	0.380166	0.399476	0.525941	0.340758	0.296371	1.12e-07	0.0593409	0.056857	0.0449896	0.0942136	0.0347388	0.0610162
RPL10A	brown	0.577291	0.347415	0.551221	0.0012841	0.861056	0.0066283	0.888146	0.877387	0.0331078	0.899778	0.00178861	0.00171148	0.0140902	0.0110699	0.937054	0.0381449	0.00647247	0.922632
PITPNC1	brown	0.580448	0.557139	0.146014	9.81e-05	0.247726	8.48e-05	0.393289	0.38228	0.48013	0.333869	0.308834	5.95e-07	0.0567182	0.0595765	0.0551834	0.095549	0.0441335	0.0659519
UBR4	brown	0.585011	0.90597	0.0220511	0.00482591	0.603917	0.000846994	0.0363917	0.76461	0.696392	0.0143474	0.777168	2.01e-05	0.418813	0.568417	0.0260285	0.0147428	0.0189654	0.0103067
ARPIN	brown	0.585297	0.210768	0.675642	0.101906	0.510773	8.64e-05	0.264366	0.237135	0.138967	0.204481	0.411156	9.25e-05	0.0599773	0.131421	0.156392	0.0302415	0.150292	0.0472871
CTBP2	brown	0.585683	0.549412	0.385001	0.000686418	0.582816	0.000615736	0.781017	0.785354	0.0708493	0.660723	0.0258097	2.15e-05	0.0134938	0.0190519	0.479726	0.0271383	0.0117886	0.482017
RAP2B	brown	0.586605	0.631972	0.150912	0.000116871	0.232165	5.3e-05	0.375598	0.362685	0.42419	0.290805	0.311216	2.45e-09	0.0455106	0.0585877	0.0541322	0.0711001	0.0425248	0.0503065
CSRP1	brown	0.5995	0.382888	0.127216	0.000124003	0.281244	0.00118197	0.446464	0.460628	0.63364	0.471586	0.321073	0.000154624	0.103077	0.0782468	0.0664441	0.176021	0.0547009	0.116167
ARMT1	brown	0.599626	0.97082	0.243464	0.0025469	0.255735	7.35e-05	0.368758	0.326933	0.292115	0.212688	0.355642	4.12e-09	0.0352608	0.0766552	0.0818859	0.0465856	0.0669002	0.0407827
ACTR1B	brown	0.602562	0.537226	0.135337	4.91e-05	0.233615	6.99e-05	0.393688	0.382479	0.481096	0.327668	0.307359	7.24e-08	0.0532403	0.0568884	0.0521808	0.0885144	0.0411453	0.0605327
SSBP1	brown	0.609442	0.765746	0.187495	0.00068003	0.249299	0.000104002	0.379002	0.359185	0.370012	0.268812	0.33912	5.66e-08	0.0453847	0.070645	0.0700908	0.064958	0.0553269	0.0504636
FAM96B	brown	0.613674	0.338807	0.516025	0.0318565	0.432065	1.26e-06	0.24598	0.215819	0.170648	0.223426	0.341121	2.46e-06	0.0479296	0.0815084	0.0939582	0.0317671	0.0938775	0.0378728
SLITRK1	brown	0.620619	0.484045	0.841903	0.0320011	0.844505	3.98e-05	0.583427	0.543397	0.0143545	0.626391	0.0231818	0.00011689	0.0140559	0.0202193	0.551078	0.0118463	0.0251649	0.434956
NUBP1	brown	0.621931	0.575553	0.141733	4.55e-05	0.231006	2.99e-05	0.37677	0.365881	0.458591	0.313	0.297635	4.05e-09	0.0481244	0.0534565	0.048556	0.0777453	0.0384655	0.0533924
PTPRF	brown	0.6226	0.968842	0.581001	0.0105801	0.606177	0.000888854	0.739371	0.68899	0.0261579	0.487131	0.0401646	1.12e-05	0.00820879	0.0299488	0.577821	0.0110793	0.0249587	0.386685
MIGA1	brown	0.623039	0.192119	0.730339	0.132774	0.479411	0.000403258	0.301905	0.242804	0.133033	0.206839	0.438079	0.000281351	0.0623003	0.151647	0.190544	0.0343331	0.185857	0.0513462
BRI3BP	brown	0.627213	0.183162	0.676859	0.101661	0.468763	6.56e-05	0.265505	0.217412	0.122278	0.177177	0.413784	3.37e-05	0.0494409	0.125381	0.152388	0.0252811	0.151768	0.0384694
BSDC1	brown	0.629271	0.466778	0.88583	0.126293	0.0565653	0.0077682	0.793477	0.0529435	0.395226	0.357093	0.920965	0.000613687	0.0171405	0.0973008	0.117527	0.297911	0.728039	0.0184429
COPS8	brown	0.632922	0.429619	0.118232	6.37e-06	0.241612	5.62e-05	0.39355	0.393877	0.563848	0.404051	0.275703	1.61e-06	0.0669328	0.0499641	0.0433024	0.120232	0.0346385	0.0760392
PCYT1A	brown	0.633305	0.310033	0.542256	0.0368794	0.430235	2.57e-06	0.247393	0.219308	0.153665	0.213282	0.344819	2.65e-06	0.0456871	0.0867222	0.103816	0.0274797	0.0970958	0.0362841
NIF3L1	brown	0.635123	0.550758	0.453356	0.0480254	0.324086	0.00124415	0.38218	0.321618	0.175826	0.144511	0.483491	9e-06	0.038924	0.152334	0.172935	0.0318578	0.149098	0.040074
ATG4B	brown	0.636521	0.334711	0.52371	0.0322302	0.422262	1.53e-06	0.249682	0.217144	0.160899	0.219605	0.336922	1.94e-06	0.0448559	0.0818703	0.0978593	0.0293174	0.0939468	0.0366146
ACBD5	brown	0.63721	0.832467	0.212256	0.000808297	0.244393	3.34e-05	0.376175	0.336327	0.334602	0.251421	0.321408	1.25e-09	0.0365013	0.0634847	0.0696985	0.0536035	0.0544506	0.0449609
EIF3C	brown	0.638135	0.428783	0.1158	2.97e-06	0.233426	3.7e-05	0.391765	0.383991	0.552215	0.399437	0.269254	3.01e-07	0.0602848	0.0455572	0.0409518	0.11183	0.0324592	0.07078
PSMB3	brown	0.638427	0.999441	0.249493	0.000640874	0.375444	5.48e-08	0.269555	0.270236	0.414915	0.425908	0.236656	3.88e-06	0.0743062	0.0410191	0.039243	0.0868985	0.0388001	0.0662937
LRRC4B	brown	0.641322	0.60417	0.783785	0.0260984	0.0591496	0.000184151	0.662423	0.0216133	0.588962	0.683852	0.684277	0.000286226	0.0227426	0.0252511	0.0294777	0.437446	0.533266	0.0197963
RPS19	brown	0.641545	0.468878	0.127828	1.24e-05	0.235987	4.56e-05	0.391486	0.390177	0.523142	0.378573	0.282526	4.33e-07	0.0594918	0.0517248	0.0465529	0.102476	0.0361067	0.0675887
KIF1BP	brown	0.641705	0.959113	0.268433	0.00126722	0.428215	2.48e-05	0.28894	0.302862	0.497066	0.531107	0.244292	0.000249902	0.121026	0.0524801	0.0491164	0.142624	0.0467839	0.106489
NUP210	brown	0.642372	0.988685	0.876809	0.030812	0.912694	0.00683063	0.953141	0.990383	0.0035658	0.81385	0.00493137	0.000990146	0.00605855	0.0220853	0.883635	0.00995325	0.0200223	0.903942
CBX3	brown	0.644331	0.507641	0.129426	2.32e-05	0.245192	3.9e-05	0.383506	0.381983	0.505759	0.356007	0.28837	1.49e-07	0.0575582	0.0519879	0.0466666	0.0971524	0.036669	0.0656882
SAMD8	brown	0.645808	0.511875	0.525175	0.0839325	0.343208	0.0033508	0.430072	0.348756	0.175647	0.146831	0.549769	8.25e-05	0.0462938	0.193043	0.226024	0.0378775	0.201182	0.0497083
TFG	brown	0.647848	0.817445	0.205806	0.00101222	0.254193	6.15e-05	0.371047	0.34985	0.347778	0.253839	0.340696	1.3e-08	0.0413911	0.0721132	0.0710121	0.0565143	0.0579721	0.0455601
SUPT5H	brown	0.648439	0.284172	0.963991	0.0836869	0.0651314	0.000279105	0.630571	0.0155014	0.404506	0.516229	0.761592	0.000219246	0.0161997	0.0379284	0.047556	0.329935	0.635493	0.0122299
ITGA3	brown	0.652333	0.945473	0.282286	0.00151098	0.402153	6.6e-07	0.277245	0.274221	0.413649	0.440246	0.253786	2.93e-05	0.0854943	0.0479434	0.0471134	0.101619	0.0477607	0.0773168
EPN2	brown	0.657435	0.488631	0.379746	0.000377944	0.612482	0.000546402	0.773429	0.782247	0.0919657	0.757034	0.0213523	5.89e-05	0.0175087	0.0159194	0.44704	0.0377305	0.0101034	0.524532
ADCY3	brown	0.65826	0.489518	0.870578	0.0403035	0.832387	0.000128019	0.617097	0.559347	0.0170635	0.603227	0.0311784	0.000189357	0.0153565	0.0254916	0.582465	0.0127957	0.0325101	0.437435
MAOB	brown	0.666407	0.57924	0.891357	0.0266076	0.935348	0.000107155	0.697414	0.665981	0.00644425	0.746871	0.00737435	0.000182804	0.00977415	0.0132842	0.720318	0.00875399	0.0153764	0.614542
WDR26	brown	0.670837	0.198042	0.662952	0.0938165	0.458678	5.61e-05	0.266673	0.22105	0.126558	0.173604	0.418823	2.89e-05	0.0491218	0.1252	0.149146	0.0256745	0.148391	0.0376163
STX6	brown	0.673159	0.417166	0.112778	3.26e-06	0.236821	4.74e-05	0.390834	0.395199	0.567377	0.401506	0.274202	5.48e-07	0.0646388	0.048577	0.0415082	0.112152	0.0328915	0.0717561
TPPP3	brown	0.673778	0.985899	0.251712	0.00062567	0.366258	2.29e-07	0.278677	0.273986	0.419326	0.425067	0.236653	4.9e-06	0.0739288	0.0415518	0.0408729	0.0878317	0.0392787	0.0675506
SMYD5	brown	0.680086	0.405015	0.551958	0.105299	0.371232	0.00330789	0.390724	0.333962	0.158548	0.126591	0.538826	0.000111355	0.0500022	0.202089	0.227424	0.0319797	0.197457	0.0473781
ABR	brown	0.681498	0.502239	0.125495	1.07e-05	0.245632	2.56e-05	0.371285	0.37257	0.522105	0.366343	0.272846	1.09e-07	0.0589253	0.0473291	0.0414211	0.0974407	0.0326032	0.065083
TSPYL4	brown	0.694493	0.586394	0.216848	0.00088911	0.407108	0.0005086	0.37991	0.42752	0.677326	0.644201	0.292523	0.00191887	0.174907	0.082012	0.0677362	0.217126	0.0644549	0.154789
SUPV3L1	brown	0.696332	0.904578	0.276731	0.00436163	0.273336	5.07e-05	0.347017	0.31945	0.253346	0.198289	0.364934	1.33e-09	0.0342816	0.0827684	0.0890204	0.0366423	0.0707259	0.0362197
RPL37A	brown	0.699261	0.745375	0.334018	0.0102469	0.284727	0.000119577	0.348859	0.300109	0.221437	0.179178	0.390367	3.82e-08	0.0341508	0.0932458	0.104724	0.0344976	0.0875335	0.0355276
NDUFV3	brown	0.700534	0.481077	0.1359	4.28e-05	0.259064	0.000199651	0.406332	0.394378	0.581596	0.418096	0.285341	1.61e-05	0.079967	0.0562491	0.0506983	0.133951	0.041814	0.0886669
PSMD2	brown	0.700596	0.659371	0.413903	0.00049467	0.0144185	0.000264498	0.801209	0.0306929	0.849889	0.716694	0.667822	1.51e-05	0.0144137	0.013025	0.0119442	0.556016	0.41586	0.0166203
ABCB6	brown	0.703415	0.216514	0.813944	0.360931	0.466391	0.0268367	0.47216	0.377802	0.131322	0.126734	0.711459	0.00318595	0.0799427	0.353282	0.413116	0.0456317	0.380275	0.0764347
PRAF2	brown	0.708837	0.48659	0.161815	3.29e-05	0.391704	5.57e-05	0.345451	0.379505	0.73522	0.696597	0.225126	0.000605212	0.158055	0.0452849	0.0365168	0.234879	0.0358116	0.151243
PIP4K2C	brown	0.716393	0.872359	0.213087	0.00124953	0.267918	7.01e-05	0.35708	0.336506	0.346961	0.2613	0.329005	5.04e-08	0.0446258	0.070007	0.0691899	0.0573548	0.0569195	0.0473063
NCK1	brown	0.721802	0.753164	0.686929	0.00907814	0.775962	2.35e-05	0.618941	0.581515	0.026502	0.686036	0.0168563	4.65e-05	0.0136406	0.0132648	0.4846	0.0161414	0.0149504	0.458933
FERMT2	brown	0.721876	0.356579	0.104986	1.83e-06	0.239694	0.00011227	0.406706	0.397925	0.656943	0.475979	0.278859	1.18e-05	0.0837316	0.0490627	0.0385626	0.158131	0.036774	0.0881851
TWF1	brown	0.72526	0.809278	0.187572	0.000317464	0.25323	9.89e-06	0.342124	0.322914	0.36261	0.275718	0.300469	2.24e-11	0.0410023	0.0542029	0.0537712	0.0578921	0.043307	0.0441645
HACD2	brown	0.728171	0.579076	0.791813	0.0307327	0.798785	0.000144686	0.621747	0.581988	0.0176637	0.60585	0.0312929	0.000117183	0.0141115	0.0257983	0.570905	0.0126564	0.030019	0.424654
KPNA1	brown	0.730187	0.840477	0.195523	0.000423235	0.253842	6.84e-06	0.339923	0.320157	0.347813	0.260398	0.302628	4.45e-13	0.0388344	0.05555	0.0553416	0.0530378	0.0446187	0.0418857
TBC1D17	brown	0.733145	0.917195	0.214925	0.000844658	0.270771	9.92e-06	0.330279	0.312283	0.342285	0.246603	0.315957	4.21e-10	0.0419137	0.0602208	0.057566	0.0534112	0.0485563	0.0423744
ASAP1	brown	0.734351	0.715425	0.697394	0.0263956	0.0293561	0.0010053	0.759744	0.0286098	0.521369	0.491607	0.810763	4.78e-05	0.0112084	0.0373503	0.0426464	0.375096	0.589417	0.0116567
APLP1	brown	0.737673	0.601896	0.179626	0.000131148	0.387603	5.31e-05	0.331956	0.348265	0.673556	0.609311	0.239985	0.000333412	0.13831	0.0472274	0.0377445	0.198227	0.04009	0.128163
NDUFAF3	brown	0.738315	0.877612	0.00365962	0.0149065	0.935847	0.00580051	0.00521773	0.928056	0.956663	0.00283759	0.941687	0.00148747	0.960625	0.945564	0.0182738	0.0176697	0.0141997	0.0111822
ANKS1B	brown	0.741045	0.603214	0.174059	8.5e-05	0.385887	2.23e-05	0.321057	0.348353	0.64606	0.601763	0.226969	0.000225444	0.130524	0.0444049	0.0362892	0.184795	0.0356182	0.122894
SRP54	brown	0.743972	0.580592	0.144796	4.17e-05	0.256488	2.68e-05	0.361604	0.35905	0.485356	0.379284	0.277372	5.08e-07	0.0605979	0.0500805	0.0454179	0.0980487	0.0371796	0.0648892
RPL26	brown	0.747538	0.525619	0.166745	5.59e-05	0.387572	4.13e-05	0.342583	0.366444	0.698227	0.648043	0.226274	0.000391054	0.142068	0.0446305	0.037065	0.213278	0.0366879	0.140266
PACS1	brown	0.749494	0.811325	0.638287	0.0129323	0.0215379	0.000386044	0.759869	0.022981	0.569812	0.514567	0.772831	9.53e-06	0.00883837	0.0253527	0.0283874	0.389484	0.54495	0.009465
TRAPPC13	brown	0.750231	0.550042	0.439808	0.0424263	0.335132	0.000699598	0.361504	0.315954	0.180545	0.150799	0.462071	5.99e-06	0.0403791	0.143066	0.158641	0.0303582	0.137341	0.0391206
MPDZ	brown	0.752703	0.633083	0.165959	0.000147378	0.273599	3.65e-05	0.370969	0.359384	0.456288	0.360013	0.276141	7.09e-07	0.0565973	0.0526237	0.0531344	0.0890238	0.0414537	0.0678197
PEX14	brown	0.757739	0.81413	0.320696	0.00838994	0.310186	0.000112929	0.351042	0.306295	0.26587	0.207056	0.373374	3.8e-07	0.0415137	0.0865266	0.0962015	0.0444463	0.0819964	0.0449761
NPLOC4	brown	0.762349	0.929001	0.276856	0.00383779	0.28144	4.03e-05	0.351087	0.31721	0.269968	0.223283	0.353781	1.58e-08	0.0371513	0.0773926	0.0861763	0.0425733	0.069949	0.0409028
SUB1	brown	0.764207	0.480429	0.148807	8.57e-05	0.296712	0.00013673	0.3935	0.402999	0.580058	0.453597	0.289135	3.05e-05	0.0852085	0.059546	0.0522722	0.140213	0.0446563	0.0951274
KIAA1671	brown	0.764965	0.473773	0.0821492	0.0331328	0.78815	9.83e-05	0.0185568	0.599269	0.498398	0.0142462	0.749848	5.15e-05	0.427213	0.556353	0.0305248	0.00819378	0.0285691	0.00849091
TXNDC5	brown	0.765061	0.460007	0.125524	6.45e-06	0.266039	3.26e-05	0.369385	0.378422	0.576674	0.438154	0.256807	2.91e-06	0.0733839	0.0454596	0.0389158	0.123121	0.0317008	0.0797495
MARK3	brown	0.766806	0.15769	0.799409	0.216454	0.515789	0.00160138	0.331644	0.271294	0.122894	0.164236	0.522865	0.000607173	0.0673782	0.205117	0.249118	0.0335622	0.239855	0.0572923
LNPK	brown	0.769268	0.910633	0.263721	0.00278378	0.277074	1.98e-05	0.328975	0.29646	0.275199	0.217571	0.333599	2.28e-10	0.036179	0.0686961	0.0721741	0.0412546	0.0605319	0.0371377
MARCKS	brown	0.772689	0.378514	0.603519	0.118226	0.409352	0.00377839	0.398114	0.328916	0.173886	0.154871	0.537141	0.00029786	0.0609226	0.199669	0.232836	0.0429939	0.2078	0.0600901
TXN2	brown	0.779108	0.967579	0.541039	0.00351741	0.016787	0.00019138	0.769214	0.0239147	0.679495	0.606311	0.720942	6.45e-06	0.0100595	0.0174336	0.0181771	0.448844	0.481182	0.0107023
NRBP1	brown	0.780172	0.980365	0.248256	0.00179449	0.273263	1.67e-05	0.344488	0.312918	0.306257	0.240981	0.329868	1.09e-09	0.0375108	0.0661204	0.0702252	0.0460697	0.0586507	0.0407622
KCNA6	brown	0.781811	0.645981	0.418873	0.0237703	0.336422	0.000218361	0.35729	0.305578	0.214191	0.190688	0.415333	4.76e-06	0.0415729	0.111741	0.129994	0.039242	0.113102	0.0446359
MRRF	brown	0.79186	0.386674	0.171086	0.00049628	0.365353	0.00346618	0.471025	0.477846	0.7882	0.649209	0.326347	0.00319164	0.184017	0.0886021	0.0771606	0.301082	0.0713246	0.198378
PLCD1	brown	0.7946	0.838887	0.196604	0.000370256	0.259311	4.5e-06	0.336328	0.313295	0.35981	0.282302	0.291912	1.96e-10	0.0416027	0.0522416	0.0524308	0.0584277	0.0437535	0.0446403
RCN1	brown	0.794702	0.468882	0.124921	5.51e-06	0.256215	2.07e-05	0.36914	0.375837	0.559324	0.424417	0.26306	9.21e-07	0.0681792	0.0453269	0.0389292	0.113147	0.0320928	0.0727633
RMDN1	brown	0.795154	0.5431	0.139377	2.79e-05	0.273688	2.88e-05	0.36144	0.35874	0.545155	0.405162	0.264062	1.92e-06	0.0701297	0.0465934	0.0403502	0.113965	0.0347457	0.0752203
GPT	brown	0.797042	0.641286	0.398998	0.028138	0.346853	0.000698141	0.366267	0.312804	0.237823	0.189857	0.419122	1.75e-05	0.0513221	0.120731	0.134178	0.0466634	0.118404	0.0525284
HCN2	brown	0.801144	0.594578	0.763086	0.0285857	0.054617	0.000330758	0.666246	0.0225282	0.561522	0.627458	0.714156	0.000211971	0.0206682	0.028804	0.0319199	0.423806	0.542178	0.017709
VPS37C	brown	0.801396	0.869495	0.291672	0.00466637	0.310016	3.49e-05	0.324316	0.303211	0.278304	0.235188	0.341746	2.08e-07	0.044074	0.0772314	0.0791281	0.0483009	0.0674888	0.0438215
UBE2J1	brown	0.802654	0.341692	0.612899	0.117754	0.379432	0.00283389	0.385991	0.303501	0.148101	0.143171	0.525862	0.000123867	0.0481082	0.1897	0.225156	0.0324898	0.207105	0.0464263
RNF214	brown	0.80347	0.276742	0.60994	0.0704445	0.431225	0.000100369	0.289011	0.241791	0.133854	0.185448	0.403382	1.6e-05	0.0442055	0.118727	0.150359	0.0263301	0.135622	0.0398385
PSMC6	brown	0.810435	0.783513	0.186456	0.000179462	0.267855	3.06e-06	0.331929	0.317393	0.395143	0.312079	0.279044	2.04e-09	0.0468108	0.0477532	0.0467622	0.0675304	0.0384011	0.0498417
SCG3	brown	0.810773	0.286407	0.636253	0.117745	0.462551	0.00149644	0.337739	0.285026	0.16962	0.190845	0.476742	0.000305343	0.0690056	0.169591	0.1996	0.0403216	0.187161	0.059017
MCAT	brown	0.811551	0.926676	0.00451923	0.021694	0.959343	0.0032954	0.00247451	0.960021	0.935804	0.000932555	0.925187	0.000734401	0.932261	0.909254	0.0169744	0.008183	0.0130306	0.00577501
MACF1	brown	0.813685	0.661749	0.360664	0.0122454	0.308865	4.6e-05	0.319471	0.27556	0.219529	0.177688	0.384228	2.97e-08	0.0355761	0.0888234	0.0948479	0.0327583	0.0862435	0.0332493
FAM172A	brown	0.822095	0.536706	0.113932	0.0700099	0.709945	0.00442447	0.0508542	0.676885	0.490946	0.0148395	0.851987	0.000576533	0.417655	0.665551	0.0759321	0.0143348	0.0634996	0.0163355
BLMH	brown	0.822396	0.734095	0.171464	9.44e-05	0.266924	2.43e-06	0.327114	0.321543	0.417831	0.329164	0.271035	3.07e-09	0.0496457	0.0457929	0.0425986	0.0722218	0.0351958	0.0511736
DAGLA	brown	0.824125	0.231245	0.749169	0.25425	0.462304	0.0120654	0.411587	0.322377	0.156632	0.15666	0.607546	0.00236771	0.0841327	0.271104	0.306365	0.0559391	0.301411	0.0743726
UBLCP1	brown	0.824878	0.943202	0.574709	0.00497564	0.0189299	0.000164257	0.748402	0.02114	0.646602	0.602865	0.720361	7.42e-06	0.00997655	0.0174574	0.0186677	0.439656	0.490573	0.0102712
RHOT1	brown	0.827773	0.541023	0.138647	2e-05	0.275795	2.75e-05	0.358942	0.357977	0.55236	0.425035	0.257309	2.87e-06	0.0737938	0.0450193	0.0392925	0.119821	0.0333459	0.0782802
TERF2	brown	0.829375	0.204262	0.71925	0.154183	0.465718	0.000763129	0.322021	0.269634	0.120003	0.160066	0.499901	0.000181392	0.0548238	0.181715	0.21901	0.0282124	0.206354	0.0462431
FECH	brown	0.830123	0.547319	0.138206	1.41e-05	0.260323	1.08e-05	0.356134	0.352371	0.521773	0.404515	0.259607	4.24e-07	0.06341	0.0433753	0.0388856	0.103475	0.0327461	0.067704
FARS2	brown	0.83257	0.107693	0.881679	0.311922	0.52037	0.00382659	0.352121	0.274374	0.0936383	0.140314	0.570397	0.000920258	0.0626892	0.244072	0.311131	0.0279307	0.292865	0.055944
RAB1A	brown	0.836463	0.985512	0.23388	0.000464704	0.327478	3.01e-08	0.277665	0.27173	0.36784	0.358223	0.248881	7.68e-08	0.0552278	0.0415406	0.0408632	0.0676354	0.0374622	0.0514622
HNRNPUL1	brown	0.840997	0.561493	0.773256	0.0290165	0.0422078	0.000210992	0.687335	0.0197842	0.525474	0.561235	0.748112	7.39e-05	0.0147472	0.0279718	0.0327294	0.385444	0.564396	0.0127365
ANKRD29	brown	0.842231	0.561882	0.405817	0.0205621	0.326027	8.67e-05	0.322272	0.279228	0.184046	0.168988	0.393746	1.83e-07	0.0355785	0.100295	0.115588	0.0290136	0.0976595	0.0346054
PLG	brown	0.845726	0.330051	0.620025	0.103316	0.460271	0.000918915	0.340378	0.290451	0.161792	0.200962	0.463453	0.000177907	0.0597956	0.159593	0.195037	0.0382247	0.179244	0.057201
SCAI	brown	0.847413	0.792142	0.479606	0.00131417	0.0207485	0.0001658	0.764092	0.0273555	0.809632	0.729632	0.657521	3.62e-05	0.0162416	0.0137078	0.0130662	0.545427	0.430937	0.0177518
MINK1	brown	0.847763	0.868833	0.641246	0.00718953	0.765511	5.71e-05	0.643618	0.627245	0.0288575	0.681752	0.0172451	3.71e-05	0.0128855	0.0145057	0.499265	0.0156218	0.0139284	0.468899
SYNRG	brown	0.848108	0.604722	0.145832	2.28e-05	0.26452	5.9e-06	0.340811	0.338856	0.492794	0.392147	0.260515	1.99e-07	0.0612135	0.0432314	0.038241	0.0972366	0.032775	0.0628828
ERCC1	brown	0.852898	0.233191	0.758661	0.247747	0.46872	0.0101032	0.421583	0.337082	0.13957	0.153172	0.609347	0.00162714	0.0751803	0.266073	0.3258	0.046555	0.295054	0.073756
NTNG1	brown	0.85702	0.413908	0.607229	0.0774155	0.455056	0.000688513	0.370737	0.325124	0.162777	0.225917	0.398786	0.000187474	0.0559709	0.141868	0.208406	0.0365733	0.152755	0.070654
GMFB	brown	0.863741	0.7705	0.18201	0.000128794	0.271043	1.75e-06	0.324019	0.313451	0.404946	0.328935	0.269396	1.98e-09	0.0481086	0.0450106	0.0433446	0.0688838	0.0361599	0.0500051
DRG1	brown	0.867862	0.8775	0.124372	0.00473864	0.123928	7.84e-05	0.141414	0.126753	0.941613	0.099302	0.955067	3.84e-06	0.167631	0.213919	0.00242518	0.170762	0.195218	0.00081878
TIMM13	brown	0.880023	0.753312	0.18298	7.68e-05	0.322394	4.22e-07	0.300354	0.30446	0.478793	0.437803	0.23474	1.67e-06	0.0721694	0.038219	0.0348964	0.102124	0.0317468	0.0700029
MON1B	brown	0.880815	0.274651	0.950776	0.113577	0.0665637	0.000930752	0.640486	0.0213283	0.384752	0.405994	0.846086	0.000232163	0.0165443	0.0578434	0.0622066	0.294284	0.67351	0.0109695
DNM1	brown	0.885441	0.512505	0.412312	0.0148909	0.359152	6.23e-06	0.276167	0.239812	0.201519	0.209522	0.337871	1.67e-07	0.041054	0.0756336	0.0852762	0.0330339	0.0788534	0.035723
PCLO	brown	0.887989	0.784315	0.328526	0.00739202	0.331381	2.67e-05	0.321448	0.292454	0.262055	0.228789	0.352541	2.87e-07	0.0433572	0.0790533	0.0852297	0.0446319	0.0749188	0.0438576
M6PR	brown	0.898302	0.357569	0.568615	0.0715513	0.398091	0.000453484	0.330412	0.280257	0.159299	0.189151	0.449561	6.48e-05	0.0530098	0.145162	0.17086	0.0348395	0.157451	0.0456561
ASPSCR1	brown	0.900498	0.367538	0.593335	0.0725	0.433454	0.000447385	0.334939	0.279121	0.185399	0.20016	0.434594	0.000120423	0.0594392	0.136823	0.165669	0.0415106	0.15227	0.0561285
CTIF	brown	0.911784	0.800721	0.996139	0.0386011	0.966074	0.00244707	0.982367	0.921361	0.00216325	0.916647	0.0021297	0.00124311	0.00684227	0.0142747	0.898553	0.00875685	0.0165392	0.951261
ITGA6	brown	0.912522	0.979889	0.26814	0.00365403	0.32814	0.000143226	0.349764	0.3343	0.364442	0.340743	0.339833	3.25e-05	0.0709	0.082035	0.0810217	0.0890743	0.0740071	0.0686281
TXNL4A	brown	0.912926	0.877329	0.230306	0.000740229	0.345246	2.13e-05	0.319101	0.321316	0.431375	0.392934	0.266795	8.46e-06	0.073723	0.0537309	0.0540017	0.0881038	0.044483	0.0731606
KCNT1	brown	0.913295	0.0984004	0.968657	0.538113	0.611373	0.0337344	0.430239	0.3273	0.138186	0.201588	0.666627	0.0163837	0.129507	0.363505	0.442055	0.0733286	0.438123	0.115834
NAXD	brown	0.914416	0.682682	0.169163	4.88e-05	0.316335	1.09e-06	0.313434	0.320208	0.510119	0.442797	0.237663	2.21e-06	0.0748674	0.0392886	0.0348893	0.108329	0.0314992	0.0739159
CEND1	brown	0.918427	0.874137	0.222678	0.00053807	0.338123	5.68e-06	0.313545	0.313451	0.432974	0.391358	0.271399	5.42e-06	0.0734741	0.0510742	0.0491062	0.0940633	0.0432963	0.0708601
EXOC6B	brown	0.921924	0.680084	0.164385	6.66e-05	0.277129	6.53e-06	0.331233	0.327455	0.481894	0.386266	0.268492	4.64e-07	0.0643988	0.0459333	0.0395911	0.0950575	0.036025	0.0616082
PNP	brown	0.922952	0.97673	0.246072	0.00121761	0.29061	3.72e-06	0.320851	0.305029	0.329634	0.284178	0.307175	4.11e-08	0.0458049	0.0599636	0.0605107	0.0550479	0.0523184	0.0448687
SEC61B	brown	0.925388	0.345952	0.578254	0.0814376	0.379949	0.000778632	0.344594	0.279946	0.145965	0.152767	0.470737	3.1e-05	0.043412	0.152323	0.183261	0.0278638	0.165247	0.0403373
CRYZL1	brown	0.92617	0.477825	0.134058	6.12e-06	0.312458	1.72e-05	0.348386	0.36483	0.641189	0.553509	0.232127	3.57e-05	0.102176	0.0405081	0.0335782	0.163103	0.0307188	0.102443
CRIP2	brown	0.92884	0.617131	0.154308	5.83e-05	0.299801	7.93e-06	0.333544	0.346823	0.516494	0.411341	0.261476	2.05e-06	0.0724475	0.0469963	0.0395392	0.106823	0.0349993	0.0723328
PCYT2	brown	0.930784	0.998009	0.232176	0.000839952	0.290995	1.26e-06	0.303944	0.285701	0.326122	0.278272	0.283097	5.79e-10	0.0430144	0.0511481	0.0516329	0.0525736	0.0443729	0.0426819
ARHGAP26	brown	0.935127	0.799416	0.0614566	0.022783	0.748462	0.00105031	0.0386791	0.703596	0.622609	0.0333689	0.757514	0.000370677	0.469209	0.572352	0.0417674	0.0219874	0.0355241	0.0198947
FAU	brown	0.937516	0.818574	0.200415	0.000198734	0.302538	6.15e-07	0.307275	0.308339	0.413074	0.378146	0.25639	2.51e-07	0.0587928	0.0449558	0.0428422	0.0776791	0.0371149	0.0569017
SNX3	brown	0.939152	0.99748	0.0228762	0.00287818	0.696446	6.27e-05	0.0211443	0.692522	0.724367	0.029365	0.673398	2.83e-05	0.475789	0.483305	0.0142589	0.0185222	0.011983	0.0118107
UFL1	brown	0.944583	0.718181	0.353636	0.00938778	0.338473	3.16e-05	0.315724	0.285779	0.239641	0.234263	0.353441	4.19e-07	0.0430302	0.0811187	0.0909662	0.0419103	0.0786861	0.0427821
DFNA5	brown	0.948286	0.661935	0.0743533	0.000724502	0.974961	0.000211079	0.152713	0.950577	0.280776	0.196888	0.122473	8.6e-05	0.225849	0.187595	0.173156	0.00932503	0.00128599	0.225817
PAK2	brown	0.949447	0.753541	0.31586	0.00459126	0.329668	1.26e-06	0.288395	0.267133	0.256933	0.245347	0.313037	3.22e-08	0.0425635	0.0640444	0.0681701	0.0421106	0.0611759	0.0394791
MAPK8IP3	brown	0.950331	0.889324	0.207458	0.000366453	0.289544	8.49e-07	0.310498	0.298023	0.370425	0.308625	0.273798	2.34e-09	0.0472848	0.0470019	0.0465205	0.061267	0.0397706	0.0477571
PPAT	brown	0.951816	0.551276	0.410962	0.014316	0.35143	1.25e-05	0.290786	0.2509	0.206525	0.215936	0.340879	3.88e-07	0.0412487	0.078101	0.0900541	0.0356417	0.0808661	0.0381677
EMC8	brown	0.95345	0.887435	0.0366874	0.00739213	0.70374	0.000122173	0.0253552	0.687887	0.662329	0.0242178	0.713971	4.38e-05	0.450683	0.518641	0.0214507	0.0155377	0.0183785	0.0115883
ATAT1	brown	0.960063	0.86482	0.769427	0.00741866	0.00175929	0.00204204	0.923129	0.00209562	0.903726	0.95273	0.970651	0.0010535	0.0123858	0.00872246	0.00827623	0.939111	0.948245	0.0124787
BCKDK	brown	0.960613	0.456393	0.878588	0.0453018	0.170673	0.000279745	0.976154	0.0995241	0.0713917	0.73703	0.188199	3.25e-05	0.00112409	0.00720388	0.300746	0.124254	0.293737	0.143406
PIK3CA	brown	0.961828	0.780268	0.142676	0.000486602	0.221645	4.42e-05	0.25114	0.242589	0.724467	0.288219	0.531379	7.09e-06	0.114751	0.0927608	0.0155177	0.147123	0.0805189	0.023115
URM1	brown	0.963883	0.575682	0.0881235	0.0401989	0.745471	0.000697868	0.0338361	0.65594	0.508543	0.0155388	0.797372	0.000151984	0.414472	0.597849	0.047598	0.0121766	0.0406467	0.0128218
SLC27A4	brown	0.96765	0.819118	0.296424	0.00357273	0.305664	3.58e-06	0.302975	0.279633	0.260712	0.234627	0.321696	9.02e-10	0.0381478	0.06539	0.0695579	0.0382663	0.0601161	0.0363131
CASC4	brown	0.972202	0.539154	0.195718	0.000642855	0.351148	0.000855819	0.426953	0.433526	0.649065	0.538472	0.318238	0.000723925	0.135665	0.0796132	0.0736527	0.194745	0.0648659	0.140833
EIF3D	brown	0.974365	0.834669	0.202961	0.000229197	0.313176	1.69e-06	0.308216	0.301248	0.436591	0.378746	0.255455	9.36e-07	0.0646487	0.043668	0.0416719	0.0878224	0.0368983	0.0634266
THRAP3	brown	0.975259	0.925418	0.252809	0.00149872	0.302814	1.17e-06	0.28911	0.277128	0.313545	0.274034	0.30048	1.23e-08	0.0463057	0.0571287	0.0532357	0.0526238	0.0500465	0.0402651
EPHA4	brown	0.978228	0.87786	0.276808	0.00200182	0.305783	1.48e-06	0.29505	0.279354	0.289174	0.267125	0.300282	1.45e-08	0.0437487	0.0585817	0.060425	0.0473661	0.0520067	0.0405354
PPIL2	brown	0.982498	0.462562	0.476744	0.0343507	0.388736	8.04e-05	0.308164	0.270738	0.185307	0.180249	0.390667	3.72e-06	0.0439545	0.106079	0.123804	0.0311864	0.10808	0.0418384
SETD7	brown	0.983162	0.8858	0.210429	0.000280994	0.289727	4.11e-07	0.304746	0.290845	0.379883	0.328855	0.266822	5.74e-09	0.048965	0.0441901	0.0432511	0.0650849	0.0381841	0.0481013
TPH2	brown	0.988283	0.375463	0.525289	0.0565963	0.38008	0.000192755	0.32047	0.268204	0.148999	0.158295	0.434225	6.41e-06	0.0404204	0.1273	0.152224	0.0272958	0.137105	0.037889
GTF2I	brown	0.988868	0.704166	0.204231	0.000457217	0.329332	6.78e-05	0.356686	0.360345	0.488551	0.452038	0.261701	5.12e-05	0.0842908	0.0580231	0.0583811	0.116102	0.0475258	0.0907495
CACNA1E	brown	0.989967	0.751566	0.129571	0.000124383	0.215149	2.37e-06	0.239096	0.241203	0.685484	0.295214	0.461464	7.75e-07	0.10046	0.0740095	0.0128532	0.12983	0.0601577	0.0219832
TM7SF2	brown	0.993142	0.900375	0.258147	0.00344036	0.336181	0.000193274	0.370133	0.355956	0.417231	0.339856	0.32922	4.6e-05	0.0764612	0.0831918	0.0809248	0.0898244	0.073085	0.0767868
METTL26	brown	0.999109	0.916584	0.86652	0.00435793	0.142696	3.92e-05	0.98676	0.111566	0.137792	0.955913	0.114537	8.4e-06	0.00118177	0.00158807	0.202859	0.188156	0.183023	0.185322
MTMR2	brown	0.999797	0.468602	0.468393	0.0289613	0.364022	4.15e-05	0.302	0.263007	0.170292	0.18206	0.388265	8.33e-07	0.0380102	0.100992	0.118217	0.0280637	0.104233	0.035324
TSNAX	brown	0.999997	0.49574	0.427644	0.0206992	0.347536	1.92e-05	0.294808	0.25402	0.177769	0.17726	0.369974	7.79e-08	0.0356653	0.0888489	0.103226	0.0272515	0.0911288	0.0329684
MIF	cyan	0.0234961	0.0126806	0.041269	1.32e-05	0.159587	0.0797717	0.858306	0.8637	0.932461	0.496208	0.516847	0.00381692	0.160264	0.193119	0.154063	0.372505	0.106138	0.236626
GDI2	cyan	0.0296115	0.00488392	0.0329412	1.81e-06	0.17353	0.0901157	0.872931	0.904371	0.814756	0.60096	0.497914	0.00718327	0.202413	0.190141	0.144005	0.463347	0.0997922	0.288261
GATAD2B	cyan	0.0320366	0.000499969	0.0438559	0.000253347	0.233888	0.322427	0.926726	0.876359	0.558135	0.86521	0.597485	0.0845339	0.41362	0.328648	0.26254	0.796595	0.191361	0.551702
ATP1B2	cyan	0.0447276	0.00136361	0.032405	3.15e-06	0.202041	0.137568	0.924541	0.98228	0.66738	0.76621	0.504461	0.0233712	0.290035	0.217818	0.160861	0.615946	0.11536	0.389506
DLAT	cyan	0.0462461	0.0141919	0.0378683	9.27e-07	0.167413	0.0509702	0.794389	0.819955	0.936331	0.54083	0.462311	0.00267903	0.159408	0.160038	0.12208	0.369698	0.0838999	0.22542
PTK7	cyan	0.0569247	0.0118662	0.032174	3.72e-05	0.138882	0.0975773	0.728793	0.714885	0.531753	0.548651	0.780593	0.0147683	0.31768	0.263498	0.0656456	0.64347	0.17614	0.1762
SLC17A6	cyan	0.0651009	0.0140215	0.0369993	6.67e-07	0.182784	0.0514847	0.779129	0.826733	0.901074	0.566131	0.448585	0.00338616	0.17799	0.158057	0.117943	0.383091	0.0788199	0.241091
NDUFA1	cyan	0.0718533	0.0445084	0.277806	1.62e-05	0.0687243	0.0315394	0.640304	0.453824	0.629552	0.961189	0.238407	0.00119874	0.0139938	0.0184309	0.251188	0.482661	0.191555	0.350727
ABAT	cyan	0.0792148	0.0101761	0.114599	6.59e-06	0.396665	0.0688638	0.876441	0.841073	0.573388	0.937226	0.101255	0.00794744	0.0938644	0.0746552	0.471843	0.267196	0.0342992	0.74549
PRKACB	cyan	0.08231	0.00887813	0.0362603	1.02e-07	0.189827	0.0478629	0.79159	0.832275	0.838538	0.655151	0.434266	0.00541014	0.199582	0.150117	0.111514	0.450318	0.0795164	0.272033
NUDT12	cyan	0.0849024	0.00398887	0.0405458	6.29e-06	0.235894	0.106457	0.86494	0.916892	0.671252	0.786525	0.468285	0.0232669	0.301623	0.192674	0.138899	0.621641	0.106016	0.393429
AK1	cyan	0.0907428	0.0316912	0.0137872	2.56e-06	0.0804605	0.0361181	0.476826	0.498714	0.438955	0.333277	0.99628	0.00272799	0.317513	0.279577	0.0116424	0.569773	0.173642	0.0417114
POLR1C	cyan	0.0915347	0.00786079	0.0585624	0.000382556	0.264656	0.173572	0.916992	0.969427	0.720504	0.810944	0.542726	0.047997	0.346134	0.26634	0.208643	0.668589	0.164336	0.445626
TPPP	cyan	0.0969711	0.0052988	0.00178433	5.17e-06	0.411491	0.095954	0.340515	0.790997	0.460276	0.298228	0.737711	0.0202769	0.700982	0.547069	0.0595354	0.386894	0.0421209	0.204623
UBE2N	cyan	0.098278	0.00834248	0.0350776	3.22e-08	0.195732	0.0469957	0.782289	0.832569	0.819589	0.68088	0.425011	0.00587627	0.209571	0.146494	0.107309	0.461697	0.0761005	0.27933
STRN4	cyan	0.112198	0.0390471	0.104786	1.25e-06	0.319619	0.0226786	0.930374	0.946822	0.530449	0.723814	0.130955	0.00114369	0.067509	0.0616778	0.30315	0.188457	0.0295939	0.466401
NSF	cyan	0.120374	0.0239794	0.00128314	2.06e-06	0.421054	0.0403566	0.219979	0.868943	0.599944	0.168923	0.725645	0.00460767	0.612568	0.52567	0.0379082	0.222055	0.0241136	0.112405
KRAS	cyan	0.120399	0.0322551	0.0407434	6.82e-09	0.177541	0.0160256	0.679446	0.710258	0.980373	0.530512	0.389289	0.00072134	0.132126	0.111483	0.0834474	0.302542	0.0580188	0.179667
NDUFA10	cyan	0.121964	0.0480966	0.152213	4.6e-06	0.0139515	0.0259538	0.921049	0.192867	0.704247	0.864135	0.738293	0.0017503	0.0559315	0.0462297	0.0328003	0.845713	0.383552	0.082331
GPR158	cyan	0.128883	0.0484115	0.0453062	1.05e-08	0.175981	0.0115955	0.651959	0.669302	0.930034	0.493911	0.380094	0.0003758	0.118075	0.101561	0.077683	0.271786	0.053973	0.161038
AP2A1	cyan	0.129377	0.0528407	0.0468666	1.86e-08	0.17047	0.0104332	0.650055	0.662558	0.895186	0.48048	0.384303	0.000261572	0.108355	0.101228	0.0794092	0.253937	0.0550942	0.150286
NDUFA4	cyan	0.130798	0.00951948	0.0131345	7.83e-07	0.109519	0.0611817	0.550326	0.599552	0.328397	0.520367	0.936169	0.012504	0.426927	0.285432	0.0170322	0.750015	0.174218	0.096726
VCP	cyan	0.133758	0.0227501	0.0379435	8.39e-10	0.186846	0.0199049	0.697861	0.732338	0.94634	0.591665	0.383522	0.001456	0.155767	0.112686	0.0830468	0.354177	0.0588828	0.209636
DPYSL3	cyan	0.133776	0.0147513	0.0014403	1.35e-06	0.431677	0.0503564	0.248793	0.847675	0.535334	0.227218	0.708015	0.00894726	0.660346	0.517516	0.0411568	0.284189	0.0269903	0.146176
CCT2	cyan	0.137531	0.0305509	0.0414535	1.19e-08	0.181855	0.0176007	0.686463	0.717802	0.996302	0.560708	0.391301	0.000994892	0.141003	0.113714	0.0859003	0.319741	0.0605153	0.189712
PAICS	cyan	0.153084	0.0431431	0.0444599	3.51e-09	0.181795	0.0107103	0.6528	0.673306	0.948841	0.520818	0.37225	0.000432839	0.121895	0.0991342	0.075771	0.281407	0.0535727	0.167505
GRID2	cyan	0.162695	0.00615401	0.0374198	7.16e-08	0.239385	0.0559386	0.78224	0.843816	0.705357	0.828102	0.401847	0.0150258	0.281915	0.145377	0.102877	0.588495	0.0786027	0.358795
DDX39B	cyan	0.163377	0.0479019	0.0468	1.88e-09	0.1854	0.0096809	0.636569	0.662916	0.939905	0.53669	0.366093	0.000466371	0.124479	0.0965875	0.0734677	0.283907	0.0516942	0.166444
TBC1D23	cyan	0.170443	0.0552261	0.0540706	2.71e-07	0.212379	0.0119463	0.639363	0.681846	0.954624	0.531443	0.367154	0.000872374	0.140064	0.105504	0.0818804	0.292968	0.0545433	0.188214
PQBP1	cyan	0.174118	0.0105898	0.0395016	3.63e-09	0.216263	0.0362736	0.756181	0.793029	0.795149	0.761297	0.380104	0.00714136	0.225747	0.123821	0.0941371	0.495658	0.0687328	0.301644
NDUFS4	cyan	0.182222	0.0586772	0.0512628	5.56e-08	0.183891	0.009143	0.630755	0.652369	0.904157	0.521472	0.374763	0.000419153	0.118854	0.100294	0.0768705	0.267157	0.0559942	0.156193
SYNJ1	cyan	0.189629	0.0456732	0.0456794	4.17e-10	0.19331	0.0090334	0.633261	0.660081	0.968774	0.559065	0.35305	0.000597927	0.133171	0.0926399	0.0697119	0.30124	0.0499207	0.17734
CAPZB	cyan	0.198972	0.0306237	0.0425249	1.37e-10	0.20142	0.0130905	0.66155	0.699197	0.958337	0.612385	0.361222	0.00124248	0.155873	0.100029	0.0740842	0.34412	0.0533431	0.205092
CMPK1	cyan	0.199716	0.0402813	0.0438877	7.84e-11	0.199295	0.0107004	0.634283	0.673999	0.997467	0.594985	0.351551	0.000896305	0.146904	0.095181	0.0700909	0.323853	0.0497402	0.189826
JMY	cyan	0.201168	0.077752	0.0956147	0.00108292	0.273671	0.0961082	0.767605	0.792316	0.972055	0.64099	0.487973	0.0176772	0.252201	0.216338	0.180551	0.437586	0.137958	0.308272
RAB3A	cyan	0.206201	0.0135958	0.123434	1.5e-06	0.463227	0.0445228	0.948987	0.89057	0.61928	0.931311	0.0751501	0.0105968	0.117114	0.0564717	0.408081	0.30502	0.025905	0.793742
STIP1	cyan	0.213132	0.0228984	0.134722	9.52e-07	0.460195	0.0296155	0.973065	0.922441	0.512933	0.981232	0.0619648	0.00554262	0.0879449	0.0458104	0.411549	0.240708	0.0207275	0.749562
STXBP1	cyan	0.215057	0.0996124	0.182478	5.39e-06	0.0127772	0.0107352	0.98888	0.13235	0.781662	0.848903	0.707147	0.000659045	0.0415502	0.0312198	0.02247	0.791732	0.375754	0.0591675
RPSA	cyan	0.216714	0.0670813	0.0498843	8.58e-10	0.185825	0.00553721	0.59938	0.622714	0.889207	0.509334	0.350959	0.000193958	0.110364	0.0861331	0.0655979	0.245975	0.0468706	0.14443
PPIL4	cyan	0.225304	0.00981054	0.04026	9.86e-09	0.239505	0.0396257	0.737789	0.797082	0.735887	0.824061	0.377029	0.0109764	0.26464	0.12795	0.0889117	0.545058	0.0695256	0.326588
KCNH2	cyan	0.228083	0.0210063	0.0145411	4.61e-05	0.417152	0.0779516	0.447717	0.981109	0.594018	0.52101	0.581212	0.0270293	0.571885	0.360968	0.0798322	0.480987	0.0603462	0.285017
HNRNPA1	cyan	0.235078	0.0615075	0.049532	1.74e-10	0.195043	0.00619211	0.603376	0.626722	0.932233	0.545606	0.339322	0.000351051	0.124017	0.0840811	0.0637524	0.274213	0.0457614	0.161594
EIF4A1	cyan	0.240492	0.0385468	0.144732	6.17e-07	0.0213706	0.0213017	0.95644	0.197512	0.615569	0.991648	0.671501	0.00370536	0.0814207	0.0394635	0.0263912	0.941229	0.348	0.110361
FMNL1	cyan	0.241151	0.064313	0.0244469	3.88e-07	0.120968	0.0125797	0.464016	0.481406	0.63757	0.408224	0.727607	0.0011853	0.246681	0.174987	0.0160792	0.451608	0.109623	0.0628509
ATG3	cyan	0.243501	0.043253	0.0463345	5.79e-11	0.203498	0.00931104	0.628584	0.656048	0.990622	0.61181	0.346211	0.000905837	0.148149	0.0895393	0.0664906	0.327338	0.0497849	0.190325
DMXL2	cyan	0.243533	0.0244905	0.0406221	5.98e-12	0.221615	0.0153291	0.655041	0.716462	0.892872	0.686401	0.348136	0.00244236	0.18786	0.10164	0.0712193	0.393495	0.0519162	0.234705
CNRIP1	cyan	0.245584	0.0514018	0.156833	9.25e-07	0.0193156	0.0163377	0.972155	0.175543	0.657299	0.979445	0.675333	0.00248022	0.0690656	0.0357595	0.024274	0.904794	0.351972	0.0944779
CA1	cyan	0.248442	0.0710982	0.0751886	1.43e-05	0.225011	0.0148721	0.659911	0.675968	0.938689	0.567664	0.402717	0.00158824	0.145722	0.121278	0.0979166	0.299896	0.0760946	0.191247
CCT8	cyan	0.252007	0.0706945	0.0492869	1.32e-10	0.193704	0.00483277	0.582656	0.612887	0.896894	0.53032	0.33643	0.0002253	0.116559	0.0820153	0.0613025	0.254267	0.0440089	0.148527
RAB4B	cyan	0.261687	0.0480201	0.0489042	2.35e-10	0.213074	0.00792593	0.615037	0.655436	0.98992	0.611398	0.340255	0.000819416	0.147132	0.0890136	0.0661703	0.317557	0.0479637	0.188766
NDUFS2	cyan	0.263746	0.111384	0.0582451	4.81e-09	0.188969	0.00244277	0.547594	0.563956	0.803726	0.460853	0.333029	4.57e-05	0.0914619	0.0745318	0.0574492	0.199369	0.0415116	0.117653
PSME2	cyan	0.265093	0.0126803	0.0415397	1.5e-08	0.254898	0.0347204	0.714685	0.781329	0.743025	0.828456	0.366268	0.0105688	0.269477	0.122357	0.0843736	0.542155	0.065947	0.328557
CLU	cyan	0.272391	0.0808893	0.0537687	3.88e-10	0.200852	0.00394522	0.567598	0.596988	0.884782	0.538793	0.324749	0.000234256	0.116561	0.0780804	0.059096	0.252978	0.0424383	0.148402
METTL27	cyan	0.277042	0.0417027	0.0462299	4e-10	0.230786	0.011195	0.614175	0.673664	0.939347	0.651429	0.335806	0.00171859	0.178661	0.0935476	0.0653175	0.36076	0.0474038	0.216726
TRIM2	cyan	0.281965	0.0926883	0.0540738	4.59e-10	0.198003	0.003066	0.555943	0.578143	0.859175	0.506743	0.322322	0.000119799	0.106426	0.0740579	0.0561826	0.231283	0.0407943	0.136361
MAN2A2	cyan	0.290738	0.0212831	0.0185497	9.36e-05	0.42865	0.0934672	0.456724	0.968854	0.559952	0.578873	0.572973	0.0423003	0.62182	0.378562	0.0876317	0.512836	0.0672428	0.31052
PRRT2	cyan	0.297979	0.027353	0.0510552	5.49e-07	0.259075	0.0242644	0.663668	0.736883	0.841981	0.753395	0.365825	0.00683449	0.234925	0.122118	0.0825793	0.455761	0.0661447	0.276695
HBS1L	cyan	0.298112	0.114706	0.0293331	1.11e-07	0.119343	0.00418754	0.385481	0.401189	0.713626	0.365583	0.702554	0.00032095	0.210725	0.146636	0.00967497	0.380053	0.0927923	0.040042
HSP90B1	cyan	0.300296	0.0612482	0.172791	2.28e-06	0.477997	0.0128395	0.968879	0.991962	0.357435	0.956199	0.044759	0.00184822	0.0564318	0.032647	0.417257	0.155932	0.01534	0.679998
HNRNPLL	cyan	0.307711	0.0468664	0.0510329	2.42e-09	0.232592	0.00934688	0.614398	0.665538	0.956686	0.658385	0.330638	0.00181585	0.176274	0.0915723	0.0667685	0.359081	0.048741	0.217602
VTA1	cyan	0.310109	0.136965	0.063952	1.49e-08	0.200317	0.00161268	0.525518	0.536335	0.782795	0.463735	0.320029	3.67e-05	0.0902645	0.0682898	0.0536056	0.196022	0.039686	0.11617
PCBD1	cyan	0.328521	0.0233872	0.0489075	3.91e-09	0.240312	0.019715	0.680494	0.718903	0.835711	0.794258	0.339863	0.00572981	0.223035	0.102557	0.0763856	0.467665	0.0597676	0.280406
NXN	cyan	0.329785	0.111195	0.0625696	1.96e-09	0.210599	0.00230485	0.540657	0.549738	0.851035	0.533749	0.305499	0.000142099	0.107868	0.0667647	0.05298	0.2384	0.0396047	0.140573
HPCA	cyan	0.332323	0.0581758	0.0506604	4.95e-12	0.222422	0.00522347	0.581572	0.624016	0.978015	0.630164	0.318913	0.000707177	0.146812	0.0792235	0.0582913	0.311809	0.0434179	0.183329
CAPRIN1	cyan	0.35552	0.0978911	0.0623631	6.19e-09	0.21763	0.0027412	0.547511	0.577283	0.880526	0.559885	0.315983	0.000282245	0.121138	0.0744327	0.0566384	0.253658	0.0425249	0.15027
HNRNPDL	cyan	0.365676	0.183989	0.0754655	2.13e-07	0.211133	0.00106167	0.499581	0.502981	0.749411	0.454658	0.312192	3.62e-05	0.0889936	0.0649379	0.0518379	0.186688	0.0400431	0.111222
USP8	cyan	0.36687	0.0702458	0.0257118	8.38e-08	0.135364	0.00910225	0.415325	0.443715	0.566548	0.487061	0.712046	0.00220464	0.296143	0.163024	0.0103808	0.520748	0.104773	0.0661332
SGIP1	cyan	0.379692	0.0859902	0.0617066	1.5e-08	0.225569	0.00441018	0.559214	0.59591	0.940104	0.60293	0.319324	0.000674861	0.143558	0.0802732	0.0585536	0.287975	0.0452058	0.169487
SNCA	cyan	0.390826	0.135089	0.00244222	9.11e-06	0.514838	0.00588008	0.100355	0.984159	0.774045	0.108799	0.678417	0.00095883	0.584763	0.484173	0.0190726	0.116347	0.0130735	0.0565818
POLR2I	cyan	0.399054	0.0727537	0.0624553	7.71e-08	0.246869	0.00748759	0.57641	0.622721	0.985905	0.685124	0.315127	0.00174051	0.171248	0.0862627	0.0645839	0.34098	0.0490771	0.205194
VMA21	cyan	0.401826	0.096542	0.0672828	2.89e-08	0.236639	0.00354788	0.54968	0.582208	0.919628	0.611973	0.318079	0.000572428	0.139052	0.0760643	0.0579149	0.28352	0.0447686	0.168644
LIN7A	cyan	0.409855	0.205809	0.07534	9.05e-08	0.213352	0.000743999	0.474669	0.486383	0.714715	0.455072	0.29757	1.59e-05	0.0835174	0.0599615	0.0483117	0.169753	0.0358661	0.102413
MRPS35	cyan	0.415563	0.0386563	0.0593275	1.01e-06	0.285227	0.0231272	0.647444	0.71186	0.828502	0.798722	0.342813	0.00857898	0.257113	0.111668	0.0801724	0.474083	0.0628911	0.300031
WDFY1	cyan	0.423444	0.0430808	0.0548668	1.39e-08	0.278141	0.0122943	0.606629	0.667592	0.863439	0.796331	0.313026	0.00528555	0.233668	0.0904966	0.0639272	0.45739	0.0505395	0.275949
SORBS1	cyan	0.428985	0.144064	0.0671196	1.05e-08	0.224171	0.00109682	0.498852	0.526508	0.813496	0.518531	0.303484	8.35e-05	0.105798	0.0647225	0.048335	0.215903	0.0377175	0.126626
RDH11	cyan	0.429139	0.0346566	0.0493681	1.43e-08	0.295344	0.0134239	0.60172	0.714688	0.84593	0.798428	0.312883	0.00644304	0.252958	0.101133	0.0680332	0.456486	0.0485981	0.290473
GGT7	cyan	0.435464	0.0502269	0.0522798	5.56e-11	0.25179	0.00693269	0.583204	0.637118	0.931989	0.73117	0.309965	0.00210908	0.190029	0.081111	0.0571355	0.381925	0.0453724	0.224374
DYNLL2	cyan	0.437971	0.0838461	0.0582774	5.51e-11	0.237408	0.00315191	0.542323	0.583727	0.940279	0.644075	0.296546	0.00056332	0.144134	0.0700513	0.052454	0.295847	0.0395774	0.175096
R3HDM2	cyan	0.453464	0.0229288	0.0562771	5.09e-07	0.307241	0.0296234	0.681561	0.742425	0.727447	0.932247	0.327256	0.0185231	0.315498	0.112355	0.0815465	0.600754	0.0670018	0.377351
FGF12	cyan	0.500397	0.278261	0.0926001	8.16e-07	0.230426	0.000316483	0.4426	0.447985	0.675576	0.43703	0.289777	9.25e-06	0.0792709	0.0553231	0.0451779	0.152776	0.0354451	0.0942369
BABAM2	cyan	0.51591	0.0344546	0.0590393	1.65e-06	0.296533	0.0249029	0.656691	0.721004	0.798433	0.880557	0.33512	0.013475	0.287761	0.114749	0.0827231	0.530884	0.0688452	0.331604
ARHGAP5	cyan	0.519917	0.0797709	0.0614583	4.19e-08	0.261327	0.00498772	0.548627	0.61952	0.984689	0.69023	0.313048	0.00149212	0.177573	0.0846486	0.0598653	0.328277	0.0462084	0.199031
RTCB	cyan	0.540205	0.220493	0.0831555	1.58e-07	0.241254	0.000577044	0.4584	0.472776	0.761879	0.506778	0.279471	5.55e-05	0.100806	0.0557893	0.0440052	0.194171	0.0347454	0.118063
RAB22A	cyan	0.555485	0.120816	0.0656168	4.55e-10	0.248111	0.00167253	0.501839	0.539208	0.907942	0.636911	0.282288	0.000415721	0.14188	0.0624158	0.045892	0.278343	0.0365789	0.162398
TTC7B	cyan	0.559893	0.227564	0.25557	8.52e-06	0.0166032	0.0017793	0.89517	0.0712348	0.835693	0.924642	0.632567	0.000349084	0.0367323	0.0156738	0.011405	0.775293	0.357463	0.045609
PTPRN2	cyan	0.566149	0.233355	0.0835919	2.17e-07	0.240394	0.000465106	0.448894	0.474869	0.722331	0.503147	0.280398	3.62e-05	0.0960194	0.0574496	0.0453319	0.180861	0.0346999	0.1106
EMC7	cyan	0.572588	0.0432566	0.0427357	2.32e-05	0.633985	0.030767	0.497016	0.910902	0.929382	0.758601	0.238268	0.0254706	0.455945	0.19817	0.152821	0.356299	0.0229146	0.509307
TRIM46	cyan	0.57715	0.228773	0.0436807	1.04e-06	0.127766	0.00108137	0.317705	0.305788	0.767622	0.370929	0.684775	0.00016136	0.201592	0.122179	0.00564425	0.349266	0.0935829	0.0274629
PPP2R5C	cyan	0.578451	0.217815	0.0850678	2.91e-07	0.253557	0.000785707	0.45619	0.477953	0.789188	0.549184	0.274519	0.000146296	0.116139	0.057999	0.0443447	0.218857	0.0357946	0.130996
NUCKS1	cyan	0.582313	0.167644	0.0902538	2.81e-06	0.267516	0.00210604	0.507453	0.543865	0.834318	0.617043	0.314758	0.000603836	0.138753	0.0767828	0.0611091	0.259093	0.0492934	0.159595
DHRS7B	cyan	0.594741	0.0302549	0.061476	4.76e-07	0.336133	0.0226944	0.639523	0.719999	0.73064	0.974686	0.312247	0.0190544	0.33157	0.105148	0.07404	0.600465	0.0620603	0.377937
FAM151B	cyan	0.662576	0.171649	0.100846	1.35e-05	0.30644	0.00339513	0.509594	0.543005	0.911018	0.667966	0.298544	0.00177945	0.171023	0.0789448	0.0615821	0.30285	0.0526526	0.194962
KIAA1217	cyan	0.67223	0.0872399	0.15555	4.18e-06	0.505016	0.00777366	0.767395	0.832648	0.633246	0.940129	0.0814731	0.00709098	0.141358	0.0409978	0.22571	0.300343	0.0234537	0.595324
PSMD11	cyan	0.674475	0.29062	0.0965223	6.19e-07	0.256998	0.000164384	0.42004	0.436172	0.700086	0.495557	0.271063	2.17e-05	0.0915858	0.0506021	0.0404012	0.16864	0.0335226	0.1036
CTTN	cyan	0.680905	0.153191	0.243071	4.14e-05	0.619892	0.00563906	0.843618	0.909731	0.336069	0.955631	0.03384	0.00313013	0.0743494	0.0266667	0.377368	0.16122	0.0142207	0.706635
RER1	cyan	0.686991	0.220196	0.0836007	3.25e-08	0.260904	0.000375744	0.438778	0.462113	0.797468	0.580077	0.259829	0.000120949	0.117847	0.0507224	0.0386099	0.222627	0.0323088	0.130869
BZW1	cyan	0.694335	0.210426	0.0875905	1.4e-07	0.274011	0.000599081	0.447448	0.476306	0.82368	0.601545	0.260103	0.000229936	0.127926	0.0539908	0.0414423	0.234838	0.0340055	0.143189
MRPL23	cyan	0.723766	0.260264	0.0897294	7.56e-08	0.263096	0.000194542	0.417984	0.445187	0.740562	0.556036	0.256594	5.47e-05	0.106095	0.048692	0.0379395	0.195279	0.0309533	0.116751
GNB5	cyan	0.726433	0.260932	0.136891	3.2e-05	0.430245	0.00156448	0.429091	0.49292	0.977464	0.913242	0.243201	0.00713746	0.267154	0.0652651	0.0497912	0.407062	0.0479333	0.263688
ALG2	cyan	0.785281	0.147732	0.084346	1.96e-07	0.308002	0.00173269	0.479614	0.534983	0.949759	0.75227	0.265242	0.00171026	0.188406	0.0645703	0.0473787	0.336327	0.0398135	0.203389
GRHPR	cyan	0.785448	0.0558275	0.0783	2.61e-06	0.371334	0.0145452	0.584002	0.669108	0.763247	0.99099	0.295869	0.0197666	0.341441	0.097868	0.0669387	0.584135	0.0603337	0.366436
RPS17	cyan	0.792794	0.0663893	0.0755762	1.01e-06	0.359007	0.0105962	0.561859	0.640673	0.812254	0.953991	0.283422	0.0132662	0.308808	0.0878245	0.0609664	0.536266	0.0538266	0.33403
CCDC93	cyan	0.796712	0.13168	0.0424643	6.62e-06	0.223591	0.00574801	0.354877	0.433376	0.572956	0.582038	0.634457	0.00515552	0.372401	0.156853	0.0108842	0.533156	0.0968585	0.0926074
ME3	cyan	0.802914	0.223336	0.0928543	7.59e-07	0.286703	0.000740039	0.450462	0.482275	0.827461	0.624922	0.267948	0.000340821	0.13808	0.0577666	0.044922	0.241083	0.0377103	0.150023
GBF1	cyan	0.814614	0.167259	0.242427	0.000732291	0.180534	0.0244576	0.790015	0.331278	0.736773	0.879602	0.513448	0.030564	0.239471	0.081095	0.0616565	0.861999	0.257902	0.256973
MRPL37	cyan	0.838673	0.265059	0.352609	7.64e-06	0.166594	0.000821366	0.935122	0.278215	0.577867	0.86822	0.136528	0.000560117	0.027778	0.00603851	0.109217	0.39574	0.0967728	0.284211
PPP6R3	cyan	0.840151	0.230886	0.239911	0.000152091	0.643523	0.00481756	0.65618	0.726822	0.617796	0.869888	0.0781294	0.0123881	0.184965	0.039393	0.207468	0.314666	0.0273631	0.6114
SARDH	cyan	0.841119	0.301591	0.118441	1.06e-05	0.293953	0.000511023	0.431028	0.465119	0.737974	0.610761	0.275699	0.000385121	0.130693	0.0636238	0.0514084	0.219991	0.0435038	0.137138
MTX1	cyan	0.850344	0.136552	0.0823137	2.39e-07	0.326274	0.002184	0.482547	0.538833	0.997744	0.798982	0.259622	0.00257877	0.208733	0.0639635	0.0464798	0.368792	0.0405946	0.225062
UBE4A	cyan	0.85367	0.260762	0.0981034	2.18e-07	0.289797	0.000235	0.416138	0.44798	0.788205	0.628741	0.248629	0.00021259	0.129604	0.0490852	0.0381842	0.229951	0.032572	0.138214
ITGB4	cyan	0.856443	0.149148	0.0901024	2.41e-06	0.318149	0.0032782	0.5054	0.547518	0.983929	0.784422	0.282159	0.00315246	0.211035	0.0727946	0.0551133	0.368483	0.0492063	0.226028
XRCC6	cyan	0.86041	0.14885	0.123577	7.4e-05	0.447899	0.00876088	0.523418	0.589286	0.865047	0.979563	0.277892	0.0217157	0.348173	0.0899442	0.0690124	0.555472	0.0667091	0.366348
MYBBP1A	cyan	0.86724	0.188816	0.0527005	1e-05	0.708514	0.00256833	0.308091	0.93471	0.73974	0.572749	0.156168	0.00316867	0.31635	0.131043	0.105849	0.149828	0.0069415	0.340376
NUP155	cyan	0.934356	0.106913	0.0941853	3.46e-06	0.360308	0.0054189	0.526825	0.579746	0.887068	0.940286	0.277241	0.010107	0.279567	0.0787534	0.0562692	0.492669	0.0556436	0.296201
TMEM256	cyan	0.953152	0.277702	0.0577198	7.68e-06	0.215976	0.000920054	0.280077	0.330301	0.759813	0.523419	0.578049	0.00131524	0.285084	0.11875	0.00715105	0.409402	0.0809992	0.0555138
HEBP1	cyan	0.973777	0.116353	0.0923293	2.96e-06	0.367108	0.0047859	0.514467	0.581045	0.906787	0.90601	0.268229	0.00799422	0.270687	0.0765613	0.0556053	0.453293	0.0504849	0.286986
MT-ND5	cyan	0.975553	0.167214	0.101763	3.54e-06	0.35963	0.00232124	0.472002	0.531206	0.993124	0.848577	0.255738	0.00496793	0.237924	0.0681788	0.0496997	0.399017	0.0455741	0.247032
GNPDA2	green	5.56e-09	0.00631795	0.275291	0.317694	0.364412	0.395462	0.410739	0.460419	0.641245	0.702491	0.762081	0.692401	0.687734	0.851652	0.82617	0.926994	0.941063	0.988725
RALB	green	6.64e-09	0.00284529	0.193607	0.272971	0.362491	0.360322	0.47842	0.448247	0.486279	0.688321	0.700476	0.738812	0.821512	0.786915	0.94646	0.844428	0.913177	0.975464
HSPG2	green	1.38e-08	0.0121817	0.276492	0.379387	0.367854	0.363436	0.452664	0.475535	0.642001	0.633069	0.683108	0.703805	0.725471	0.774607	0.83933	0.943557	0.988444	0.94629
SLC25A1	green	1.52e-08	0.0033788	0.219308	0.279662	0.35399	0.364496	0.446356	0.453769	0.53372	0.710187	0.732037	0.72485	0.770626	0.818097	0.904696	0.867994	0.9212	0.990824
LGI3	green	8.53e-08	0.000424687	0.171354	0.194701	0.337614	0.379202	0.428752	0.428269	0.433141	0.816002	0.763945	0.752853	0.817955	0.860143	0.963239	0.768938	0.873471	0.956804
SHMT2	green	2.01e-07	0.000146387	0.155154	0.161898	0.339024	0.395405	0.430409	0.4252	0.390356	0.865941	0.788212	0.764564	0.841843	0.890609	0.999356	0.724873	0.841112	0.930787
AGK	green	1.16e-06	0.00134378	0.199183	0.237392	0.34828	0.384549	0.437627	0.434131	0.495632	0.779197	0.745275	0.7393	0.790834	0.833483	0.920974	0.831152	0.905011	0.987225
NDUFA2	green	1.89e-06	0.000190021	0.154865	0.163568	0.353543	0.393929	0.442395	0.425959	0.390806	0.87078	0.798962	0.759395	0.850154	0.893424	0.993031	0.735619	0.828557	0.928864
REEP5	green	2.18e-06	0.0166494	0.291549	0.374438	0.38131	0.406248	0.473148	0.519814	0.605795	0.63991	0.69173	0.704757	0.741894	0.815798	0.891321	0.916053	0.978032	0.946972
MECR	green	2.21e-06	0.000177521	0.158688	0.153219	0.367203	0.423635	0.44681	0.446091	0.379057	0.918358	0.829149	0.773428	0.855787	0.935827	0.965587	0.690591	0.813185	0.899292
OXSR1	green	2.99e-06	0.00137296	0.209152	0.223218	0.371608	0.41104	0.457421	0.45497	0.466462	0.824997	0.784076	0.760125	0.810128	0.873669	0.962169	0.79864	0.873282	0.963665
ADSS1	green	3.1e-06	7.32e-05	0.150169	0.144563	0.345709	0.413189	0.434178	0.422104	0.367416	0.913643	0.813231	0.776431	0.860285	0.911038	0.977534	0.702331	0.819538	0.91221
ARF3	green	3.86e-06	0.000705354	0.178086	0.201035	0.357132	0.390998	0.442968	0.446869	0.41681	0.818327	0.781093	0.760177	0.835732	0.878828	0.985894	0.7636	0.863428	0.946112
ATP5MG	green	4.48e-06	0.000258209	0.163053	0.176455	0.346353	0.391674	0.437584	0.428713	0.41198	0.883174	0.78962	0.77381	0.842776	0.880337	0.986001	0.736965	0.856303	0.936593
RPS15A	green	8.12e-06	0.000222519	0.160213	0.170173	0.344339	0.403615	0.438828	0.426414	0.405509	0.879807	0.790417	0.768546	0.844066	0.883704	0.992109	0.741798	0.849802	0.939766
TBCC	green	8.61e-06	0.0032174	0.205014	0.253216	0.375742	0.405075	0.465257	0.479503	0.497161	0.782863	0.778106	0.753485	0.810798	0.871254	0.957195	0.797478	0.892554	0.965453
NFU1	green	1.16e-05	0.00136609	0.201657	0.227918	0.388472	0.422827	0.452914	0.443721	0.480951	0.809936	0.785207	0.730273	0.798856	0.87501	0.9508	0.8178	0.869906	0.954088
RAB10	green	1.35e-05	0.000227767	0.161341	0.170921	0.352056	0.414061	0.439404	0.426702	0.403334	0.87475	0.784737	0.756442	0.840924	0.887525	0.994826	0.746795	0.849385	0.939502
RPS3A	green	1.71e-05	4.55e-05	0.132963	0.130214	0.353832	0.410571	0.447853	0.426496	0.343581	0.949852	0.836524	0.784414	0.889099	0.930023	0.944804	0.67403	0.794797	0.895625
ACADSB	green	1.94e-05	3.09e-05	0.135483	0.119043	0.371374	0.432954	0.451867	0.428993	0.326052	0.9726	0.862874	0.788324	0.896331	0.961886	0.927335	0.661622	0.766257	0.869938
PLCL1	green	2e-05	1.93e-06	0.113209	0.0972226	0.360297	0.433104	0.455412	0.414957	0.283231	0.991274	0.866637	0.805517	0.930133	0.960736	0.889357	0.621539	0.748159	0.863441
HACD3	green	2.07e-05	4e-05	0.134075	0.130305	0.358385	0.413016	0.445602	0.426102	0.341874	0.948459	0.840425	0.776395	0.881377	0.936202	0.945268	0.682718	0.792454	0.893981
S100B	green	2.28e-05	0.00301662	0.217201	0.240392	0.366774	0.416654	0.467863	0.477864	0.500416	0.837491	0.788819	0.780889	0.82278	0.87333	0.956316	0.780713	0.89041	0.965222
BAX	green	2.32e-05	0.00027331	0.164412	0.163487	0.370786	0.411028	0.45469	0.444719	0.379609	0.905172	0.832037	0.777274	0.862239	0.922697	0.973236	0.725296	0.815561	0.912929
CPT2	green	3.98e-05	1.06e-06	0.11398	0.0941495	0.362105	0.440867	0.450339	0.412503	0.288141	0.958751	0.881002	0.809648	0.925862	0.97101	0.894467	0.614952	0.746959	0.852609
FARSA	green	5.12e-05	0.000566515	0.180301	0.18217	0.373533	0.417914	0.458944	0.447143	0.40563	0.87874	0.807584	0.762938	0.849917	0.90315	0.992724	0.759227	0.835807	0.93751
PIPOX	green	5.3e-05	2.32e-06	0.115778	0.0943232	0.370306	0.446818	0.455572	0.428275	0.278004	0.953773	0.881005	0.810469	0.934925	0.987111	0.876083	0.596427	0.744788	0.84504
RMND1	green	6.91e-05	0.00184989	0.198981	0.228018	0.369417	0.399502	0.457731	0.457413	0.478108	0.830273	0.787311	0.750927	0.817923	0.872905	0.955155	0.809771	0.87861	0.965401
LETM1	green	7.18e-05	0.0136433	0.297938	0.381781	0.401972	0.410629	0.467936	0.48086	0.638061	0.691028	0.711003	0.713422	0.73876	0.797311	0.847813	0.953794	0.981121	0.96078
MTAP	green	7.7e-05	0.01015	0.257014	0.313657	0.413998	0.432744	0.494733	0.516734	0.548115	0.768456	0.774802	0.765552	0.805861	0.870735	0.941001	0.830341	0.917849	0.977212
S100A13	green	7.74e-05	0.00132519	0.187619	0.201808	0.382018	0.43153	0.478094	0.456163	0.456362	0.884562	0.799025	0.774256	0.853988	0.886888	0.989238	0.756387	0.852434	0.944919
GSN	green	8.35e-05	1.75e-07	0.108608	0.0807799	0.368137	0.457493	0.453085	0.413615	0.261712	0.922303	0.900855	0.819759	0.948608	0.996945	0.866441	0.585887	0.722914	0.830611
ACOX1	green	8.71e-05	2.65e-06	0.119573	0.0972268	0.365297	0.453572	0.451029	0.431668	0.286685	0.945633	0.890251	0.810822	0.922377	0.989072	0.881563	0.602125	0.753767	0.849688
AIMP1	green	0.000102339	2.71e-05	0.13309	0.120544	0.370241	0.451479	0.460214	0.43095	0.330323	0.982754	0.855688	0.77171	0.888683	0.95435	0.917008	0.67569	0.777228	0.894785
SRI	green	0.000104636	0.00928068	0.261528	0.330938	0.414011	0.453491	0.48292	0.49109	0.573196	0.735497	0.743575	0.738935	0.783059	0.837981	0.911264	0.86955	0.942524	0.997218
MTCH2	green	0.000137345	2.61e-07	0.109355	0.081396	0.364202	0.451571	0.452854	0.415741	0.263744	0.910614	0.903589	0.827111	0.951909	0.996257	0.86943	0.584928	0.726933	0.831798
SRSF7	green	0.000144845	5.77e-06	0.114866	0.0956108	0.365499	0.443997	0.463916	0.429915	0.288435	0.954636	0.891898	0.813007	0.939821	0.983082	0.87989	0.61194	0.740736	0.854413
TNPO2	green	0.000169069	3.15e-07	0.10547	0.0809	0.377135	0.4657	0.461903	0.417273	0.260074	0.923844	0.914364	0.816355	0.955089	0.996492	0.855769	0.587895	0.713599	0.827136
ITCH	green	0.000181126	3.55e-05	0.140744	0.117363	0.391521	0.469649	0.479377	0.442595	0.311401	0.967095	0.893497	0.823348	0.928757	0.972782	0.890907	0.632469	0.757553	0.8628
NCAM1	green	0.000209364	4.36e-08	0.103455	0.0743378	0.37837	0.475265	0.460266	0.417612	0.246443	0.891144	0.922537	0.829484	0.965362	0.983283	0.843565	0.56547	0.707966	0.813928
NFASC	green	0.000251897	3.17e-07	0.11216	0.0803031	0.372014	0.464041	0.45876	0.419238	0.265922	0.87784	0.915063	0.839493	0.959239	0.995334	0.865791	0.573358	0.724562	0.823285
HAPLN1	green	0.00028267	0.000577073	0.397615	0.785232	0.665487	0.0277136	0.259053	0.239759	0.20438	0.714295	0.54067	0.294522	0.552997	0.419981	0.506804	0.263434	0.619105	0.386588
TTC39B	green	0.000283288	0.0140664	0.281889	0.343867	0.370976	0.442437	0.471164	0.528455	0.593129	0.741307	0.743159	0.743967	0.768203	0.846347	0.911524	0.865966	0.974993	0.971572
LTA4H	green	0.0003417	3.14e-08	0.102484	0.0690889	0.381151	0.487368	0.463673	0.424206	0.237973	0.860583	0.939588	0.843671	0.980501	0.96539	0.828725	0.542438	0.697498	0.79892
MAPRE3	green	0.000357844	1.69e-08	0.0993376	0.0670966	0.381306	0.483301	0.470242	0.426359	0.228419	0.859249	0.937729	0.845533	0.990298	0.965885	0.815342	0.537774	0.692847	0.802674
RPL18	green	0.000377979	4.14e-07	0.110717	0.0849381	0.37112	0.472097	0.456866	0.415721	0.26717	0.90878	0.904402	0.826483	0.952403	0.993304	0.870079	0.592393	0.733959	0.834723
FYN	green	0.000380762	8.06e-05	0.156657	0.127418	0.392874	0.469576	0.456946	0.423906	0.363865	0.983364	0.904514	0.792967	0.88814	0.970255	0.954661	0.694638	0.761431	0.860015
RPN2	green	0.000389022	4.11e-06	0.12187	0.096509	0.380576	0.466449	0.46174	0.429045	0.275057	0.941409	0.895849	0.816226	0.942783	0.992245	0.875399	0.613965	0.74207	0.844564
MRPL17	green	0.000441679	2.14e-07	0.114732	0.0724216	0.355159	0.494776	0.459967	0.463	0.227288	0.85421	0.901273	0.835445	0.965389	0.957618	0.801529	0.526117	0.736019	0.839413
DNAJC5	green	0.000502431	1.53e-05	0.130993	0.104158	0.378169	0.456963	0.466197	0.433373	0.300221	0.929634	0.885611	0.821243	0.938627	0.981146	0.896205	0.624007	0.756212	0.856012
CPE	green	0.00053955	0.000628994	0.194695	0.168652	0.423503	0.489178	0.500778	0.458775	0.399484	0.999296	0.862717	0.812417	0.895683	0.939273	0.954653	0.707489	0.80178	0.898766
KLC2	green	0.00055396	4.24e-07	0.115911	0.0748751	0.389025	0.502333	0.475386	0.42938	0.250978	0.853394	0.927875	0.846429	0.978452	0.973993	0.836634	0.557763	0.70676	0.814519
SLC9A1	green	0.000576079	6.81e-06	0.122353	0.0975779	0.408338	0.48561	0.481911	0.435123	0.274083	0.926481	0.916921	0.820109	0.956068	0.996183	0.857456	0.605918	0.724923	0.831182
SGTB	green	0.000587408	2.02e-05	0.128836	0.0964542	0.432383	0.521304	0.518985	0.438446	0.286495	0.927213	0.92234	0.817517	0.967629	0.995609	0.843783	0.621221	0.699229	0.84223
ADK	green	0.000630039	2.44e-05	0.12807	0.100597	0.424343	0.502027	0.503234	0.448072	0.289456	0.904859	0.922338	0.832714	0.969662	0.990693	0.85089	0.589093	0.71955	0.825967
STK39	green	0.00063643	5.64e-08	0.103166	0.0692559	0.386178	0.477916	0.468761	0.426798	0.236707	0.841151	0.954116	0.852277	0.988396	0.960474	0.827022	0.544532	0.692452	0.794778
UGP2	green	0.000665962	2.71e-05	0.141154	0.114431	0.383919	0.483769	0.462319	0.426403	0.317058	0.948147	0.881387	0.826181	0.932251	0.966734	0.916992	0.636646	0.770626	0.855303
WASHC5	green	0.000701807	0.0133566	0.294482	0.341516	0.411602	0.43784	0.485373	0.516474	0.553024	0.755093	0.753023	0.75151	0.794446	0.853219	0.919799	0.885361	0.946906	0.992585
ACOT13	green	0.00071607	3.99e-07	0.109335	0.0736775	0.38777	0.47651	0.469908	0.432741	0.246224	0.84586	0.945561	0.846625	0.983672	0.963438	0.83356	0.550306	0.700306	0.801267
HYI	green	0.000767672	1.39e-06	0.112633	0.0805635	0.403243	0.508421	0.474301	0.436364	0.258896	0.871	0.944353	0.835872	0.972457	0.962054	0.838277	0.558981	0.705553	0.798649
G3BP2	green	0.000886692	3.23e-07	0.106821	0.069353	0.428936	0.512283	0.510535	0.406023	0.24482	0.850789	0.962839	0.855957	0.980853	0.979759	0.824399	0.572531	0.655203	0.793404
NEFM	green	0.000891472	7.56e-06	0.207934	0.0422266	0.0578317	0.704554	0.289572	0.88144	0.155219	0.65438	0.687481	0.607884	0.57299	0.5781	0.46527	0.270433	0.855052	0.759511
VPS53	green	0.0010915	4.48e-07	0.10718	0.0742489	0.383832	0.507659	0.48993	0.459066	0.21421	0.861291	0.918377	0.855645	0.994275	0.964853	0.780983	0.526681	0.715245	0.827656
SLC1A3	green	0.00109974	1.49e-10	0.0966266	0.0597722	0.394882	0.50155	0.47498	0.417702	0.217935	0.800926	0.968909	0.866855	0.987202	0.950229	0.806041	0.521369	0.674649	0.777865
TRIM3	green	0.00118185	1.01e-06	0.100851	0.0692235	0.38267	0.533084	0.509576	0.447624	0.235471	0.888628	0.913139	0.820138	0.996244	0.972349	0.785481	0.565402	0.692688	0.853295
AKT1	green	0.00141436	2.13e-07	0.0996045	0.0686142	0.427124	0.497708	0.506413	0.425091	0.228376	0.819265	0.979823	0.875343	0.96662	0.958419	0.802568	0.533461	0.662142	0.774402
VDAC3	green	0.00150472	1.38e-09	0.0991596	0.058808	0.392276	0.511053	0.47653	0.425746	0.216429	0.790465	0.970598	0.870495	0.983315	0.941981	0.799726	0.514711	0.675407	0.778506
CIRBP	green	0.00180464	6.18e-06	0.12575	0.0757853	0.440038	0.555336	0.515484	0.457179	0.249291	0.819848	0.986686	0.865378	0.99382	0.928308	0.80101	0.544965	0.667903	0.783063
RPS16	green	0.00186263	9.04e-09	0.103288	0.0630213	0.395102	0.517653	0.480541	0.422913	0.226246	0.79883	0.958517	0.863671	0.990817	0.955048	0.810026	0.532815	0.685163	0.792464
EIF2S1	green	0.00187785	1.31e-09	0.0994106	0.0575581	0.401341	0.517727	0.481038	0.423939	0.216652	0.77588	0.976414	0.873045	0.977431	0.936992	0.798816	0.512468	0.668782	0.771124
MYL6	green	0.00189296	1.85e-09	0.100928	0.0555927	0.401735	0.524606	0.488506	0.431046	0.212811	0.766127	0.981233	0.874794	0.974091	0.929687	0.78549	0.507355	0.662692	0.775021
CALB1	green	0.00191856	2.73e-05	0.23955	0.044439	0.678247	0.778643	0.332489	0.268159	0.957845	0.631435	0.307912	0.585772	0.520868	0.530756	0.675684	0.935786	0.308497	0.401741
TTC5	green	0.00192588	1.4e-06	0.11658	0.0801688	0.405686	0.507272	0.494374	0.448996	0.236162	0.843225	0.940546	0.853029	0.995366	0.965624	0.808024	0.557072	0.708512	0.81926
NDUFA13	green	0.00194128	2.31e-10	0.0980407	0.05633	0.401692	0.517256	0.485004	0.423136	0.211993	0.770022	0.977801	0.875245	0.972555	0.938921	0.791234	0.509905	0.666093	0.773826
DLD	green	0.00194133	4.74e-09	0.0963019	0.0574438	0.406973	0.51112	0.491444	0.432545	0.208836	0.783492	0.981342	0.8693	0.968849	0.931907	0.780619	0.509532	0.660314	0.77308
PADI2	green	0.00211551	6.84e-07	0.114363	0.0709598	0.41498	0.542126	0.494618	0.439428	0.236627	0.805303	0.97355	0.881914	0.982881	0.946541	0.80838	0.525796	0.68474	0.780174
CAB39L	green	0.00220268	0.00413351	0.214009	0.243073	0.41849	0.464617	0.511412	0.486985	0.483642	0.913126	0.822563	0.807835	0.87954	0.889373	0.98807	0.77089	0.873614	0.943636
GSK3B	green	0.00234792	1.03e-08	0.102269	0.0573235	0.401071	0.512298	0.478092	0.444168	0.212205	0.753515	0.9946	0.879158	0.977578	0.911584	0.786088	0.494148	0.668537	0.760034
PHYHIP	green	0.00242248	8.99e-09	0.0970019	0.0563532	0.414583	0.525395	0.499402	0.44281	0.207831	0.759693	0.999465	0.880011	0.963225	0.916258	0.767796	0.495209	0.654121	0.763759
PTGR1	green	0.00245341	4.76e-06	0.118969	0.0832101	0.402967	0.521459	0.486533	0.44218	0.256823	0.850456	0.936432	0.859852	0.997627	0.970918	0.836487	0.5577	0.715534	0.807336
PDHX	green	0.00245418	2.23e-09	0.100181	0.055785	0.420335	0.531081	0.500148	0.435845	0.205666	0.749189	0.999249	0.886414	0.959407	0.920358	0.769932	0.495157	0.652245	0.760763
CARMIL2	green	0.00272786	3.4e-05	0.129339	0.0945368	0.460636	0.554309	0.533434	0.461815	0.258044	0.881056	0.950653	0.846246	0.989116	0.962417	0.803705	0.573043	0.68963	0.807568
IKBKG	green	0.00279886	0.000168485	0.268047	0.0629164	0.268299	0.719127	0.314521	0.685096	0.510474	0.638431	0.805406	0.619696	0.542302	0.569635	0.904438	0.623698	0.746069	0.819344
AGAP2	green	0.00283439	1.39e-05	0.142251	0.0875517	0.412262	0.512561	0.493559	0.466564	0.255341	0.797229	0.937979	0.883524	0.9982	0.955764	0.829361	0.539841	0.72531	0.8068
HSD17B8	green	0.00287417	2.17e-11	0.093664	0.0515402	0.414879	0.538077	0.496006	0.435116	0.195725	0.746515	0.997346	0.884927	0.954381	0.911651	0.760451	0.486624	0.64792	0.755688
PRDX5	green	0.00305746	5.09e-10	0.0958066	0.0513362	0.420116	0.546101	0.501599	0.441913	0.196109	0.736692	0.990749	0.891821	0.948885	0.903424	0.754932	0.478524	0.644035	0.750231
RAB3GAP2	green	0.00312751	2.82e-07	0.102081	0.0662861	0.420983	0.541519	0.515341	0.429892	0.23057	0.796561	0.979281	0.883199	0.96032	0.957368	0.792525	0.528632	0.668234	0.786739
FKBP8	green	0.00318104	5.41e-06	0.12494	0.0764967	0.440695	0.533854	0.519998	0.462982	0.234698	0.801514	0.986689	0.870299	0.980669	0.931138	0.78633	0.541732	0.672137	0.789947
EHD1	green	0.0032124	7.43e-10	0.0964767	0.0530823	0.419656	0.534912	0.498268	0.441006	0.198584	0.740348	0.990484	0.88669	0.9555	0.905935	0.760993	0.487414	0.647546	0.753045
SLC1A2	green	0.00323878	6.12e-06	0.00404075	0.0309589	0.659899	0.777932	0.703921	0.258545	0.122371	0.450359	0.702176	0.611979	0.5278	0.587921	0.389455	0.981696	0.299988	0.725487
RPL13A	green	0.00336851	1.42e-05	0.133956	0.0826165	0.414199	0.522813	0.501867	0.456523	0.257659	0.808268	0.967387	0.888085	0.985862	0.953352	0.8275	0.548724	0.699388	0.797287
MADD	green	0.00338886	7.62e-06	0.0604504	0.148115	0.239331	0.328411	0.723711	0.690036	0.0172358	0.963895	0.27759	0.846442	0.528997	0.6166	0.382485	0.206977	0.841329	0.747424
SLC6A11	green	0.00345455	5.33e-10	0.0979067	0.0519196	0.42937	0.550148	0.504338	0.438417	0.19568	0.738609	0.992372	0.884126	0.950415	0.904409	0.755718	0.488086	0.640826	0.751316
DNAH2	green	0.00356968	4.05e-07	0.115894	0.0663692	0.422466	0.563441	0.497624	0.441279	0.234653	0.768261	0.993252	0.885685	0.979488	0.928835	0.800327	0.518442	0.674966	0.770218
TRAPPC3	green	0.00361329	2.64e-09	0.0951308	0.0529458	0.418486	0.538075	0.500535	0.43718	0.198615	0.751949	0.993603	0.887578	0.947562	0.91179	0.762793	0.491099	0.644754	0.753995
EIF3E	green	0.00364193	5.49e-05	0.129667	0.100624	0.411179	0.514516	0.50625	0.461386	0.276399	0.897645	0.925327	0.850222	0.994817	0.984851	0.842443	0.592705	0.727356	0.83346
DPP8	green	0.00372495	0.000365202	0.172652	0.13066	0.436417	0.505258	0.516188	0.481933	0.318442	0.921499	0.925449	0.838049	0.959389	0.990144	0.875453	0.64918	0.744594	0.85398
SRSF11	green	0.00373353	4.35e-09	0.0992345	0.0562925	0.418758	0.544816	0.503222	0.433044	0.213203	0.745726	0.99529	0.884988	0.961356	0.924068	0.774927	0.504583	0.654564	0.766533
PTPRZ1	green	0.00375217	2.07e-12	0.0942091	0.0482898	0.42102	0.549686	0.503413	0.434566	0.19374	0.721083	0.982414	0.890695	0.945435	0.903237	0.751765	0.480826	0.635819	0.750125
FNTA	green	0.0040182	2.17e-06	0.122909	0.073121	0.429629	0.564917	0.499244	0.453368	0.239618	0.773873	0.98404	0.886673	0.978939	0.929277	0.801361	0.512918	0.687898	0.770013
RAB6A	green	0.0040677	1.12e-10	0.0981082	0.052731	0.415453	0.549096	0.494991	0.430707	0.200019	0.738646	0.996622	0.88774	0.953822	0.918454	0.76952	0.492951	0.654855	0.759485
AHCYL2	green	0.004098	0.00262438	0.557439	0.86373	0.855778	0.0062857	0.23629	0.203167	0.159855	0.579241	0.474845	0.107419	0.354482	0.293181	0.375572	0.164658	0.457204	0.247363
AKR1B1	green	0.0041452	9.94e-12	0.094082	0.0499382	0.417553	0.550093	0.497081	0.433427	0.195153	0.728016	0.992091	0.890365	0.946804	0.908098	0.759025	0.480726	0.64583	0.75023
AASS	green	0.00456512	0.00832967	0.288611	0.228185	0.536025	0.575694	0.549135	0.544662	0.490466	0.959408	0.967364	0.829451	0.881311	0.963312	0.967009	0.729794	0.77677	0.836256
RPL4	green	0.0047946	5.15e-08	0.107854	0.0622727	0.414362	0.544316	0.494778	0.435216	0.215702	0.762295	0.987591	0.887927	0.965408	0.934309	0.789693	0.516036	0.67392	0.774012
SNAP91	green	0.00489606	4.36e-11	0.095929	0.0504026	0.42081	0.542205	0.499248	0.433707	0.195933	0.717648	0.989942	0.891988	0.945299	0.907801	0.761329	0.485033	0.645253	0.750866
PDXP	green	0.00505592	6.69e-11	0.095305	0.0486227	0.435392	0.562182	0.511768	0.439713	0.188028	0.711145	0.97434	0.90217	0.931743	0.894461	0.743152	0.47274	0.630666	0.738674
PLPPR4	green	0.00507418	0.000557388	0.083441	0.0633198	0.272069	0.723896	0.740428	0.710304	0.179815	0.899835	0.70536	0.657001	0.984415	0.978335	0.466988	0.578744	0.737758	0.754728
STMN1	green	0.00520998	3.11e-08	0.0997676	0.0561474	0.442987	0.565057	0.518567	0.442257	0.209572	0.727856	0.985704	0.890854	0.944369	0.908757	0.759487	0.489104	0.64399	0.750573
UGGT1	green	0.00521042	1.37e-07	0.107418	0.0659507	0.427677	0.553314	0.504393	0.423324	0.230852	0.780476	0.985242	0.874313	0.970504	0.949417	0.80313	0.541239	0.669939	0.780394
USP14	green	0.00521313	6.29e-10	0.0948405	0.0502537	0.427234	0.547416	0.505444	0.441834	0.189819	0.72469	0.98184	0.893512	0.937123	0.898185	0.748296	0.479118	0.637544	0.745034
RGS7BP	green	0.00535416	0.000862391	0.175598	0.160878	0.462968	0.526512	0.529753	0.464397	0.374803	0.983543	0.929534	0.818287	0.943574	0.971464	0.915066	0.705077	0.755279	0.863204
AP3M1	green	0.00557233	8.1e-07	0.109133	0.0643079	0.434946	0.534065	0.512273	0.460088	0.209471	0.761204	0.997875	0.885115	0.9526	0.910205	0.765795	0.505942	0.659396	0.763934
PFN1	green	0.00557768	6.6e-06	0.120058	0.0730201	0.451857	0.537633	0.531266	0.467495	0.220084	0.783297	0.999139	0.88839	0.949716	0.9205	0.769762	0.524931	0.659249	0.773858
EIF3F	green	0.00560978	6.47e-06	0.135339	0.0827147	0.426317	0.562984	0.506237	0.449138	0.256912	0.788962	0.955712	0.879342	0.992081	0.958492	0.82394	0.554442	0.709882	0.805648
ADD2	green	0.00586112	3.79e-06	0.121027	0.0722709	0.437321	0.557659	0.522586	0.453627	0.2399	0.75993	0.989809	0.890351	0.960356	0.938004	0.789097	0.520786	0.675679	0.782299
FBXO2	green	0.00590513	1.01e-14	0.0931373	0.045981	0.429704	0.560969	0.506382	0.438237	0.184351	0.694574	0.968079	0.904445	0.929436	0.889328	0.740204	0.465104	0.629408	0.73459
TDRKH	green	0.0060236	6.21e-09	0.103288	0.0500209	0.432423	0.558696	0.51503	0.453589	0.192492	0.693987	0.969682	0.906108	0.935748	0.886292	0.741321	0.473153	0.634805	0.745723
NDUFA12	green	0.0061353	3.78e-05	0.169965	0.530057	0.720126	0.0647705	0.548461	0.0456501	0.264885	0.808436	0.972998	0.306891	0.309214	0.354252	0.456014	0.559046	0.70537	0.201139
EZR	green	0.00629386	6.62e-09	0.103322	0.0514113	0.439685	0.588745	0.517977	0.442533	0.199299	0.712309	0.979802	0.897224	0.938294	0.898695	0.748252	0.482822	0.636673	0.749216
OSBPL8	green	0.00630927	0.000136492	0.151318	0.112932	0.453274	0.55925	0.543555	0.475726	0.309986	0.830811	0.945547	0.867201	0.992205	0.981908	0.840281	0.593286	0.73164	0.83712
GAA	green	0.00678996	8.66e-07	0.116311	0.0610682	0.442069	0.559237	0.525334	0.457558	0.20935	0.727962	0.97586	0.915666	0.935118	0.906011	0.761862	0.498102	0.645862	0.755452
CKB	green	0.00702763	1.43e-15	0.0926049	0.0436533	0.437139	0.575647	0.516374	0.440951	0.180542	0.680006	0.960883	0.907981	0.9198	0.881361	0.728103	0.458993	0.619687	0.731584
EMC3	green	0.00717922	5.76e-08	0.106674	0.0558541	0.435875	0.571343	0.512053	0.447368	0.200711	0.724471	0.984544	0.898279	0.938781	0.904353	0.755219	0.486994	0.647696	0.751666
ZYG11B	green	0.00745253	2.96e-05	0.154589	0.0924311	0.465427	0.572296	0.515134	0.473402	0.260654	0.771334	0.982993	0.901214	0.991803	0.919426	0.818368	0.550544	0.692068	0.767583
ACTR10	green	0.0076463	0.000451217	0.479086	0.972394	0.84266	0.00963684	0.230921	0.200399	0.117492	0.484931	0.523045	0.105871	0.332275	0.344824	0.432166	0.128434	0.509492	0.219813
LYRM4	green	0.0076808	0.025205	0.828972	0.411192	0.990487	0.000657246	0.207615	0.186922	0.208542	0.614976	0.357821	0.0406166	0.283387	0.170633	0.216541	0.152031	0.271247	0.194291
SH3GL3	green	0.00778703	4.57e-06	0.119972	0.0702686	0.456262	0.583224	0.522952	0.460754	0.235145	0.746216	0.9985	0.893572	0.954081	0.911214	0.784056	0.506396	0.66723	0.755821
DDX1	green	0.00808897	6.13e-10	0.0975238	0.0468014	0.451077	0.586584	0.526929	0.449556	0.186172	0.673864	0.953158	0.915026	0.917495	0.877094	0.726617	0.45838	0.620084	0.728235
DNAJC6	green	0.00922536	1.85e-12	0.0905773	0.0433283	0.449246	0.593845	0.534304	0.443073	0.175677	0.684239	0.962722	0.904048	0.906989	0.883353	0.711636	0.462271	0.611792	0.73836
CMAS	green	0.009578	0.00012915	0.1443	0.111238	0.455184	0.580957	0.531684	0.478117	0.291185	0.851442	0.935742	0.859413	0.99818	0.970744	0.832119	0.581353	0.736067	0.822636
CLCC1	green	0.00961783	0.00112636	0.208365	0.176833	0.477113	0.547187	0.536261	0.460025	0.372344	0.94337	0.906456	0.87027	0.969087	0.945915	0.933805	0.698636	0.785137	0.863827
RUFY3	green	0.00971012	2.76e-06	0.2682	0.435902	0.700812	0.0762499	0.315239	0.26179	0.105923	0.475392	0.725394	0.301742	0.46479	0.6031	0.738973	0.176577	0.8349	0.32751
ELMO1	green	0.0106427	5.47e-06	0.135603	0.0754612	0.435157	0.586406	0.512369	0.471899	0.237291	0.724583	0.994587	0.915425	0.967926	0.915216	0.791186	0.511123	0.694563	0.773511
FAM114A2	green	0.0111559	1.09e-05	0.143993	0.0639032	0.415273	0.647255	0.52133	0.552125	0.21642	0.688921	0.990467	0.864371	0.998278	0.83904	0.707527	0.464596	0.699131	0.807389
WDR44	green	0.011897	3.5e-09	0.0960675	0.0528252	0.424605	0.551174	0.537853	0.476561	0.142773	0.686323	0.954794	0.957615	0.856295	0.924031	0.68128	0.411667	0.678475	0.769471
STK38L	green	0.011979	0.000365898	0.166751	0.122461	0.480282	0.545855	0.553193	0.489249	0.302422	0.845634	0.98033	0.867172	0.994681	0.964478	0.834198	0.617354	0.711226	0.823069
DLG4	green	0.012201	3.73e-11	0.0964336	0.0435473	0.458435	0.592587	0.53094	0.449483	0.174202	0.648833	0.93586	0.927072	0.898902	0.866253	0.712937	0.448124	0.608521	0.716143
DLG2	green	0.0122537	1.84e-09	0.0983641	0.0438432	0.460435	0.608871	0.539844	0.462031	0.175643	0.644241	0.934765	0.932803	0.895557	0.858365	0.703009	0.438131	0.608957	0.717249
SUCLG1	green	0.0123511	2.14e-06	0.126279	0.0664867	0.44752	0.590816	0.523438	0.45907	0.232086	0.694817	0.992052	0.909782	0.949357	0.912048	0.781004	0.501761	0.672845	0.764417
CASKIN1	green	0.0125914	2.05e-10	0.0974497	0.0434249	0.458386	0.610408	0.535126	0.453033	0.18071	0.650789	0.938769	0.912681	0.90991	0.863275	0.71056	0.454786	0.608953	0.726041
PSMD6	green	0.01287	3.73e-09	0.103001	0.0491144	0.445999	0.597566	0.52476	0.447998	0.190939	0.666857	0.967115	0.915097	0.919006	0.887793	0.736399	0.468797	0.635782	0.741266
HTRA2	green	0.0131379	4.19e-11	0.0957733	0.0428259	0.452831	0.597921	0.532231	0.447795	0.176051	0.643496	0.945423	0.929497	0.894816	0.87201	0.714459	0.445169	0.612882	0.721393
ATP5F1A	green	0.0131847	6.53e-12	0.095344	0.0418536	0.458208	0.6024	0.534485	0.451547	0.172808	0.637047	0.935503	0.928796	0.895332	0.862217	0.706458	0.441467	0.606911	0.716437
EIF3M	green	0.0132809	0.000162129	0.166585	0.124724	0.45166	0.55442	0.498964	0.484287	0.299449	0.835989	0.962382	0.866333	0.971455	0.957124	0.863653	0.599969	0.75781	0.80882
TMOD2	green	0.0133695	2.51e-07	0.112353	0.0568695	0.449129	0.599903	0.53134	0.448776	0.208424	0.69428	0.980844	0.909591	0.926604	0.907199	0.754113	0.492622	0.647416	0.757925
UBE2M	green	0.0136724	1.25e-08	0.105044	0.0474017	0.45643	0.61534	0.531244	0.457839	0.184285	0.656419	0.947004	0.929037	0.906197	0.868617	0.72186	0.452385	0.622754	0.724079
MRPS23	green	0.0138095	5.63e-07	0.116847	0.0617217	0.460183	0.606575	0.525249	0.449675	0.215246	0.701122	0.982297	0.907275	0.934706	0.905452	0.766176	0.494826	0.656057	0.748264
ATP6V1D	green	0.0139201	1.95e-10	0.0972143	0.0438722	0.45735	0.606358	0.532938	0.449326	0.180324	0.64206	0.940009	0.927247	0.899812	0.868982	0.716448	0.447459	0.613501	0.719652
ZER1	green	0.0140089	3.51e-09	0.100803	0.045308	0.454948	0.610637	0.52794	0.455479	0.183318	0.647294	0.941891	0.927814	0.903921	0.86399	0.721008	0.445773	0.618818	0.717219
TMX3	green	0.0151906	1.92e-06	0.116225	0.0553223	0.47515	0.594548	0.553537	0.484407	0.201447	0.644211	0.938954	0.936687	0.903204	0.861538	0.722768	0.454126	0.625104	0.726721
GATD1	green	0.0160134	1.52e-10	0.104606	0.0432909	0.461454	0.607667	0.522581	0.455665	0.177308	0.611037	0.922363	0.944269	0.899843	0.849358	0.720128	0.434364	0.614003	0.699929
GSTP1	green	0.0161126	1.56e-06	0.195461	0.0230228	0.077704	0.843728	0.337041	0.828471	0.106367	0.463702	0.799418	0.677778	0.673235	0.478256	0.364977	0.194025	0.945	0.842262
NEGR1	green	0.0165231	6.31e-06	0.121205	0.0712757	0.492319	0.595988	0.54045	0.45949	0.218042	0.731639	0.963315	0.914275	0.922591	0.899194	0.769432	0.510173	0.645011	0.73121
INPP4A	green	0.017023	3.34e-11	0.0947223	0.0408882	0.463839	0.611573	0.537879	0.454825	0.171205	0.621763	0.925138	0.935694	0.886343	0.853269	0.701583	0.433899	0.602587	0.70756
EIF4A2	green	0.0174591	2.75e-07	0.108718	0.0492634	0.490303	0.620763	0.557024	0.47747	0.176555	0.651963	0.92516	0.929996	0.887899	0.847989	0.694905	0.447829	0.602437	0.712671
CAPN2	green	0.017781	1.57e-09	0.0976566	0.044011	0.466096	0.610483	0.535063	0.457657	0.173826	0.639513	0.937436	0.925787	0.893021	0.856926	0.707762	0.443402	0.611066	0.712714
PITHD1	green	0.0200924	9.19e-05	0.15517	0.0968291	0.472155	0.623596	0.539254	0.48563	0.262023	0.773749	0.983046	0.901438	0.963871	0.930914	0.804684	0.549356	0.708591	0.788316
ATP6V1H	green	0.0201354	4.23e-06	0.335815	0.00811998	0.164492	0.889017	0.197484	0.97473	0.534331	0.290512	0.462054	0.444271	0.29582	0.177372	0.733206	0.478247	0.631915	0.729178
SH3GL2	green	0.0211499	3.53e-10	0.0972708	0.0403326	0.471584	0.621799	0.547186	0.460035	0.17061	0.603674	0.915752	0.942493	0.878433	0.846349	0.694177	0.430408	0.597343	0.705464
PCMT1	green	0.0216615	5.29e-10	0.0958925	0.0405064	0.472093	0.625891	0.546343	0.463305	0.165789	0.613405	0.914071	0.942678	0.874829	0.843205	0.687888	0.426679	0.596581	0.702291
PKM	green	0.0216974	5.83e-07	0.235062	0.309661	0.693381	0.138345	0.363565	0.295533	0.100539	0.436778	0.816697	0.374358	0.493184	0.716548	0.864223	0.188676	0.956008	0.357335
VSNL1	green	0.0237527	1.03e-06	0.215336	0.0220976	0.728586	0.883385	0.359498	0.296661	0.771632	0.433608	0.251988	0.666577	0.62965	0.438055	0.808438	0.88683	0.265173	0.335622
HSPA9	green	0.0254891	2.16e-05	0.288447	0.0221496	0.836151	0.972288	0.304978	0.255927	0.903602	0.399552	0.121129	0.572007	0.464265	0.326504	0.621498	0.908519	0.189155	0.242251
TPM3	green	0.0257916	1.52e-06	0.223264	0.0213395	0.743802	0.901564	0.353787	0.292992	0.810853	0.418033	0.226528	0.659924	0.610422	0.417452	0.787813	0.904762	0.252134	0.318969
DCTN2	green	0.0264839	2.46e-09	0.0990072	0.0406984	0.487069	0.644739	0.560707	0.46207	0.168702	0.597657	0.905225	0.950713	0.865689	0.843278	0.684847	0.428501	0.589709	0.700394
PFKP	green	0.0265317	8.85e-10	0.0992152	0.0395585	0.481897	0.636098	0.551292	0.468019	0.16192	0.593222	0.9055	0.950264	0.867605	0.831971	0.68155	0.421589	0.591595	0.695052
ELMO2	green	0.0269517	1.67e-08	0.100594	0.0420124	0.471361	0.624726	0.557313	0.472759	0.167288	0.608989	0.91983	0.944281	0.871185	0.845382	0.68395	0.434904	0.600239	0.716927
KIT	green	0.0276604	0.0207251	0.821042	0.491195	0.992201	0.00171565	0.226927	0.247641	0.145101	0.461127	0.371565	0.0331194	0.248723	0.219232	0.303779	0.0912664	0.269812	0.192224
HSPA5	green	0.0277659	7.83e-10	0.096981	0.0386696	0.480758	0.636769	0.555943	0.467065	0.162617	0.59002	0.904061	0.948663	0.86396	0.834007	0.677764	0.421179	0.588364	0.698321
ACOT9	green	0.0284316	0.000218698	0.436095	0.817887	0.89725	0.0201715	0.275002	0.224307	0.0885455	0.372067	0.622961	0.103256	0.291869	0.427955	0.540453	0.100201	0.608273	0.19766
IMPA1	green	0.0305196	2.78e-05	0.014481	0.00617122	0.911605	0.764333	0.81129	0.129001	0.645092	0.738319	0.386548	0.376062	0.920862	0.884117	0.74901	0.519867	0.0462173	0.754997
DDRGK1	green	0.0307145	9.54e-06	0.114419	0.0629506	0.47936	0.626549	0.578682	0.492034	0.205548	0.672628	0.939406	0.940374	0.887808	0.881979	0.711807	0.474507	0.635111	0.751316
CYFIP2	green	0.0323139	1.29e-05	0.316413	0.502927	0.78807	0.0683608	0.321403	0.260618	0.0888671	0.389212	0.734104	0.21891	0.385779	0.583998	0.718463	0.139539	0.796674	0.272563
WDR77	green	0.0324464	1.1e-07	0.104352	0.0426278	0.492947	0.640761	0.566061	0.483509	0.162386	0.593052	0.892323	0.966262	0.851348	0.826635	0.672171	0.415903	0.588231	0.690541
SEPTIN7	green	0.0338535	2.32e-06	0.30408	0.00799497	0.197793	0.894398	0.233207	0.937359	0.470682	0.274959	0.473684	0.502438	0.373992	0.201803	0.699383	0.443001	0.608425	0.7041
PITRM1	green	0.0352384	8.16e-08	0.124007	0.0452447	0.476702	0.667823	0.521673	0.49618	0.18213	0.555844	0.882312	0.955065	0.909966	0.795695	0.705007	0.414545	0.620928	0.680993
PEPD	green	0.0371646	0.00219262	0.202278	0.14601	0.539145	0.681103	0.600216	0.524779	0.361194	0.806228	0.999321	0.89988	0.973882	0.941844	0.841339	0.602989	0.721171	0.802468
UBA2	green	0.037988	4.47e-06	0.127557	0.0599995	0.488725	0.659986	0.558759	0.491307	0.212231	0.610274	0.927506	0.945979	0.905928	0.855275	0.726764	0.459698	0.643211	0.728231
AP2S1	green	0.0391514	4.65e-05	0.300992	0.0224576	0.856285	0.988077	0.324475	0.266715	0.904853	0.371516	0.119652	0.591151	0.48436	0.322849	0.639672	0.929105	0.188684	0.242868
TOMM22	green	0.0420163	2.91e-05	0.296916	0.0203824	0.863405	0.989035	0.319616	0.263736	0.91381	0.360371	0.110157	0.588711	0.481918	0.310301	0.641167	0.927893	0.179928	0.232914
ILF3	green	0.0422739	2.44e-06	0.0918023	0.0472793	0.533721	0.670301	0.640306	0.476007	0.169144	0.656555	0.906649	0.945146	0.813779	0.868221	0.644888	0.454851	0.56127	0.726956
EXOC8	green	0.0428568	7.3e-06	0.121704	0.0621433	0.518741	0.66405	0.581301	0.501618	0.190357	0.633535	0.917551	0.949974	0.877024	0.849605	0.693654	0.451605	0.62648	0.717167
RBM10	green	0.0433548	8.27e-05	0.106325	0.102895	0.909888	0.538159	0.736411	0.234425	0.282766	0.752735	0.760466	0.86931	0.632378	0.91426	0.944917	0.6484	0.418718	0.495569
ADCY8	green	0.0434211	4.35e-06	0.115069	0.0503855	0.496992	0.645658	0.578148	0.505251	0.179211	0.595385	0.896814	0.973051	0.852404	0.827732	0.681611	0.423823	0.60434	0.701067
APPL1	green	0.0493636	1.54e-05	0.133217	0.0530862	0.555552	0.713297	0.611896	0.512295	0.187211	0.575984	0.872018	0.978312	0.843462	0.809823	0.669382	0.424318	0.580899	0.683009
TPD52L2	green	0.0500506	7.77e-08	0.103143	0.0395742	0.496831	0.685966	0.579422	0.497551	0.158427	0.566134	0.899981	0.948328	0.852688	0.811615	0.646833	0.410788	0.590828	0.706112
TOMM6	green	0.0511894	3.69e-06	0.116922	0.0514696	0.52964	0.682128	0.605681	0.504928	0.176481	0.601851	0.894459	0.944644	0.859144	0.828019	0.659382	0.447506	0.591358	0.718254
HAP1	green	0.0522598	4.34e-06	0.115709	0.0503757	0.540058	0.698956	0.599093	0.501979	0.17636	0.589704	0.87585	0.970944	0.841417	0.815967	0.665566	0.42173	0.584702	0.682468
ABI1	green	0.0528872	0.000443373	0.144621	0.110009	0.548106	0.615603	0.615596	0.503931	0.259452	0.762668	0.972307	0.920468	0.893817	0.931867	0.76434	0.554872	0.669853	0.773061
PACSIN1	green	0.053432	0.000116963	0.143983	0.0735558	0.527609	0.684017	0.59189	0.522669	0.226642	0.6383	0.896528	0.971694	0.87599	0.84184	0.721884	0.46052	0.629997	0.708033
CYGB	green	0.0535848	0.000160878	0.0126519	0.00572991	0.803043	0.670595	0.711523	0.111271	0.749774	0.688902	0.322019	0.33704	0.912243	0.881417	0.759413	0.410784	0.0274576	0.752082
AHCY	green	0.0538076	8.25e-08	0.107843	0.038888	0.513169	0.700159	0.582433	0.493321	0.158875	0.543866	0.873277	0.972016	0.841141	0.801583	0.650536	0.402412	0.578615	0.682439
NUDT9	green	0.0557732	1.19e-06	0.122279	0.0458293	0.516584	0.695505	0.57832	0.49569	0.181374	0.546622	0.886466	0.96563	0.860505	0.812517	0.680103	0.420823	0.597432	0.691812
TOMM34	green	0.0560904	2.44e-05	0.131647	0.0637234	0.54596	0.683674	0.59279	0.516051	0.194274	0.607652	0.890045	0.968358	0.863372	0.82402	0.692004	0.442152	0.613703	0.691711
NCS1	green	0.0568115	0.000119423	0.156742	0.0869251	0.511976	0.643121	0.581946	0.498928	0.243403	0.686861	0.96725	0.917664	0.918343	0.899751	0.761083	0.54128	0.669169	0.776213
VAMP1	green	0.0571213	0.000696758	0.175205	0.0885843	0.535026	0.676671	0.619184	0.565404	0.252732	0.636528	0.903029	0.983471	0.879597	0.838269	0.724832	0.471234	0.644011	0.731472
CA4	green	0.0605134	0.000139369	0.161805	0.0768701	0.558096	0.68273	0.611581	0.527908	0.208908	0.643367	0.913983	0.954519	0.873895	0.843449	0.70419	0.487958	0.623022	0.727265
MRPL58	green	0.0611825	9.25e-07	0.112207	0.04446	0.513676	0.676081	0.587186	0.495361	0.16979	0.54525	0.881216	0.98778	0.833183	0.81802	0.668968	0.409279	0.592021	0.68633
AQP4	green	0.062306	0.000336139	0.161778	0.0851419	0.558234	0.680095	0.629523	0.549524	0.230602	0.633362	0.875515	0.987983	0.86716	0.83944	0.704498	0.474321	0.624566	0.719777
PRPF31	green	0.0640681	4.02e-05	0.139237	0.055485	0.533852	0.692649	0.604237	0.527839	0.190129	0.581395	0.877178	0.972196	0.847347	0.807382	0.673105	0.433853	0.592489	0.698249
ITIH5	green	0.0652682	6.3e-06	0.134893	0.0556124	0.515611	0.690972	0.588358	0.499201	0.186621	0.570104	0.909118	0.97985	0.855659	0.843583	0.691112	0.441435	0.621312	0.716798
MRAS	green	0.0659874	0.000426513	0.468848	0.870578	0.946075	0.0199832	0.282394	0.224369	0.0853693	0.330962	0.635083	0.0822293	0.260006	0.417653	0.5275	0.0919887	0.588614	0.179827
GABRB1	green	0.0660355	9.04e-08	0.108239	0.037038	0.531521	0.702842	0.590358	0.495961	0.154968	0.513872	0.844141	0.987219	0.825615	0.783962	0.642866	0.392358	0.56242	0.661185
TCERG1	green	0.0706701	1.01e-05	0.521379	0.109372	0.36008	0.489259	0.134418	0.734981	0.30321	0.133074	0.645766	0.778241	0.75111	0.437738	0.922018	0.174766	0.999007	0.334351
YWHAH	green	0.0713323	2.2e-05	0.309621	0.443333	0.829752	0.0959906	0.363725	0.286711	0.0817867	0.329273	0.807067	0.219635	0.362943	0.650421	0.793502	0.127887	0.864448	0.263179
RPA1	green	0.0724246	0.000652615	0.431962	0.0256352	0.999992	0.837193	0.281823	0.240593	0.548925	0.321109	0.0388233	0.498175	0.328991	0.215213	0.461563	0.704239	0.126437	0.164087
CHAC2	green	0.0745103	0.0019147	0.222243	0.147269	0.509897	0.664538	0.580418	0.555846	0.31421	0.769594	0.991682	0.910965	0.977248	0.924015	0.817695	0.605263	0.755509	0.828284
ATP5PF	green	0.0746785	0.00120841	0.476959	0.0255955	0.930113	0.809588	0.264121	0.221036	0.430148	0.31101	0.0207602	0.458179	0.279233	0.179203	0.392522	0.612417	0.0985266	0.131204
U2AF1	green	0.0762404	2.52e-06	0.112739	0.0460135	0.544566	0.674434	0.616132	0.504009	0.161231	0.529049	0.864321	0.991739	0.80131	0.815166	0.647853	0.400026	0.577668	0.676161
TBL1XR1	green	0.0814923	1.13e-05	0.126548	0.0497558	0.552989	0.70613	0.616219	0.511643	0.164846	0.55363	0.864385	0.992907	0.803216	0.810069	0.652574	0.409393	0.577636	0.674098
ATG101	green	0.0815864	0.0103144	0.308689	0.234831	0.544823	0.671834	0.614901	0.576263	0.428762	0.801984	0.942781	0.934261	0.995456	0.997038	0.89646	0.668041	0.832596	0.878196
CRYL1	green	0.0820412	0.00540508	0.231939	0.18368	0.599643	0.700958	0.647202	0.578317	0.350374	0.79227	0.963611	0.927129	0.951542	0.925633	0.802169	0.607814	0.732366	0.803716
TBL1Y	green	0.0833013	2.21e-05	0.141828	0.068229	0.555392	0.676374	0.593186	0.499477	0.197034	0.575763	0.879805	0.99388	0.85148	0.844231	0.710195	0.455086	0.622756	0.690646
ACSF2	green	0.0852751	0.00601396	0.617628	0.0376907	0.839149	0.737635	0.23296	0.204993	0.228989	0.321791	0.00748898	0.393113	0.188925	0.140232	0.271305	0.445532	0.0789334	0.101488
LUC7L3	green	0.0860835	0.00406399	0.254701	0.158155	0.547815	0.673762	0.611013	0.561246	0.364827	0.730274	0.992328	0.909743	0.979557	0.920481	0.840144	0.629052	0.740215	0.827607
CCDC85C	green	0.0885085	0.000118062	0.144914	0.0652191	0.589236	0.724272	0.636546	0.554855	0.19404	0.574434	0.848691	0.973584	0.841672	0.786748	0.652588	0.433302	0.587275	0.683954
SERPINH1	green	0.0886067	1.75e-06	0.112619	0.0400363	0.576692	0.712566	0.631208	0.497768	0.157891	0.498022	0.820848	0.980356	0.782868	0.78765	0.635905	0.390412	0.54112	0.644015
ZYX	green	0.0977522	2.42e-05	0.127217	0.0511944	0.561674	0.708488	0.624738	0.525291	0.171178	0.539969	0.838272	0.986586	0.801732	0.79378	0.649622	0.40838	0.571593	0.665578
CACYBP	green	0.101995	0.00232271	0.838618	0.267777	0.591311	0.454503	0.117246	0.0894894	0.489083	0.140841	0.036155	0.760033	0.582003	0.429522	0.0874525	0.967992	0.296669	0.0121069
KPNB1	green	0.104038	0.00123349	0.192972	0.101029	0.615431	0.734981	0.672419	0.597398	0.216856	0.639387	0.891679	0.987225	0.842375	0.822062	0.665374	0.472146	0.630766	0.727708
HECTD3	green	0.105215	2.79e-06	0.128307	0.0399218	0.550422	0.725473	0.60236	0.541151	0.151942	0.459088	0.813822	0.975319	0.807282	0.744281	0.623299	0.362463	0.567787	0.641578
RPL23	green	0.109405	1.04e-05	0.125788	0.0445528	0.57273	0.726615	0.633809	0.531939	0.154682	0.504862	0.824816	0.984937	0.789643	0.772347	0.620102	0.390424	0.556033	0.658362
GRPEL1	green	0.111591	2.64e-05	0.132095	0.0495465	0.577145	0.754477	0.634393	0.533979	0.17231	0.523833	0.849974	0.990808	0.807713	0.782079	0.634051	0.402974	0.571873	0.672285
EEF1G	green	0.117789	0.00454127	0.594754	0.031174	0.830787	0.718818	0.248327	0.211297	0.266454	0.278636	0.00714622	0.421395	0.215096	0.13568	0.303062	0.493155	0.0756025	0.098531
SLC1A1	green	0.118368	4.79e-05	0.145451	0.0558189	0.590762	0.754192	0.648554	0.540061	0.183869	0.526368	0.849565	0.980636	0.827705	0.78762	0.641563	0.435301	0.57723	0.693656
WDR41	green	0.121276	0.000133714	0.143777	0.0673024	0.575756	0.724742	0.652227	0.521263	0.218102	0.558867	0.884425	0.986042	0.826492	0.841037	0.687961	0.463081	0.604488	0.716849
APP	green	0.125097	0.00016132	0.145805	0.0611672	0.560355	0.733594	0.640953	0.5625	0.196143	0.528644	0.848499	0.982639	0.811448	0.790268	0.653345	0.40866	0.59844	0.686945
BCR	green	0.126044	0.00306392	0.198292	0.13919	0.587715	0.767445	0.675875	0.560381	0.289707	0.768234	0.981889	0.939598	0.881273	0.924853	0.743869	0.574632	0.695358	0.810044
RGS6	green	0.12857	0.00135968	0.205202	0.106513	0.605404	0.753796	0.669994	0.573452	0.275775	0.578315	0.872035	0.993037	0.866228	0.843617	0.720608	0.492306	0.649162	0.734323
ARMC1	green	0.129452	2.54e-05	0.139154	0.0484381	0.573403	0.772946	0.645052	0.545621	0.165619	0.489141	0.843327	0.973798	0.792964	0.777148	0.622849	0.387801	0.577748	0.674306
OXR1	green	0.132613	0.00226428	0.516895	0.0280769	0.877214	0.744913	0.275871	0.227032	0.393785	0.280699	0.0153366	0.466432	0.278005	0.164307	0.383754	0.595012	0.0925752	0.120609
HABP4	green	0.136667	0.0558055	0.927624	0.400252	0.834012	0.00306526	0.284031	0.235828	0.183702	0.445285	0.440048	0.0266908	0.213426	0.211651	0.275912	0.128306	0.303586	0.17115
TENM1	green	0.145518	0.000947724	0.132842	0.144366	0.45537	0.566511	0.80437	0.688024	0.0690773	0.719306	0.616854	0.843161	0.573717	0.854733	0.465443	0.295735	0.92207	0.975356
RAB33B	green	0.150137	2.94e-05	0.138617	0.0431451	0.603667	0.791857	0.662242	0.556045	0.156487	0.45797	0.79991	0.964461	0.770691	0.742489	0.597625	0.369336	0.543776	0.644386
GLOD4	green	0.154444	8.03e-06	0.125684	0.0424208	0.587972	0.776561	0.646924	0.540276	0.148888	0.466545	0.817121	0.974615	0.774979	0.759767	0.599818	0.371881	0.557511	0.652979
VAMP2	green	0.160205	0.00185929	0.472282	0.0292113	0.902289	0.772932	0.325613	0.262078	0.565029	0.285773	0.0314099	0.525048	0.36694	0.198972	0.496863	0.71434	0.11455	0.151951
LRP1	green	0.170131	1.37e-05	0.130926	0.0432164	0.601093	0.786766	0.655893	0.538815	0.15855	0.450295	0.797248	0.96189	0.772829	0.754391	0.609785	0.377974	0.549804	0.644203
METTL16	green	0.171357	0.00082725	0.389589	0.19107	0.957286	0.464881	0.398635	0.318924	0.447494	0.306019	0.50986	0.675847	0.843051	0.782471	0.737843	0.480613	0.588719	0.237431
TOM1	green	0.17481	0.00016194	0.146791	0.0565683	0.632335	0.833881	0.710213	0.564956	0.180131	0.501138	0.825552	0.976608	0.771004	0.778648	0.599869	0.405162	0.558417	0.683917
UBE3A	green	0.179257	0.000588634	0.167932	0.08811	0.616504	0.775354	0.66327	0.554491	0.237597	0.574128	0.882144	0.977521	0.839923	0.827919	0.692929	0.476527	0.62966	0.714321
TXNL1	green	0.180699	0.000128159	0.160218	0.0629442	0.659232	0.800329	0.672836	0.539752	0.180724	0.499196	0.807521	0.967448	0.780472	0.77726	0.641083	0.418146	0.561889	0.642705
GPSM1	green	0.188595	0.000163961	0.16173	0.0649965	0.652458	0.79521	0.672675	0.552587	0.190825	0.480623	0.793304	0.96194	0.7886	0.770079	0.641773	0.410859	0.569072	0.643442
SLC8A3	green	0.200672	4.71e-05	0.0525867	0.0151654	0.931143	0.902532	0.995467	0.318303	0.300165	0.720653	0.521603	0.752438	0.738675	0.772876	0.596192	0.827086	0.183666	0.651073
HOOK3	green	0.203189	6.32e-05	0.142949	0.0465419	0.634383	0.836325	0.684967	0.561904	0.167326	0.449199	0.791671	0.974432	0.769763	0.738376	0.594494	0.381409	0.541815	0.64708
ANAPC5	green	0.207782	8.97e-05	0.141986	0.0492086	0.629947	0.821257	0.686307	0.574216	0.155758	0.464562	0.788826	0.955202	0.752575	0.739868	0.583224	0.370927	0.545819	0.64327
DLGAP1	green	0.216275	6.1e-05	0.147224	0.0459345	0.592616	0.80302	0.660585	0.579275	0.158537	0.425516	0.797187	0.943513	0.763547	0.734198	0.595237	0.356331	0.566169	0.648126
APOA1	green	0.220028	0.00103652	0.202232	0.0902982	0.673513	0.838153	0.688776	0.585027	0.223085	0.543914	0.834786	0.998383	0.825815	0.781986	0.66202	0.466571	0.602866	0.686389
MYH10	green	0.221577	7.13e-05	0.146568	0.0465575	0.627432	0.820203	0.685344	0.565604	0.157055	0.430526	0.790707	0.933893	0.741235	0.743234	0.592016	0.361721	0.547443	0.637723
NFIA	green	0.222677	0.00510572	0.584332	0.0281488	0.799576	0.674094	0.294326	0.240339	0.344692	0.227595	0.00813027	0.480728	0.277372	0.134299	0.375574	0.581968	0.0765533	0.100851
ETF1	green	0.231958	0.000611591	0.182884	0.0722806	0.678259	0.831726	0.718843	0.592091	0.190009	0.489324	0.82125	0.972972	0.774652	0.766708	0.611227	0.419926	0.57273	0.676241
SRCIN1	green	0.245004	0.000970277	0.186043	0.0881884	0.669076	0.815417	0.70806	0.602403	0.202122	0.513869	0.843358	0.972341	0.785107	0.788783	0.62701	0.422547	0.611039	0.687971
ELP6	green	0.262324	0.000237227	0.158866	0.0543772	0.65254	0.810893	0.702072	0.602019	0.161652	0.416873	0.77411	0.927538	0.737444	0.725026	0.580163	0.354572	0.553367	0.632559
TMEM167A	green	0.262744	0.000302843	0.153729	0.0545213	0.669808	0.831371	0.722331	0.6	0.165625	0.439796	0.765656	0.94492	0.737467	0.724444	0.572746	0.371363	0.535845	0.637519
SMAD2	green	0.263909	0.00100669	0.139902	0.119166	0.914453	0.643554	0.856161	0.281539	0.268604	0.598816	0.672247	0.804497	0.543479	0.986042	0.868321	0.61759	0.386026	0.452586
NGEF	green	0.27138	0.00206666	0.20505	0.0762411	0.687299	0.870063	0.732575	0.643872	0.211485	0.463564	0.749794	0.935357	0.767491	0.714118	0.60392	0.394556	0.556059	0.643118
PREPL	green	0.277387	0.0028964	0.222634	0.114592	0.640938	0.818838	0.692235	0.603932	0.276785	0.523786	0.85309	0.960574	0.829197	0.818089	0.708405	0.47114	0.659625	0.713504
CHMP6	green	0.283297	0.000592181	0.168218	0.0619228	0.629012	0.815333	0.704722	0.61432	0.18537	0.44167	0.783127	0.93569	0.755092	0.737988	0.599267	0.379915	0.570938	0.660785
WDR11	green	0.289329	0.00211858	0.485879	0.0158775	0.274746	0.688191	0.287934	0.856618	0.575126	0.162877	0.357698	0.558408	0.381517	0.128306	0.658268	0.410258	0.611606	0.653115
SNX2	green	0.299838	0.000888392	0.183896	0.0743966	0.696262	0.86304	0.746465	0.594898	0.205767	0.462999	0.788397	0.956794	0.762482	0.765894	0.608901	0.424765	0.563534	0.67501
USP7	green	0.302135	0.0414561	0.841365	0.0695425	0.685179	0.578891	0.284993	0.248394	0.146657	0.26986	0.00375989	0.421574	0.18702	0.119209	0.247273	0.387088	0.0772749	0.0925217
DDX42	green	0.310412	0.000847455	0.175733	0.0706556	0.663397	0.804597	0.71133	0.600753	0.197114	0.452528	0.790099	0.948972	0.756242	0.753238	0.619422	0.403921	0.572577	0.657246
VAV3	green	0.347293	0.000419786	0.15818	0.0496559	0.679618	0.904127	0.767381	0.626417	0.158414	0.414282	0.774473	0.952602	0.720345	0.711941	0.530436	0.367643	0.527937	0.668017
RBBP7	green	0.37585	0.000671165	0.169979	0.0544755	0.700469	0.931484	0.742117	0.614925	0.187435	0.418062	0.72311	0.953917	0.74638	0.689715	0.572746	0.386461	0.518551	0.627421
GAPVD1	green	0.392249	0.00112379	0.113656	0.138348	0.547895	0.658138	0.970375	0.121221	0.325756	0.639054	0.520354	0.662807	0.359038	0.826055	0.971676	0.782071	0.228551	0.294839
BUB3	green	0.392373	0.000409225	0.166617	0.0519237	0.705772	0.917695	0.746243	0.611398	0.16517	0.389459	0.731542	0.921686	0.716207	0.696923	0.556795	0.359553	0.523245	0.618964
HARS2	green	0.399354	0.000333951	0.161572	0.047231	0.698766	0.910964	0.753204	0.612127	0.158307	0.37545	0.725509	0.915395	0.704987	0.692815	0.545112	0.352646	0.513524	0.620691
HMOX1	green	0.409306	0.00269666	0.208312	0.097456	0.70147	0.907547	0.759633	0.631048	0.222325	0.511621	0.81324	0.981917	0.781743	0.775864	0.609924	0.462958	0.600424	0.715244
SRSF10	green	0.42956	0.00508701	0.233107	0.112002	0.74746	0.904809	0.79186	0.649979	0.230097	0.502152	0.786838	0.944124	0.760275	0.77078	0.610583	0.463159	0.591361	0.697607
CCT4	green	0.454476	0.000888688	0.190271	0.0569039	0.726675	0.936102	0.766924	0.634152	0.170577	0.370321	0.725893	0.90315	0.70657	0.687744	0.554321	0.360884	0.525948	0.62066
TBC1D22B	green	0.465492	0.000681625	0.0924171	0.0252036	0.966674	0.863242	0.99235	0.414581	0.284863	0.559215	0.511458	0.861661	0.695323	0.711853	0.568796	0.702556	0.231447	0.616344
NUDT11	green	0.62501	0.00142645	0.199488	0.0622813	0.757078	0.963797	0.791964	0.639218	0.16965	0.352711	0.712855	0.884274	0.678783	0.692358	0.548052	0.366669	0.526965	0.618831
DIRAS1	green	0.636922	0.00767262	0.267279	0.103486	0.796218	0.990699	0.815271	0.685035	0.218625	0.407443	0.735931	0.879007	0.706119	0.713883	0.582557	0.400958	0.573176	0.641767
CCDC91	green	0.668643	0.00325584	0.227234	0.0703653	0.782427	0.97703	0.815782	0.685843	0.17633	0.336214	0.693256	0.8631	0.673423	0.66591	0.535935	0.35595	0.528258	0.612431
CAPZA2	green	0.69111	0.0333077	0.348661	0.127495	0.951817	0.848939	0.953082	0.800319	0.222922	0.283296	0.63875	0.797295	0.613383	0.637909	0.512331	0.374945	0.547528	0.61079
HEATR5B	green	0.702695	0.00631019	0.175371	0.135858	0.695086	0.850994	0.974166	0.288209	0.30074	0.490205	0.547121	0.698637	0.430294	0.979861	0.833177	0.61614	0.315862	0.385603
ALDH1L2	green	0.728436	0.0410385	0.373518	0.147465	0.911029	0.892722	0.930905	0.811527	0.234301	0.308561	0.676673	0.795158	0.62984	0.665942	0.535858	0.388509	0.588854	0.640222
GOLT1B	green	0.768156	0.00797942	0.26647	0.0902327	0.811713	0.972769	0.846615	0.701364	0.20224	0.362512	0.70352	0.866892	0.675158	0.6866	0.547636	0.38891	0.542955	0.6371
SYPL1	green	0.794058	0.0271228	0.33276	0.115916	0.929593	0.857125	0.927861	0.774911	0.225713	0.294913	0.637804	0.806944	0.623065	0.638132	0.526782	0.373604	0.53615	0.599322
MBP	greenyellow	0.00571832	0.000121764	0.0528443	0.230665	0.206333	0.281437	0.859276	0.794356	0.00408593	0.812804	0.116214	0.746017	0.378851	0.433377	0.271344	0.148119	0.647612	0.554549
ALS2	greenyellow	0.0139977	0.248422	0.959372	0.429779	0.879521	0.983478	0.250351	0.260527	0.0479698	0.915863	0.0668991	0.34216	0.108987	0.383181	0.112188	0.180183	0.275747	0.267957
SLC25A5	greenyellow	0.0163102	0.0065272	0.0660613	0.484028	0.162425	0.203636	0.940567	0.983927	0.00040521	0.585128	0.0154334	0.607238	0.228961	0.226166	0.167776	0.0973535	0.360343	0.301257
STX1A	greenyellow	0.019217	0.571339	0.84414	0.655241	0.910028	0.979892	0.338881	0.368753	0.0415849	0.841801	0.138129	0.32911	0.120073	0.486558	0.139613	0.153824	0.379187	0.423158
TUBA4A	greenyellow	0.0320755	0.000109482	0.0513091	0.194967	0.237154	0.335648	0.923422	0.836592	0.00179972	0.959652	0.138995	0.675812	0.310922	0.480369	0.217281	0.110436	0.690074	0.594687
CCDC25	greenyellow	0.0325422	0.0124545	0.0811898	0.49959	0.193139	0.249241	0.917028	0.960746	0.000956063	0.643722	0.0239371	0.585026	0.22967	0.25704	0.175759	0.0960521	0.384259	0.338536
FABP5	greenyellow	0.0341231	0.00860868	0.0662325	0.50158	0.164084	0.226154	0.875508	0.921263	8.52e-05	0.612078	0.0105191	0.544297	0.180807	0.211392	0.128613	0.0695156	0.328477	0.27834
DSTN	greenyellow	0.0435605	0.00826421	0.0617171	0.491111	0.166958	0.224324	0.85549	0.911728	4.46e-05	0.632463	0.0102789	0.529493	0.166054	0.211091	0.118078	0.0631305	0.331074	0.278074
STK25	greenyellow	0.0460841	0.0176941	0.0735384	0.574524	0.163211	0.213051	0.81878	0.854918	2.98e-05	0.568458	0.00580806	0.516028	0.154618	0.185784	0.108975	0.0622398	0.287762	0.239655
ENO1	greenyellow	0.04692	0.000372393	0.051402	0.233134	0.227509	0.323102	0.987477	0.901292	0.000710974	0.9212	0.0948424	0.628848	0.258839	0.423883	0.17883	0.0897015	0.614364	0.525873
NDUFA9	greenyellow	0.0595954	0.86565	0.604791	0.800422	0.780351	0.877036	0.310244	0.381821	0.00780751	0.907961	0.0767778	0.30055	0.0732851	0.400221	0.0775945	0.0924344	0.360626	0.350627
PSAP	greenyellow	0.0610599	0.0482981	0.09242	0.767726	0.150117	0.188236	0.744836	0.769309	1.14e-05	0.461042	0.000959507	0.474975	0.127274	0.123155	0.0953945	0.0586229	0.193965	0.164267
RTN3	greenyellow	0.0716303	0.07338	0.102178	0.856563	0.150309	0.178486	0.71303	0.728439	1.17e-05	0.423188	0.000499525	0.459889	0.12008	0.107994	0.0918667	0.0593653	0.167665	0.143935
GTF3C4	greenyellow	0.0764845	0.34863	0.843944	0.393947	0.749322	0.799001	0.280406	0.294473	0.0248667	0.73596	0.027807	0.311314	0.0915679	0.26831	0.112292	0.156614	0.206952	0.220815
FH	greenyellow	0.0802599	0.0132043	0.197721	0.982367	0.392501	0.0355824	0.865895	0.794936	9.22e-05	0.983848	0.0148229	0.122975	0.0694927	0.112552	0.429949	0.0212414	0.187095	0.762924
PHYHIPL	greenyellow	0.0803239	0.0574478	0.0907494	0.797688	0.150936	0.189129	0.710469	0.74332	5.4e-06	0.457967	0.000643576	0.454712	0.113254	0.113807	0.0858334	0.0532725	0.180714	0.152162
SDHC	greenyellow	0.0810935	0.387913	0.75125	0.361602	0.68123	0.727418	0.220284	0.250569	0.00490936	0.691206	0.00582091	0.251887	0.0479477	0.180875	0.0597194	0.091363	0.140042	0.146123
IMPAD1	greenyellow	0.0829916	0.00789633	0.0402331	0.582182	0.402544	0.170518	0.676582	0.736312	5.32e-05	0.55457	0.0168251	0.382693	0.0647601	0.108089	0.18084	0.106432	0.484215	0.418138
HSD17B10	greenyellow	0.08459	0.0179415	0.0690089	0.5767	0.168433	0.223784	0.771027	0.827278	3.71e-06	0.608858	0.00438618	0.472517	0.1241	0.174967	0.0886088	0.048295	0.272572	0.229069
GPI	greenyellow	0.0922822	0.0410012	0.0823521	0.721809	0.157128	0.204693	0.717109	0.75882	1.69e-06	0.510283	0.00115213	0.449719	0.109122	0.130377	0.0799896	0.0475262	0.204842	0.17183
GDI1	greenyellow	0.0950215	0.0117968	0.00414578	0.28618	0.398397	0.495829	0.295289	0.782048	6.85e-05	0.238295	0.0173566	0.811768	0.0695408	0.117312	0.0451482	0.291224	0.856715	0.158033
PREX2	greenyellow	0.0982	0.00318511	0.0675833	0.308794	0.248383	0.341554	0.901651	0.991119	0.000432278	0.909682	0.0663111	0.577511	0.211443	0.383682	0.142895	0.0760337	0.544254	0.457424
TUBB	greenyellow	0.107408	0.00387645	0.0582333	0.36465	0.209668	0.294425	0.857045	0.937845	3.7e-05	0.824091	0.0301194	0.518362	0.160834	0.298524	0.110241	0.0554277	0.438422	0.372101
RIMKLA	greenyellow	0.113508	0.763518	0.608804	0.676298	0.702964	0.799612	0.284779	0.34086	0.00480021	0.905572	0.0302925	0.305128	0.0651738	0.302526	0.0647053	0.0890319	0.27028	0.249107
PAPD5	greenyellow	0.122359	0.0734343	0.233794	0.502466	0.011402	0.473747	0.920127	0.191808	3.3e-05	0.82689	0.00193989	0.810144	0.505976	0.552758	0.0267728	0.0157075	0.0866394	0.0689666
CISD1	greenyellow	0.124308	0.0389346	0.00463474	0.406485	0.401244	0.477606	0.21328	0.841599	4.49e-05	0.152216	0.00538577	0.79694	0.0495892	0.0689459	0.0344642	0.32009	0.759358	0.0947317
PRDX2	greenyellow	0.12642	0.042514	0.0822889	0.702315	0.167765	0.22016	0.693111	0.743946	6.97e-07	0.552962	0.00142471	0.433254	0.0990729	0.138474	0.0721312	0.0419516	0.214065	0.178975
SFN	greenyellow	0.13003	0.00385829	0.139758	0.190108	0.0504532	0.562913	0.816135	0.481796	0.000434635	0.822646	0.0656784	0.821384	0.524806	0.787166	0.0690306	0.0307395	0.34908	0.292604
PRDX4	greenyellow	0.145254	0.0343715	0.0817271	0.664948	0.177629	0.235012	0.722672	0.778176	3.42e-06	0.58823	0.00284843	0.449549	0.111329	0.157048	0.0823201	0.0483848	0.238405	0.203627
YWHAE	greenyellow	0.148177	0.0254133	0.074809	0.593648	0.181998	0.247588	0.718696	0.784759	9.85e-07	0.647893	0.00405722	0.43862	0.10429	0.175151	0.0747456	0.0409829	0.266262	0.22285
SUCLG2	greenyellow	0.16527	0.057965	0.0880476	0.74703	0.178213	0.223928	0.653297	0.708741	1.97e-07	0.544602	0.00106332	0.416551	0.0875657	0.131603	0.0638376	0.0393532	0.202767	0.168194
ARHGDIA	greenyellow	0.167605	0.0508536	0.00499729	0.429869	0.422724	0.50033	0.187441	0.867185	2.63e-05	0.150169	0.00488683	0.767158	0.0410422	0.0649722	0.0293036	0.311248	0.754235	0.0897139
STAG2	greenyellow	0.172344	0.0132015	0.0711883	0.476793	0.209116	0.291935	0.767639	0.843696	7.53e-06	0.765571	0.0137132	0.467967	0.125522	0.241158	0.0870437	0.0465583	0.350386	0.296781
PTPA	greenyellow	0.198055	0.0492337	0.0850943	0.686337	0.189628	0.253442	0.643049	0.711142	7.66e-08	0.602347	0.00184442	0.4112	0.084238	0.150283	0.0582942	0.0358439	0.22842	0.184486
FTO	greenyellow	0.20081	0.730828	0.56379	0.515909	0.554323	0.614317	0.265655	0.293816	0.000697924	0.710809	0.00319189	0.245461	0.0398964	0.16789	0.0460426	0.0580137	0.140302	0.145329
TPMT	greenyellow	0.201212	0.0211261	0.0742699	0.528909	0.208355	0.283688	0.711841	0.784523	6.03e-07	0.736424	0.00849062	0.432616	0.101563	0.215625	0.0688773	0.0372173	0.314289	0.263459
TAGLN3	greenyellow	0.207618	0.0182909	0.0750499	0.499356	0.215748	0.295289	0.740383	0.82523	8.96e-06	0.773484	0.0128171	0.455777	0.117096	0.234097	0.0837662	0.0449965	0.34263	0.288586
TIA1	greenyellow	0.212324	0.0258631	0.0749257	0.570983	0.204798	0.269634	0.695749	0.779344	3.73e-07	0.695678	0.00602823	0.425204	0.0951376	0.192139	0.0682914	0.0386134	0.291266	0.242882
ACLY	greenyellow	0.219949	0.0335776	0.0822621	0.610094	0.199698	0.267908	0.680917	0.747168	1.82e-07	0.674021	0.00429049	0.41751	0.0919836	0.181786	0.0643155	0.0370548	0.26704	0.223345
DHX16	greenyellow	0.223637	0.0390072	0.090527	0.622804	0.201751	0.272811	0.685846	0.752707	1.4e-06	0.677731	0.00468585	0.417955	0.0967248	0.18271	0.0715714	0.0407243	0.267593	0.226088
GULP1	greenyellow	0.225895	0.0448607	0.136685	0.521768	0.326142	0.39386	0.7898	0.869578	0.00209195	0.8364	0.0617874	0.552269	0.207385	0.358131	0.152421	0.0995321	0.480012	0.415619
SPAST	greenyellow	0.226175	0.058217	0.0626706	0.400758	0.140697	0.571604	0.538024	0.572217	1.95e-05	0.515387	0.00808237	0.764801	0.181055	0.296938	0.0234972	0.0889496	0.394109	0.103357
DOCK7	greenyellow	0.247271	0.013638	0.0504502	0.518951	0.541943	0.255213	0.593812	0.766058	7.08e-05	0.740164	0.0452964	0.334749	0.0488566	0.162568	0.15738	0.091018	0.612087	0.531672
XPNPEP3	greenyellow	0.257123	0.10483	0.0611672	0.533358	0.113324	0.510972	0.454129	0.47105	2.36e-07	0.410703	0.000828974	0.719938	0.134779	0.204573	0.0126455	0.0679927	0.268906	0.0520505
TRNT1	greenyellow	0.257549	0.0369189	0.0870335	0.599053	0.212666	0.286922	0.670043	0.74259	2.93e-07	0.71418	0.00565331	0.401587	0.0874087	0.193256	0.0635523	0.0345183	0.280795	0.239233
GSK3A	greenyellow	0.269978	0.0772703	0.0969674	0.774246	0.190424	0.250836	0.602017	0.655594	2.67e-09	0.581506	0.000870971	0.376522	0.0699657	0.131373	0.0505988	0.0309392	0.191488	0.161368
RAB11B	greenyellow	0.270436	0.0831734	0.0991095	0.789673	0.190437	0.244414	0.598277	0.650773	2.34e-09	0.570003	0.000782011	0.375949	0.0689407	0.127966	0.0504194	0.0313892	0.188017	0.157953
MAPK10	greenyellow	0.273826	0.15801	0.300049	0.605951	0.0119905	0.536165	0.995664	0.126807	1.85e-05	0.860088	0.000954907	0.760271	0.463244	0.549868	0.0173005	0.0108492	0.0616747	0.0510174
TPR	greenyellow	0.274676	0.109622	0.102845	0.864978	0.190309	0.234876	0.564633	0.639333	3.69e-09	0.504622	0.000311626	0.376268	0.0639244	0.10472	0.0494552	0.0353376	0.166961	0.133102
PDAP1	greenyellow	0.276892	0.0880169	0.106571	0.790848	0.195656	0.252817	0.63069	0.670601	5.68e-07	0.565183	0.00140651	0.400316	0.0835319	0.141251	0.0628726	0.0404237	0.200216	0.172649
NT5C3A	greenyellow	0.27741	0.0587926	0.0904911	0.694691	0.2073	0.263808	0.619735	0.689929	1.69e-08	0.642035	0.00224355	0.387509	0.0741663	0.157606	0.0536844	0.0319888	0.233027	0.194614
FIBP	greenyellow	0.281211	0.0331073	0.0844094	0.568848	0.21978	0.299932	0.668771	0.743523	1.99e-07	0.743157	0.00687375	0.408756	0.0880143	0.207727	0.0610085	0.0340409	0.29716	0.249018
ADPRH	greenyellow	0.286562	0.0886947	0.0983314	0.798677	0.188863	0.250822	0.578227	0.647866	1.67e-09	0.552702	0.000594115	0.379132	0.0666743	0.120467	0.0482413	0.0335212	0.18459	0.145368
BRCC3	greenyellow	0.290497	0.0369559	0.0964699	0.564882	0.259905	0.297617	0.733024	0.822758	5.14e-05	0.776567	0.0183814	0.440533	0.116469	0.246375	0.100982	0.0537728	0.357059	0.326278
HYPK	greenyellow	0.291798	0.0812651	0.109796	0.752815	0.196686	0.262853	0.626869	0.668348	4.14e-07	0.623132	0.00186313	0.382714	0.0803376	0.151169	0.0606019	0.0359143	0.210571	0.181552
UBA3	greenyellow	0.293987	0.0516839	0.0877342	0.662556	0.209895	0.279727	0.625248	0.698857	1.53e-08	0.662006	0.00300645	0.391138	0.0758903	0.168552	0.0532376	0.0323687	0.247566	0.204161
B3GLCT	greenyellow	0.317	0.0389029	0.0908526	0.592894	0.223748	0.309975	0.660447	0.729591	3.54e-07	0.753468	0.00661199	0.398159	0.0867735	0.205673	0.0613124	0.0333545	0.28578	0.24617
TAOK1	greenyellow	0.319931	0.367341	0.777646	0.306559	0.628543	0.587247	0.290655	0.300877	0.0210046	0.50816	0.00610385	0.358701	0.102379	0.167883	0.11541	0.175188	0.138993	0.136999
BET1	greenyellow	0.330488	0.314733	0.811525	0.26986	0.572029	0.575828	0.303236	0.285033	0.0216126	0.4771	0.00381702	0.325174	0.0963268	0.148185	0.121902	0.157617	0.111358	0.126102
COMMD4	greenyellow	0.336495	0.0484073	0.0935774	0.61627	0.230894	0.302521	0.634891	0.708288	1.38e-07	0.736385	0.00624709	0.390146	0.0800375	0.201063	0.0562406	0.0327687	0.284506	0.239
ADSS2	greenyellow	0.341586	0.177977	0.131721	0.999832	0.186105	0.230541	0.533408	0.569467	9.75e-10	0.470541	6.98e-05	0.347093	0.0573825	0.0876497	0.0455571	0.0323293	0.124779	0.107872
SLC35F1	greenyellow	0.357323	0.164735	0.1244	0.94887	0.198971	0.241058	0.524441	0.584557	3.08e-09	0.509708	0.000198964	0.342146	0.0551949	0.0977294	0.0447761	0.031441	0.146577	0.122047
SLC6A17	greenyellow	0.365267	0.11603	0.120233	0.857397	0.201923	0.264788	0.57065	0.62595	2.95e-08	0.571812	0.000565915	0.364502	0.0663661	0.119887	0.0511443	0.0340483	0.170529	0.145413
RRS1	greenyellow	0.395513	0.133311	0.117857	0.871402	0.208071	0.261734	0.54352	0.597232	2.62e-10	0.56808	0.000468655	0.346727	0.0565917	0.118833	0.0438508	0.0287903	0.168334	0.143928
STAM	greenyellow	0.416211	0.261348	0.155319	0.89847	0.196471	0.237313	0.486998	0.525987	1.55e-08	0.446597	3.02e-05	0.329164	0.0518999	0.0766986	0.043067	0.033538	0.10801	0.0925443
ADPRS	greenyellow	0.417317	0.138195	0.11937	0.884835	0.204221	0.262229	0.537394	0.587983	2.78e-11	0.567432	0.000390906	0.339423	0.0546076	0.11485	0.0422269	0.027768	0.161054	0.138247
COPS5	greenyellow	0.417426	0.122263	0.114473	0.83905	0.21171	0.272434	0.542047	0.597549	1.48e-11	0.596662	0.000649864	0.346849	0.0559617	0.127183	0.0412727	0.0271842	0.178379	0.150165
MRPL21	greenyellow	0.418851	0.681399	0.524533	0.376647	0.429801	0.447036	0.263126	0.275133	0.00025664	0.491326	7.32e-05	0.243702	0.034683	0.0845822	0.0428152	0.0538464	0.0705241	0.0766342
ACTR3	greenyellow	0.425127	0.276631	0.157881	0.881596	0.196555	0.240489	0.481115	0.511227	3.57e-09	0.436702	1.84e-05	0.326142	0.0499126	0.0753322	0.0407805	0.0314932	0.102646	0.0897404
MYO1E	greenyellow	0.426394	0.0232471	0.0860706	0.449201	0.283027	0.383943	0.681034	0.788827	4.03e-06	0.927114	0.0273371	0.416612	0.0972969	0.300741	0.0677191	0.0367772	0.413962	0.351343
HID1	greenyellow	0.43803	0.0900526	0.138434	0.663343	0.273175	0.352794	0.662364	0.720408	8.77e-05	0.759008	0.0168966	0.418806	0.111686	0.247594	0.0880772	0.0571504	0.326572	0.285243
MARK4	greenyellow	0.438857	0.103668	0.118577	0.7784	0.21875	0.292771	0.574718	0.633253	4.92e-08	0.653234	0.00164466	0.361984	0.0661566	0.149599	0.0499328	0.0319649	0.206364	0.174743
RPL23A	greenyellow	0.442527	0.129888	0.121412	0.833052	0.226839	0.288678	0.54188	0.592873	1.39e-09	0.62727	0.00110555	0.339314	0.0567862	0.140461	0.0425538	0.0263388	0.190087	0.166383
CFB	greenyellow	0.446033	0.0305151	0.213569	0.273423	0.269479	0.693732	0.990191	0.670024	0.0059727	0.743399	0.221603	0.694986	0.405818	0.824744	0.136348	0.0784206	0.61272	0.559296
DBN1	greenyellow	0.452261	0.151663	0.1302	0.903007	0.215453	0.274931	0.522999	0.582525	1e-09	0.577234	0.000421932	0.339333	0.0551308	0.114939	0.0423838	0.0297893	0.161481	0.135914
PPP2R2A	greenyellow	0.455255	0.11296	0.117426	0.803595	0.218768	0.286189	0.557725	0.616256	3.04e-09	0.64216	0.00124072	0.344993	0.0589906	0.141047	0.0456334	0.0284046	0.195263	0.168327
GSPT2	greenyellow	0.482642	0.0541221	0.105817	0.597572	0.268104	0.350019	0.629982	0.711471	1.12e-06	0.809005	0.0115251	0.393833	0.0836412	0.235613	0.0596616	0.0367515	0.318997	0.272568
RABL6	greenyellow	0.485027	0.0743501	0.11389	0.648093	0.270005	0.352053	0.605061	0.683287	1.4e-06	0.766009	0.0079645	0.396564	0.0803986	0.218969	0.0571063	0.0368617	0.295126	0.249024
DNAJA1	greenyellow	0.48952	0.225519	0.143932	0.976873	0.210346	0.259905	0.485924	0.524655	1.81e-11	0.512448	0.000104132	0.319996	0.0474243	0.0945288	0.037298	0.0272461	0.127083	0.110641
LAMTOR4	greenyellow	0.491041	0.275377	0.37113	0.704491	0.0133081	0.595827	0.916434	0.0835227	6.72e-06	0.885607	0.000529069	0.701725	0.416115	0.55053	0.0110843	0.00769253	0.0460657	0.0400105
TPP1	greenyellow	0.497312	0.802988	0.455956	0.419805	0.392369	0.424292	0.263698	0.280167	4.33e-05	0.470238	3.12e-05	0.238713	0.0297842	0.0780761	0.0334638	0.04456	0.0694027	0.0699919
DNAJA2	greenyellow	0.5082	0.297955	0.162181	0.876802	0.21145	0.254634	0.465127	0.501204	4.25e-09	0.45486	3.14e-05	0.321259	0.0471407	0.0795603	0.0387917	0.0311622	0.10708	0.0935059
CD44	greenyellow	0.508953	0.0611508	0.11621	0.582363	0.291758	0.362598	0.638526	0.723106	1.41e-05	0.85729	0.0182196	0.409231	0.0945455	0.265341	0.0696776	0.0429452	0.353133	0.302495
TRMT5	greenyellow	0.509537	0.190503	0.139887	0.946897	0.218013	0.278888	0.502637	0.541939	1.13e-11	0.5733	0.000308103	0.31798	0.0484565	0.112917	0.0377812	0.0250417	0.148808	0.131624
ANAPC7	greenyellow	0.51823	0.0497581	0.0994522	0.563984	0.275785	0.385196	0.619529	0.713083	1.08e-06	0.832595	0.0137011	0.397963	0.0825807	0.249849	0.0558881	0.0353009	0.338322	0.281616
KIF1B	greenyellow	0.518907	0.165628	0.0587095	0.541193	0.145662	0.638573	0.331379	0.422314	6.02e-09	0.405399	0.000772002	0.708412	0.0969765	0.199574	0.00573844	0.0688869	0.296617	0.0405898
PPM1L	greenyellow	0.528246	0.583855	0.372802	0.99025	0.547811	0.625164	0.451494	0.511372	0.00221414	0.896084	0.0422576	0.367804	0.098066	0.329821	0.086941	0.0878215	0.338869	0.317182
HNRNPF	greenyellow	0.529423	0.131889	0.124512	0.804228	0.245656	0.308679	0.529759	0.592305	2.51e-09	0.675399	0.0018513	0.33487	0.0548283	0.155978	0.0413662	0.0266069	0.210033	0.180565
NUMBL	greenyellow	0.529819	0.916123	0.429516	0.493642	0.402115	0.452296	0.286073	0.305992	8.28e-05	0.51267	0.000150365	0.269477	0.0380651	0.0976734	0.0365695	0.0495305	0.0885249	0.0838747
RIN3	greenyellow	0.533741	0.230681	0.158525	0.987302	0.222518	0.269468	0.499438	0.539507	3.33e-08	0.542259	0.000285444	0.325784	0.0535447	0.105714	0.0438089	0.0328854	0.140422	0.122936
GRIN2B	greenyellow	0.533971	0.515501	0.125388	0.466979	0.655087	0.112564	0.239243	0.992332	8.8e-06	0.197266	9.81e-06	0.167892	0.00419949	0.00528979	0.125332	0.11795	0.178813	0.161872
RCBTB1	greenyellow	0.535664	0.761319	0.39425	0.642146	0.32368	0.336729	0.500713	0.48499	0.0027321	0.402109	0.00177025	0.409856	0.122893	0.131041	0.114573	0.114079	0.145996	0.135858
EMC1	greenyellow	0.541352	0.0759339	0.108125	0.665462	0.256021	0.34438	0.575059	0.651497	1.56e-08	0.775498	0.00545031	0.355575	0.0639478	0.198985	0.045614	0.0273789	0.267357	0.228823
CRYM	greenyellow	0.543102	0.328423	0.170512	0.856709	0.217901	0.261648	0.445075	0.485178	1.21e-09	0.453804	2.61e-05	0.309976	0.0432328	0.0778082	0.0359782	0.029929	0.105234	0.0904732
DCPS	greenyellow	0.543613	0.519613	0.0440697	0.906525	0.598756	0.665322	0.0948949	0.907098	0.00137642	0.0825931	0.00207136	0.741895	0.0386577	0.0449529	0.0342053	0.451576	0.60724	0.049995
CCDC90B	greenyellow	0.54923	0.192172	0.0466115	0.725613	0.431876	0.477663	0.228837	0.806366	4.51e-06	0.317013	0.00273224	0.515357	0.0330959	0.0889317	0.0272219	0.14304	0.458963	0.110302
MRPL3	greenyellow	0.558167	0.149486	0.135158	0.852001	0.244999	0.315093	0.525276	0.582127	4.25e-09	0.642819	0.00125538	0.339002	0.0558134	0.145029	0.0419919	0.0289447	0.191796	0.166345
PI4KA	greenyellow	0.573675	0.275704	0.161668	0.956215	0.232527	0.286963	0.455489	0.502368	1.24e-09	0.535147	0.000144973	0.308515	0.0438348	0.0997133	0.0354314	0.0266587	0.131992	0.113599
ANKRD44	greenyellow	0.589976	0.0540195	0.121662	0.502469	0.329028	0.440455	0.637967	0.722001	2.02e-05	0.964031	0.0362747	0.404285	0.0971567	0.335501	0.0658394	0.0389416	0.425076	0.364904
CDC37	greenyellow	0.603052	0.335329	0.176863	0.857048	0.219508	0.264169	0.439163	0.475332	2.39e-10	0.481878	2.81e-05	0.298189	0.040915	0.0793151	0.0346093	0.0279403	0.103542	0.090751
FBXO3	greenyellow	0.605109	0.573389	0.239005	0.631522	0.21712	0.24938	0.399887	0.414709	4.7e-07	0.355811	3.27e-07	0.301564	0.0437024	0.0539847	0.0393177	0.0389944	0.0665694	0.0588681
ERI3	greenyellow	0.609329	0.248556	0.24816	0.693875	0.505985	0.645791	0.491891	0.60307	0.000416946	0.892161	0.0595983	0.350638	0.0817375	0.380076	0.0673334	0.0514424	0.428079	0.384987
BIN1	greenyellow	0.610485	0.813626	0.44175	0.400865	0.359128	0.381094	0.270809	0.281666	3.05e-05	0.423511	5.44e-06	0.241038	0.0298699	0.0656673	0.0340642	0.0440161	0.0593327	0.0601315
AVL9	greenyellow	0.623623	0.225057	0.157043	0.950935	0.243672	0.316045	0.486472	0.535964	1.2e-08	0.594427	0.000573067	0.324427	0.0497898	0.125324	0.0392339	0.0291416	0.163196	0.140047
RAB3GAP1	greenyellow	0.62432	0.455883	0.203439	0.735823	0.219144	0.250278	0.412036	0.440431	7.65e-09	0.414655	2.64e-06	0.294381	0.0388917	0.0632333	0.0353046	0.0312984	0.0814837	0.0721924
MYPN	greenyellow	0.624362	0.416909	0.376809	0.441144	0.405803	0.07958	0.645251	0.690224	4.33e-06	0.663049	0.000114278	0.0965805	0.0237852	0.0427702	0.180789	0.0186133	0.0563106	0.294098
NR2C2AP	greenyellow	0.636829	0.11578	0.120753	0.730718	0.274578	0.349973	0.546523	0.642425	1.28e-06	0.747407	0.00577752	0.363237	0.0656688	0.190512	0.051139	0.0358135	0.26454	0.218877
EXD2	greenyellow	0.647611	0.227454	0.204621	0.854172	0.335666	0.426512	0.610759	0.676106	0.00143404	0.711936	0.0178947	0.454746	0.134117	0.23815	0.112542	0.087767	0.297152	0.264955
ITSN1	greenyellow	0.649715	0.350557	0.173749	0.861375	0.229184	0.281361	0.425393	0.477362	6.5e-10	0.467687	3.02e-05	0.309371	0.0400961	0.0802315	0.0336091	0.0306685	0.109269	0.0896988
GPRIN1	greenyellow	0.65448	0.564807	0.233161	0.647043	0.219595	0.247993	0.398925	0.412854	1.28e-07	0.376454	4.98e-07	0.28975	0.0394911	0.0559291	0.0373612	0.0344938	0.0681746	0.0629
TOMM5	greenyellow	0.658694	0.0955738	0.132537	0.612668	0.322228	0.420662	0.578743	0.655865	6.92e-06	0.885912	0.0188927	0.375327	0.0780209	0.278832	0.0550241	0.033875	0.351618	0.303182
SUGT1	greenyellow	0.66137	0.805779	0.450306	0.394092	0.35012	0.375651	0.275739	0.284425	4.61e-05	0.408953	4.36e-06	0.245927	0.0321106	0.0635684	0.0363029	0.0468031	0.0579805	0.0578528
ATP6AP1	greenyellow	0.666171	0.163597	0.13841	0.851145	0.253677	0.332121	0.500223	0.565339	6.48e-10	0.680026	0.00141973	0.31885	0.048849	0.147297	0.0377418	0.0257869	0.193835	0.16724
STRBP	greenyellow	0.670413	0.989096	0.0870611	0.86907	0.792607	0.854928	0.0383438	0.7276	0.00152267	0.0961647	0.00194028	0.666128	0.0192432	0.0438948	0.0183144	0.45441	0.578479	0.0379127
COPG2	greenyellow	0.673774	0.262309	0.162257	0.97533	0.24253	0.301672	0.460052	0.504553	2.04e-10	0.569442	0.000237599	0.306777	0.0436156	0.108521	0.03497	0.0266069	0.137884	0.122081
TFRC	greenyellow	0.677788	0.0694825	0.123618	0.580235	0.312771	0.415314	0.599894	0.67582	2.25e-06	0.936047	0.0191772	0.359538	0.0755725	0.280036	0.0551125	0.0295368	0.347598	0.315069
FKBP3	greenyellow	0.686066	0.855844	0.421425	0.408858	0.343864	0.361277	0.277145	0.28951	2.17e-05	0.40609	3.07e-06	0.24558	0.0303836	0.0619608	0.0338713	0.0438924	0.0582727	0.0576399
RABGAP1	greenyellow	0.689183	0.26776	0.171146	0.987974	0.239345	0.304853	0.463472	0.494892	3.7e-09	0.604586	0.000296834	0.307799	0.0458829	0.115388	0.035383	0.0258615	0.139314	0.123156
RGN	greenyellow	0.691822	0.224453	0.162856	0.93807	0.259673	0.323368	0.481386	0.532844	9.16e-09	0.638509	0.000977638	0.313315	0.0483008	0.136333	0.0383676	0.0282396	0.174441	0.152345
GCAT	greenyellow	0.69757	0.638707	0.285394	0.766202	0.358964	0.426546	0.344333	0.38922	1.31e-06	0.623091	0.000558181	0.264431	0.0331836	0.123645	0.030759	0.0316435	0.132694	0.122255
GRM3	greenyellow	0.702124	0.88788	0.336836	0.566396	0.335741	0.3768	0.298363	0.326591	2.08e-06	0.500342	3.1e-05	0.24599	0.0280745	0.0802858	0.0284406	0.0330478	0.0817887	0.0764681
CAVIN1	greenyellow	0.706178	0.813191	0.328359	0.60438	0.33259	0.387274	0.316329	0.345824	1.94e-06	0.524177	4.56e-05	0.252698	0.0302924	0.0850214	0.0303639	0.0333982	0.0862352	0.082331
DHX9	greenyellow	0.70644	0.624594	0.247432	0.605535	0.235988	0.253453	0.379459	0.402683	2.28e-07	0.362362	3.34e-07	0.287554	0.0377776	0.0532615	0.0368308	0.0370649	0.0662157	0.0605251
CNTNAP4	greenyellow	0.709078	0.128637	0.401538	0.946443	0.161769	0.228648	0.97771	0.405958	1.21e-06	0.738162	0.00712874	0.201449	0.131944	0.34248	0.103034	0.00283466	0.0803826	0.372726
VPS18	greenyellow	0.717801	0.23285	0.158923	0.969835	0.251384	0.316277	0.465003	0.514676	1.16e-11	0.634597	0.000471597	0.294994	0.0415236	0.121283	0.0339853	0.0230206	0.152805	0.138837
USP47	greenyellow	0.719781	0.556426	0.223529	0.683224	0.230334	0.274279	0.374928	0.406144	2.27e-08	0.391623	1.12e-06	0.294785	0.0364749	0.0605127	0.0312908	0.0335434	0.0767261	0.0624823
HEXB	greenyellow	0.726484	0.554493	0.2299	0.680545	0.235901	0.271337	0.380385	0.407444	3.41e-08	0.414191	2.09e-06	0.28163	0.0358005	0.0624072	0.0328056	0.0311314	0.0767308	0.0680287
MAP4	greenyellow	0.729328	0.165841	0.393723	0.63531	0.617811	0.0735471	0.877178	0.982167	0.000104751	0.875899	0.0131088	0.0600744	0.0286536	0.103209	0.355094	0.0143881	0.138274	0.747007
DYNC1LI2	greenyellow	0.737491	0.277578	0.163499	0.980986	0.248446	0.309252	0.443641	0.498593	2.2e-10	0.592935	0.000269012	0.296774	0.0397363	0.109378	0.0332911	0.0251142	0.141449	0.122992
MRPL33	greenyellow	0.745208	0.0823137	0.317427	0.563517	0.357469	0.457319	0.977162	0.712127	0.00499704	0.694625	0.166825	0.418232	0.26451	0.625499	0.216104	0.0512638	0.429461	0.67838
TRAPPC4	greenyellow	0.747048	0.7793	0.296723	0.506725	0.240706	0.258883	0.363283	0.373119	3.72e-06	0.328593	1.67e-08	0.287443	0.0405675	0.0463277	0.0409944	0.0432954	0.0531702	0.0506085
PPP1CB	greenyellow	0.751242	0.209641	0.199359	0.702907	0.430377	0.550324	0.483486	0.575152	2.97e-05	0.974659	0.0308405	0.324388	0.062328	0.317866	0.048789	0.0345159	0.364126	0.326601
RPS7	greenyellow	0.7701	0.777617	0.294038	0.523551	0.247803	0.259865	0.36127	0.368318	2.35e-06	0.342259	9.04e-08	0.28518	0.0390546	0.05088	0.0390802	0.0410715	0.0575051	0.0546737
TPM4	greenyellow	0.775634	0.353998	0.189577	0.900611	0.260551	0.310024	0.431339	0.46373	2.2e-09	0.559357	0.000210633	0.292947	0.0399513	0.107159	0.0330544	0.0263014	0.129035	0.117528
ADAM11	greenyellow	0.778045	0.4004	0.206981	0.84452	0.258335	0.307712	0.414435	0.455755	1e-08	0.530926	8.17e-05	0.289398	0.0385534	0.0921681	0.0337984	0.0282862	0.113985	0.101917
SPTB	greenyellow	0.782357	0.576036	0.239462	0.654678	0.252106	0.280167	0.374565	0.41725	1.36e-07	0.407297	2.11e-06	0.284637	0.0360204	0.0597436	0.0353617	0.0353687	0.0763204	0.0683982
UBE2F	greenyellow	0.786432	0.92673	0.694031	0.900427	0.0542633	0.789848	0.774781	0.0565258	0.00199942	0.850455	0.00273734	0.688521	0.445855	0.590418	0.0239654	0.0285173	0.0468205	0.0493489
RILPL1	greenyellow	0.794116	0.0755098	0.142025	0.521551	0.384822	0.497064	0.610998	0.706373	5.11e-05	0.9875	0.0490016	0.402714	0.0966282	0.36835	0.0674227	0.0437167	0.452918	0.394103
CA5B	greenyellow	0.796305	0.308815	0.252035	0.797547	0.474243	0.567084	0.499158	0.567034	0.00028636	0.942382	0.0384767	0.358202	0.0821007	0.337185	0.0666157	0.0522649	0.372503	0.345731
GRIA4	greenyellow	0.796406	0.737107	0.417171	0.672209	0.402551	0.437691	0.500686	0.522188	0.00523207	0.480162	0.00485422	0.445297	0.139619	0.161621	0.128319	0.138043	0.177744	0.168085
GLG1	greenyellow	0.799439	0.513169	0.229696	0.760216	0.265213	0.304555	0.391175	0.421354	1.36e-07	0.488472	4.1e-05	0.287579	0.0379587	0.0852905	0.033892	0.030154	0.101413	0.0913927
PLCB1	greenyellow	0.802996	0.570034	0.240019	0.682668	0.255055	0.294581	0.376273	0.405217	1.23e-07	0.438611	8.67e-06	0.279012	0.0364049	0.0695198	0.0333254	0.0318167	0.0827978	0.0753861
ICA1	greenyellow	0.807947	0.945926	0.3641	0.444126	0.281364	0.281065	0.368277	0.357461	0.000108666	0.329588	3.12e-06	0.305212	0.0542596	0.0584871	0.0548501	0.0591921	0.0591883	0.061022
DNAL1	greenyellow	0.812236	0.904742	0.84588	0.073646	0.71382	0.0349683	0.670386	0.697903	0.000759599	0.782812	0.000127803	0.0170251	0.0106997	0.0188344	0.428174	0.0169591	0.0169431	0.487933
NID2	greenyellow	0.817146	0.797679	0.9468	0.296185	0.100328	0.115002	0.892463	0.167138	9.04e-05	0.95919	1.32e-05	0.122737	0.163321	0.189375	0.162082	0.00140925	0.0018865	0.197813
DBI	greenyellow	0.821006	0.521441	0.246504	0.833447	0.330158	0.393369	0.36153	0.407867	8.24e-08	0.639609	0.000486743	0.262711	0.0321093	0.12231	0.0283882	0.0263618	0.136056	0.123836
LARP1	greenyellow	0.828711	0.47756	0.232438	0.784303	0.278734	0.332694	0.414154	0.454342	3.55e-06	0.508053	0.000142123	0.316306	0.0486746	0.0953918	0.0419498	0.0392704	0.114126	0.101937
CRBN	greenyellow	0.829126	0.3534	0.198154	0.907169	0.272301	0.330287	0.421719	0.47246	9.1e-09	0.578703	0.000233532	0.295125	0.0400447	0.107503	0.0336584	0.0285823	0.133179	0.116982
PGRMC2	greenyellow	0.830177	0.591687	0.263964	0.766983	0.326706	0.384809	0.349484	0.38698	1.13e-07	0.595965	0.000241332	0.25974	0.0312382	0.109636	0.0278485	0.0268139	0.118934	0.109868
HINT1	greenyellow	0.830698	0.856244	0.328776	0.562948	0.322491	0.352658	0.311013	0.335853	1.64e-06	0.465311	1.71e-05	0.25467	0.0301695	0.0754129	0.0298977	0.0341854	0.0788824	0.0738392
RALBP1	greenyellow	0.832979	0.521376	0.246494	0.816736	0.320029	0.382688	0.366403	0.412507	2.02e-07	0.63178	0.000378935	0.264001	0.0332744	0.114935	0.0303068	0.0273976	0.12789	0.118128
ADHFE1	greenyellow	0.842176	0.155553	0.140941	0.754898	0.30578	0.401632	0.498044	0.576879	1.81e-07	0.809136	0.00623469	0.330487	0.0536995	0.206971	0.039151	0.0273689	0.260963	0.221909
ATL3	greenyellow	0.843884	0.224795	0.197799	0.760831	0.402321	0.524588	0.478976	0.559708	1.59e-05	0.942787	0.0187973	0.322361	0.0599988	0.277553	0.0466325	0.0329907	0.31725	0.287732
CPSF4	greenyellow	0.85035	0.798359	0.317691	0.492751	0.265677	0.264567	0.360192	0.37916	4.82e-06	0.360263	1.85e-07	0.26745	0.0378942	0.0483592	0.0441587	0.0433503	0.0551386	0.0583066
UNC45A	greenyellow	0.873281	0.683494	0.281911	0.601885	0.278581	0.278934	0.379167	0.411876	6.49e-06	0.413909	1.31e-05	0.292404	0.0423458	0.0663945	0.0450565	0.0460955	0.0802172	0.075939
OCIAD1	greenyellow	0.876041	0.980492	0.356894	0.463539	0.300808	0.323719	0.300721	0.316656	4.53e-06	0.388906	5.38e-07	0.254407	0.0306271	0.055974	0.032484	0.0389867	0.0572822	0.0546512
PTCD3	greenyellow	0.876189	0.900114	0.0416606	0.885972	0.69115	0.738889	0.0246391	0.748574	0.000129573	0.0524914	0.000130458	0.631735	0.00824447	0.0181268	0.00889301	0.406107	0.524811	0.0176755
DGKQ	greenyellow	0.880277	0.37067	0.24749	0.985504	0.353831	0.44808	0.448318	0.502101	1.38e-05	0.763627	0.00456107	0.304053	0.0536191	0.186768	0.0477765	0.037928	0.210562	0.195172
SNTA1	greenyellow	0.88884	0.352217	0.189925	0.919471	0.269767	0.327959	0.413895	0.45999	2.78e-10	0.60668	0.000254815	0.280003	0.035714	0.109886	0.0303456	0.0241448	0.132855	0.119212
PPP1R21	greenyellow	0.892213	0.739992	0.282207	0.606451	0.267282	0.306491	0.354209	0.375435	8.14e-06	0.396389	9.57e-06	0.313942	0.0447243	0.0702523	0.0374476	0.0477247	0.0804515	0.0635843
TRAPPC8	greenyellow	0.910424	0.777621	0.0731564	0.776534	0.503256	0.510817	0.0789842	0.642292	1.49e-05	0.102981	1.01e-05	0.488385	0.0120986	0.0208439	0.0146668	0.215964	0.299053	0.0255696
CRKL	greenyellow	0.917139	0.451049	0.217	0.818684	0.27	0.326455	0.38601	0.426508	1.1e-09	0.550733	7.55e-05	0.271491	0.0331546	0.092486	0.0291501	0.0254051	0.109605	0.0984632
HSPA4L	greenyellow	0.922262	0.80149	0.303809	0.568269	0.290148	0.323606	0.328119	0.34853	7.16e-07	0.430006	4.3e-06	0.263387	0.031297	0.0667069	0.0309746	0.0346347	0.0714569	0.0665969
SMU1	greenyellow	0.922551	0.574206	0.244312	0.729064	0.275603	0.312331	0.384232	0.421006	1.39e-06	0.478724	7.91e-05	0.293979	0.0402471	0.0865762	0.0376538	0.0386403	0.104709	0.090736
STUB1	greenyellow	0.923733	0.393082	0.211236	0.939855	0.312097	0.385978	0.39357	0.445485	1.08e-08	0.676517	0.000750841	0.274864	0.0346678	0.134056	0.0289477	0.0242775	0.154971	0.13831
SGTA	greenyellow	0.93384	0.805539	0.30695	0.53624	0.271405	0.293091	0.338389	0.351929	1.06e-06	0.385204	7.4e-07	0.269163	0.0340825	0.057821	0.0337751	0.0372466	0.0630664	0.0592548
DTD1	greenyellow	0.938099	0.413994	0.2057	0.864554	0.278182	0.330932	0.398675	0.446038	5.14e-09	0.57469	0.000197033	0.280709	0.0352973	0.103704	0.030946	0.0272278	0.125802	0.11151
PPIL3	greenyellow	0.93895	0.700776	0.277896	0.615759	0.269161	0.29807	0.355078	0.372766	4.59e-07	0.435479	5.81e-06	0.270151	0.0340187	0.0677455	0.033093	0.0332216	0.0753999	0.070601
MMUT	greenyellow	0.938973	0.417111	0.21353	0.871743	0.283712	0.351141	0.395539	0.439482	5.18e-09	0.593895	0.000226907	0.273357	0.0347984	0.108259	0.0300146	0.0249171	0.127413	0.115387
DIRAS2	greenyellow	0.944569	0.362964	0.204194	0.970014	0.313786	0.3988	0.40528	0.460272	3.3e-08	0.690462	0.00101657	0.280784	0.0370206	0.141443	0.0305391	0.0246067	0.164059	0.147576
ATXN10	greenyellow	0.944983	0.793559	0.302281	0.534952	0.272005	0.298542	0.338928	0.357723	1.32e-06	0.38926	8.01e-07	0.265593	0.033844	0.0564617	0.034488	0.036785	0.0622117	0.0599315
HNRNPH1	greenyellow	0.949491	0.9064	0.33485	0.4753	0.277814	0.290469	0.32763	0.338828	4.41e-06	0.356017	2.75e-07	0.266501	0.0348528	0.052585	0.036574	0.0417038	0.056539	0.0544655
GLB1	greenyellow	0.954131	0.884381	0.33052	0.4986	0.277362	0.301602	0.32723	0.341904	4.1e-06	0.368907	3.51e-07	0.271947	0.0350265	0.0548171	0.0355091	0.0408221	0.0593757	0.0549735
GLYCTK	greenyellow	0.964986	0.582041	0.27379	0.801276	0.299872	0.374018	0.385384	0.398607	7.49e-06	0.599496	0.000496445	0.293947	0.0461897	0.124883	0.0368587	0.0355692	0.129553	0.112506
SPCS3	greenyellow	0.965552	0.833388	0.568034	0.416125	0.398065	0.398888	0.430455	0.422089	0.00972382	0.393713	0.00182526	0.38509	0.127705	0.115255	0.139789	0.167531	0.112018	0.113707
SNX4	greenyellow	0.97457	0.872855	0.336556	0.521024	0.285506	0.315272	0.325678	0.338158	3.69e-06	0.409553	1.86e-06	0.26315	0.0342527	0.0616506	0.0344236	0.0385082	0.0641228	0.0601756
SDF2	greenyellow	0.992054	0.950917	0.774323	0.0851679	0.656457	0.0220805	0.716965	0.738147	0.000270904	0.752041	4.61e-05	0.0163014	0.00955813	0.0152604	0.428275	0.0137566	0.015224	0.486524
MGEA5	greenyellow	0.992179	0.996444	0.386038	0.443596	0.307087	0.322731	0.330759	0.34536	7.79e-05	0.369998	5.67e-06	0.276617	0.0438352	0.0592311	0.0478559	0.0547192	0.0622584	0.0615067
NUP107	greenyellow	0.994837	0.322353	0.199982	0.975898	0.310049	0.404923	0.431429	0.497321	4.66e-07	0.6896	0.00167103	0.307099	0.0450736	0.153184	0.0367469	0.0317577	0.186438	0.158031
S100A16	grey	2.11e-07	0.0366879	0.352086	0.50012	0.398938	0.388587	0.482841	0.505909	0.743829	0.545695	0.65554	0.694352	0.694562	0.737556	0.794838	0.964808	0.964653	0.899328
LLGL1	grey	3.17e-06	0.0136538	0.359163	0.391012	0.327172	0.36688	0.369971	0.571784	0.592435	0.779735	0.723123	0.78665	0.6973	0.886076	0.844974	0.789855	0.92454	0.978704
CPNE4	grey	3.82e-06	0.0133833	0.311241	0.387266	0.395228	0.401368	0.452847	0.497244	0.603169	0.696397	0.717159	0.768299	0.758567	0.807678	0.857227	0.880921	0.993439	0.997496
DIS3L2	grey	7.73e-06	0.0961521	0.45419	0.645241	0.410541	0.402845	0.505214	0.561022	0.868561	0.496245	0.610877	0.686777	0.657449	0.705543	0.747362	0.895005	0.885572	0.837598
RAB5C	grey	1.18e-05	0.0320537	0.344101	0.480232	0.376583	0.371763	0.464031	0.503148	0.738976	0.601689	0.670422	0.713712	0.702137	0.745433	0.785782	0.986761	0.953579	0.909577
LSAMP	grey	1.42e-05	0.0517171	0.374695	0.537895	0.403483	0.384654	0.485596	0.529886	0.772166	0.544184	0.650356	0.685469	0.685129	0.743235	0.783563	0.941241	0.941999	0.886728
ACSL1	grey	2.62e-05	0.103998	0.451032	0.641095	0.413902	0.411169	0.499055	0.562327	0.87164	0.484176	0.632279	0.68043	0.660033	0.721595	0.744756	0.889925	0.90109	0.855872
BCAP31	grey	2.72e-05	0.180215	0.523026	0.79045	0.437528	0.393347	0.522774	0.589046	0.981568	0.418159	0.597041	0.665878	0.625705	0.673149	0.69681	0.807626	0.842985	0.804887
KCTD14	grey	2.82e-05	0.0264892	0.323695	0.412457	0.42563	0.436526	0.50868	0.514454	0.690815	0.669651	0.734229	0.719192	0.742266	0.805418	0.862776	0.953604	0.963999	0.954141
PSMB5	grey	6.52e-05	0.082117	0.442507	0.598063	0.420851	0.406864	0.499682	0.561812	0.810526	0.534697	0.648523	0.695418	0.677555	0.744961	0.772549	0.916502	0.920138	0.872676
GPC1	grey	7.33e-05	0.0500443	0.352229	0.472385	0.42709	0.425874	0.518779	0.554709	0.712599	0.631648	0.723092	0.750754	0.760959	0.799926	0.854063	0.943907	0.995506	0.953637
CLYBL	grey	8.27e-05	0.0121636	0.277254	0.342194	0.3731	0.396103	0.472007	0.49535	0.603226	0.725662	0.729721	0.740209	0.767867	0.816783	0.87997	0.908313	0.961741	0.964452
NAA50	grey	0.000105242	0.0743428	0.414689	0.577292	0.425097	0.386214	0.514753	0.551914	0.79787	0.585353	0.68923	0.745925	0.718624	0.741576	0.78357	0.95888	0.942112	0.901115
CD81	grey	0.000131472	0.166973	0.0883562	0.51904	0.683177	0.636655	0.679038	0.366244	0.670946	0.0626859	0.394743	0.445203	0.868103	0.313826	0.795658	0.43551	0.649302	0.402865
PTGES3	grey	0.000131676	0.0521677	0.379667	0.513432	0.41916	0.418206	0.497519	0.54682	0.719615	0.576523	0.691571	0.714905	0.721588	0.776756	0.825598	0.982295	0.97007	0.91717
MICAL3	grey	0.000146275	0.0397583	0.346587	0.46278	0.421971	0.449553	0.519505	0.513612	0.743765	0.629783	0.723155	0.733246	0.739688	0.771533	0.826108	0.993025	0.991822	0.927379
SDC3	grey	0.000176589	0.300872	0.635184	0.916606	0.458422	0.411022	0.548563	0.639626	0.936171	0.410167	0.576439	0.703499	0.626502	0.655122	0.665049	0.786616	0.787771	0.782029
TSG101	grey	0.000189209	0.0501523	0.36804	0.485926	0.424984	0.411316	0.520119	0.552791	0.716257	0.616469	0.691382	0.701881	0.731158	0.784915	0.850322	0.989812	0.989626	0.903601
GLRX5	grey	0.000393652	0.21795	0.569718	0.836448	0.465584	0.423252	0.527126	0.588924	0.978834	0.426464	0.60341	0.673434	0.626585	0.671795	0.668369	0.776868	0.830135	0.813877
EWSR1	grey	0.000545364	0.272595	0.61604	0.87616	0.486573	0.442246	0.546473	0.637843	0.968622	0.420823	0.607036	0.6659	0.617971	0.696582	0.689735	0.778002	0.823883	0.805241
GNG4	grey	0.000619022	0.342168	0.645726	0.94822	0.477766	0.423379	0.554292	0.645478	0.913705	0.38009	0.585309	0.675502	0.615721	0.6615	0.656783	0.740559	0.793366	0.778851
PDPR	grey	0.000623441	0.0541763	0.397276	0.522732	0.416802	0.405559	0.498704	0.53483	0.743747	0.635561	0.679308	0.744981	0.736827	0.755556	0.796308	0.981251	0.946655	0.912515
CHMP5	grey	0.000731298	0.0377164	0.367219	0.474117	0.44978	0.466049	0.512475	0.533901	0.672338	0.702606	0.722564	0.798916	0.790145	0.789197	0.85295	0.911514	0.979816	0.979048
LMAN2	grey	0.000776277	0.34062	0.656523	0.945876	0.484044	0.436655	0.558548	0.650527	0.909352	0.386527	0.584723	0.656026	0.603355	0.6678	0.664981	0.729966	0.794772	0.767487
FXN	grey	0.00085317	0.318138	0.636984	0.892888	0.498124	0.454047	0.579523	0.640126	0.916172	0.444603	0.621297	0.694787	0.639896	0.681213	0.682359	0.781209	0.831833	0.800985
APIP	grey	0.000907781	0.24604	0.850529	0.585931	0.779032	0.726958	0.315376	0.376172	0.216307	0.725965	0.425829	0.403344	0.209373	0.726899	0.24476	0.325053	0.592682	0.612247
TLCD3B	grey	0.000977322	0.100158	0.447899	0.622733	0.442523	0.406838	0.513524	0.56514	0.838869	0.57217	0.668215	0.709456	0.699466	0.743444	0.761994	0.912699	0.916168	0.885101
CLEC2L	grey	0.000996119	0.465617	0.730402	0.917598	0.52481	0.37521	0.578652	0.66195	0.854778	0.383902	0.567803	0.732777	0.644024	0.618181	0.614184	0.73658	0.748974	0.787447
BRK1	grey	0.00106243	0.330877	0.630919	0.914498	0.500154	0.465143	0.573813	0.661786	0.948487	0.403109	0.615499	0.68284	0.633995	0.694142	0.698153	0.775375	0.821987	0.800329
ALDH9A1	grey	0.00109028	0.0681923	0.423339	0.529404	0.475019	0.492733	0.549917	0.563589	0.752096	0.652057	0.716218	0.740578	0.749027	0.786039	0.847777	0.998401	0.981947	0.922287
SVIP	grey	0.00114567	0.0324561	0.659337	0.194508	0.866546	0.898419	0.23085	0.24383	0.215411	0.843627	0.129775	0.361302	0.168369	0.419496	0.229774	0.362633	0.286219	0.323644
SLC14A1	grey	0.00151421	0.0127405	0.298756	0.327849	0.433674	0.499619	0.499983	0.518213	0.541224	0.786658	0.781071	0.771293	0.813447	0.873553	0.941156	0.861142	0.927695	0.984466
HDHD2	grey	0.00168216	0.030993	0.31465	0.40897	0.478933	0.473413	0.540815	0.545084	0.610217	0.729159	0.800622	0.786608	0.822277	0.854114	0.919647	0.894474	0.934207	0.980904
YARS2	grey	0.00188379	0.368268	0.68175	0.974013	0.515963	0.439759	0.578183	0.655388	0.908466	0.406992	0.612594	0.689048	0.625038	0.669003	0.665257	0.729865	0.801993	0.785719
SAMHD1	grey	0.00270664	0.149407	0.855757	0.379945	0.955914	0.878017	0.261694	0.272598	0.116909	0.991608	0.152357	0.359473	0.150881	0.487646	0.169355	0.26316	0.347117	0.362391
CPEB3	grey	0.00281941	0.450372	0.737693	0.923099	0.50197	0.406364	0.568898	0.677678	0.870068	0.402474	0.565865	0.734094	0.635801	0.62532	0.628709	0.746649	0.724224	0.769558
PRXL2B	grey	0.00289581	0.651238	0.807537	0.835323	0.554542	0.445894	0.625758	0.737169	0.755733	0.343552	0.587513	0.681022	0.597633	0.649514	0.625065	0.667629	0.745703	0.741727
TBC1D22A	grey	0.00316286	0.12277	0.510811	0.644827	0.446723	0.456038	0.537747	0.623448	0.804306	0.63939	0.694066	0.789851	0.733712	0.768522	0.804924	0.978523	0.892849	0.889216
ANAPC1	grey	0.00323514	0.086395	0.408784	0.513917	0.508029	0.530947	0.582575	0.635355	0.693164	0.688355	0.740304	0.760439	0.793038	0.858399	0.923561	0.91724	0.998041	0.960408
FAM177A1	grey	0.00357526	0.436776	0.703134	0.974135	0.524321	0.449162	0.611374	0.685937	0.890572	0.421163	0.610974	0.688446	0.643751	0.680321	0.683036	0.732751	0.814196	0.77124
MRPL28	grey	0.0041142	0.0312704	0.358912	0.374637	0.450615	0.48736	0.565769	0.591034	0.54415	0.860204	0.750811	0.840179	0.877725	0.857769	0.987303	0.801085	0.964043	0.978356
ZW10	grey	0.00429173	0.0405538	0.367953	0.434268	0.462929	0.462932	0.547795	0.535281	0.673186	0.805747	0.780601	0.834493	0.834262	0.812003	0.869538	0.908281	0.972469	0.991286
RAC3	grey	0.00446982	0.110159	0.426392	0.521349	0.498776	0.583637	0.601356	0.643332	0.780202	0.679546	0.775303	0.740981	0.763923	0.86344	0.909063	0.961765	0.984101	0.935205
ADO	grey	0.00455054	0.0112293	0.278874	0.242508	0.466207	0.539464	0.559932	0.54954	0.480056	0.983055	0.890666	0.865648	0.92288	0.960371	0.963447	0.721737	0.826877	0.904988
EMB	grey	0.00485549	0.574548	0.79909	0.894233	0.546848	0.511193	0.613847	0.720381	0.791975	0.375712	0.601732	0.696485	0.60714	0.66693	0.640189	0.697456	0.756355	0.759501
DRG2	grey	0.00485779	0.0234979	0.334268	0.365795	0.509436	0.565406	0.551833	0.550645	0.577045	0.855807	0.818213	0.817196	0.850701	0.893298	0.958676	0.817929	0.922743	0.946937
TTYH2	grey	0.00540545	0.492577	0.751997	0.933199	0.5481	0.474466	0.615712	0.655988	0.797711	0.406446	0.594229	0.711909	0.633553	0.628265	0.617027	0.687461	0.77137	0.765142
RAB31	grey	0.00548675	0.0941586	0.470519	0.559054	0.486603	0.520473	0.567828	0.585268	0.786417	0.670589	0.70878	0.731344	0.743509	0.790346	0.83888	0.955305	0.966397	0.894444
MBNL2	grey	0.0057379	0.455051	0.877516	0.216207	0.931789	0.017213	0.349141	0.380234	0.747352	0.766207	0.333286	0.257074	0.676704	0.207641	0.218033	0.614938	0.279321	0.554741
SNCG	grey	0.00587808	0.692804	0.84171	0.777153	0.554266	0.452851	0.622287	0.725005	0.74063	0.327164	0.53593	0.690752	0.606301	0.604595	0.596941	0.647957	0.696624	0.718027
HM13	grey	0.00648934	0.307662	0.63738	0.865626	0.526422	0.480717	0.5832	0.650864	0.99173	0.472664	0.647025	0.696297	0.666551	0.719688	0.71475	0.780991	0.853658	0.824946
SLC29A2	grey	0.00704913	0.236676	0.0102727	0.402573	0.99679	0.961187	0.162449	0.252339	0.501142	0.00588591	0.295238	0.340869	0.461682	0.135075	0.429526	0.217598	0.328854	0.187634
TRAPPC11	grey	0.00733111	0.337292	0.724997	0.872012	0.551055	0.504212	0.551385	0.661851	0.867314	0.557949	0.729279	0.68092	0.593362	0.789799	0.653429	0.754726	0.868993	0.873057
FAM160B1	grey	0.00735455	0.0249326	0.341404	0.340972	0.484048	0.585029	0.558301	0.554031	0.581868	0.876712	0.840027	0.830508	0.858201	0.903959	0.963175	0.827369	0.904651	0.959402
KIAA1147	grey	0.00745557	0.105828	0.433856	0.932568	0.213798	0.214238	0.0107842	0.954112	0.818051	0.232843	0.827484	0.810023	0.190638	0.457579	0.237205	0.360445	0.308601	0.364884
MRPS17	grey	0.00845831	0.0263282	0.335199	0.364398	0.452077	0.539019	0.534203	0.546916	0.609368	0.850892	0.786543	0.801983	0.835105	0.868043	0.928659	0.853812	0.9536	0.995045
CUEDC2	grey	0.00881814	0.236967	0.600431	0.747447	0.549927	0.564897	0.622855	0.681164	0.894551	0.613074	0.736777	0.792386	0.743927	0.791035	0.822224	0.942162	0.915639	0.895357
ARPC1B	grey	0.00912787	0.215832	0.59022	0.75199	0.563815	0.466553	0.597567	0.625421	0.883781	0.603019	0.703099	0.769268	0.751102	0.755796	0.770438	0.889108	0.919791	0.905229
ARSA	grey	0.00930026	0.220419	0.846438	0.730617	0.138536	0.132666	0.155019	0.711917	0.367568	0.778396	0.208301	0.611518	0.742203	0.793269	0.813154	0.178238	0.0987903	0.904635
FDX2	grey	0.00960283	0.410619	0.652899	0.918168	0.555207	0.469022	0.641243	0.710363	0.943343	0.494289	0.68107	0.725004	0.687723	0.734084	0.73874	0.796974	0.859703	0.82011
IQGAP1	grey	0.0109947	0.0242924	0.358979	0.326702	0.434077	0.557341	0.526604	0.61487	0.520896	0.905245	0.820294	0.808743	0.836915	0.948912	0.988513	0.791429	0.939344	0.989453
SLC4A8	grey	0.0112652	0.509312	0.729549	0.963735	0.577545	0.476109	0.642836	0.681507	0.845705	0.420893	0.619973	0.695657	0.660914	0.663436	0.665919	0.701678	0.810731	0.777812
SNAP23	grey	0.0130038	0.0646224	0.441758	0.494189	0.51194	0.569962	0.577436	0.579672	0.702772	0.785261	0.774708	0.807765	0.8038	0.834183	0.884675	0.955052	0.996698	0.963879
PSMA6	grey	0.013025	0.557474	0.761705	0.924803	0.55846	0.49935	0.637475	0.71734	0.798367	0.436251	0.608456	0.709229	0.636944	0.670527	0.652343	0.714609	0.765813	0.763098
OGFOD3	grey	0.0146942	0.616345	0.788933	0.945349	0.590773	0.514457	0.660143	0.753038	0.852461	0.443133	0.683696	0.758311	0.685814	0.721724	0.696252	0.761122	0.825831	0.820077
RAB15	grey	0.0153164	0.73488	0.836516	0.803562	0.619045	0.513071	0.670838	0.765736	0.774612	0.357183	0.614493	0.704028	0.63817	0.669469	0.656045	0.673773	0.758729	0.762323
EXOG	grey	0.0158755	0.467274	0.77706	0.944063	0.537541	0.485711	0.589522	0.698964	0.884374	0.478793	0.600233	0.766743	0.660024	0.667205	0.64883	0.770814	0.734936	0.796214
GGA3	grey	0.0159082	0.0999967	0.889598	0.210141	0.927798	0.897469	0.228405	0.248634	0.082305	0.722507	0.0375566	0.31362	0.111337	0.26932	0.15736	0.238802	0.187452	0.218822
GDE1	grey	0.0171162	0.289064	0.603147	0.762628	0.575075	0.566019	0.627747	0.676364	0.942909	0.581252	0.70577	0.728516	0.735662	0.793095	0.796296	0.888888	0.92352	0.887919
TMEM145	grey	0.0177691	0.956613	0.98187	0.645421	0.622657	0.462212	0.672956	0.788455	0.643402	0.331081	0.575785	0.724392	0.606484	0.615073	0.568896	0.598091	0.684408	0.719438
NDOR1	grey	0.0181297	0.0618061	0.418012	0.45154	0.519951	0.517865	0.579747	0.600594	0.627387	0.828468	0.842765	0.835821	0.851733	0.885581	0.932792	0.904355	0.942139	0.985201
RDH13	grey	0.0182296	0.0146547	0.251953	0.266713	0.516062	0.538358	0.589035	0.564432	0.477923	0.976006	0.908152	0.831257	0.937039	0.967431	0.937482	0.741865	0.82367	0.900989
USP35	grey	0.0185067	0.314688	0.670295	0.827498	0.567845	0.541347	0.621533	0.689681	0.979224	0.625308	0.77332	0.77447	0.693673	0.79276	0.75247	0.849518	0.899623	0.883858
CLNS1A	grey	0.0192928	0.131636	0.500039	0.583822	0.473276	0.579506	0.587678	0.660336	0.821729	0.746709	0.737481	0.768201	0.748736	0.829126	0.869894	0.986367	0.929249	0.885897
JAKMIP1	grey	0.0218763	0.18504	0.526084	0.577415	0.561312	0.57137	0.651198	0.698783	0.739616	0.731188	0.788323	0.804797	0.838911	0.879198	0.936097	0.949855	0.979691	0.950792
ERGIC2	grey	0.0221265	0.0789418	0.5846	0.622183	0.376207	0.371749	0.425626	0.796539	0.493827	0.982717	0.613622	0.998219	0.841152	0.876537	0.929576	0.620675	0.699196	0.985432
GDAP1	grey	0.0232024	0.386264	0.671984	0.886294	0.536778	0.49769	0.624418	0.704243	0.957984	0.589744	0.673775	0.778369	0.72216	0.734627	0.733101	0.86459	0.83263	0.840234
TRUB1	grey	0.0233313	0.437913	0.961782	0.691077	0.0719817	0.828674	0.370737	0.464245	0.785241	0.777094	0.418485	0.481516	0.293126	0.761899	0.767584	0.710446	0.383943	0.380258
TMCC3	grey	0.0242829	0.154826	0.493158	0.619906	0.605827	0.49978	0.647459	0.641226	0.745948	0.742687	0.819538	0.837089	0.852915	0.835095	0.890972	0.979946	0.980728	0.987993
IL1RAP	grey	0.0250688	0.708279	0.912037	0.842482	0.0612437	0.820432	0.389983	0.329244	0.885394	0.706288	0.373043	0.42044	0.235882	0.728979	0.734463	0.743026	0.313868	0.298825
GOSR2	grey	0.0253313	0.107009	0.811262	0.262122	0.989773	0.989279	0.289057	0.29981	0.168787	0.750948	0.113228	0.403984	0.191081	0.392928	0.231708	0.356435	0.293623	0.315009
DNER	grey	0.025411	0.0747807	0.250257	0.646638	0.323124	0.324715	0.874172	0.878211	0.101557	0.565607	0.159744	0.891033	0.616241	0.432367	0.537228	0.447642	0.578125	0.517886
NWD2	grey	0.0261801	0.0579356	0.572124	0.89643	0.314988	0.16391	0.0226551	0.904194	0.893554	0.191566	0.867618	0.595269	0.395669	0.584442	0.287196	0.267212	0.355132	0.295331
AK5	grey	0.0292381	0.809844	0.860423	0.817183	0.669898	0.552384	0.7249	0.801251	0.741735	0.438869	0.662129	0.737804	0.671931	0.707372	0.681987	0.719082	0.790537	0.79066
SLC1A4	grey	0.0309455	0.263424	0.0558945	0.900029	0.125283	0.380517	0.269651	0.00370485	0.916828	0.0525652	0.997522	0.935386	0.193417	0.0564064	0.482241	0.105155	0.121486	0.714997
POLR2B	grey	0.0316643	0.506101	0.65745	0.821958	0.593146	0.636829	0.760015	0.846014	0.971126	0.525459	0.734347	0.684095	0.727628	0.854685	0.925339	0.84692	0.950271	0.782235
PHLDB1	grey	0.0317902	0.329804	0.98224	0.39231	0.928845	0.044433	0.386458	0.422991	0.615073	0.968112	0.446472	0.228052	0.595102	0.306468	0.322708	0.450064	0.366268	0.486692
NAT14	grey	0.0331711	0.388129	0.634272	0.796481	0.646806	0.587586	0.724761	0.754277	0.956577	0.679829	0.79228	0.812473	0.802044	0.832953	0.863326	0.960732	0.958898	0.916758
ANKRD13D	grey	0.0345633	0.0233625	0.34947	0.268118	0.552227	0.653262	0.546653	0.613463	0.541067	0.974976	0.974943	0.78427	0.832824	0.895427	0.969628	0.798531	0.790418	0.847365
GGA2	grey	0.0365333	0.208077	0.755053	0.726414	0.699289	0.112648	0.173394	0.182351	0.549414	0.59978	0.505587	0.478246	0.813137	0.856125	0.0601845	0.979717	0.98603	0.103082
NUFIP2	grey	0.0366837	0.0930693	0.965429	0.998157	0.714157	0.151328	0.195808	0.191627	0.715757	0.454868	0.436702	0.472369	0.892673	0.970554	0.112832	0.826532	0.890624	0.0864354
PAPSS1	grey	0.0373448	0.210907	0.609134	0.68219	0.507598	0.601048	0.627284	0.72662	0.856881	0.738435	0.725309	0.768154	0.732385	0.831132	0.877994	0.962027	0.892169	0.838831
ALDH1A2	grey	0.037428	0.357589	0.96606	0.43984	0.0109065	0.965394	0.294701	0.144365	0.518365	0.888837	0.386637	0.409452	0.199657	0.419332	0.396347	0.327681	0.265039	0.265408
ASCC3	grey	0.0383142	0.252619	0.403336	0.814987	0.44055	0.423361	0.916132	0.953331	0.283624	0.611866	0.275529	0.911038	0.738114	0.529015	0.660605	0.544782	0.629265	0.60066
CIAO1	grey	0.039252	0.691672	0.837954	0.482228	0.693177	0.541391	0.741299	0.871155	0.50101	0.290628	0.558077	0.711558	0.578426	0.602814	0.537431	0.523102	0.638328	0.670001
TSPAN9	grey	0.0393861	0.810177	0.870885	0.829585	0.68452	0.564038	0.737266	0.821307	0.769231	0.46584	0.675753	0.739703	0.681233	0.728577	0.709948	0.733958	0.800085	0.793739
PDHA1	grey	0.041146	0.762672	0.909639	0.794742	0.619985	0.530672	0.690792	0.756362	0.732783	0.438816	0.62512	0.74652	0.651502	0.65054	0.633019	0.65492	0.743028	0.740595
ENTPD6	grey	0.0415856	0.285617	0.611172	0.757243	0.593264	0.551159	0.647407	0.699317	0.871068	0.628331	0.735898	0.758361	0.770217	0.813088	0.836878	0.896189	0.93377	0.892115
HTATIP2	grey	0.0419061	0.674088	0.885641	0.692898	0.0385241	0.994035	0.373733	0.198941	0.751118	0.882258	0.376012	0.393929	0.210763	0.546559	0.549905	0.544782	0.290075	0.274877
SCN4B	grey	0.0435154	0.770596	0.879976	0.818948	0.62109	0.533252	0.721322	0.765563	0.759385	0.424467	0.613943	0.733517	0.670966	0.650748	0.66447	0.650224	0.763733	0.720536
PTCD1	grey	0.0441797	0.384749	0.602581	0.806884	0.680268	0.551513	0.75993	0.747407	0.846626	0.622537	0.745594	0.817364	0.867579	0.800377	0.908268	0.951233	0.969309	0.90362
ELMOD1	grey	0.0444422	0.0760103	0.397895	0.47671	0.550713	0.566211	0.606946	0.615959	0.634441	0.80519	0.834901	0.811256	0.864382	0.88626	0.95285	0.918544	0.950268	0.994206
PJA2	grey	0.0467727	0.122608	0.99008	0.151451	0.135535	0.751532	0.156355	0.645191	0.671127	0.539883	0.490793	0.246404	0.0626329	0.138079	0.935469	0.945502	0.950758	0.997181
FBXL20	grey	0.0481121	0.161726	0.173504	0.242576	0.851194	0.906287	0.769243	0.245464	0.747969	0.326428	0.626887	0.331395	0.83664	0.864661	0.908357	0.218516	0.183286	0.954831
GNL3	grey	0.0491302	0.171116	0.349262	0.0905164	0.195965	0.426231	0.831971	0.74697	0.931761	0.644478	0.969375	0.137548	0.293275	0.476098	0.446713	0.763793	0.651263	0.380704
NAA38	grey	0.0493898	0.183377	0.13233	0.770954	0.948006	0.102642	0.576956	0.278011	0.0821833	0.200056	0.0780391	0.424655	0.0957357	0.0349967	0.801333	0.720963	0.752411	0.689272
PLXNB3	grey	0.0517656	0.151758	0.455085	0.533618	0.641135	0.585337	0.708259	0.676604	0.726772	0.845765	0.884884	0.827474	0.886487	0.909926	0.974372	0.928984	0.909103	0.994149
KRT10	grey	0.0520625	0.165456	0.501952	0.639022	0.58125	0.542351	0.63436	0.651801	0.790759	0.766045	0.762158	0.810405	0.824358	0.826079	0.865383	0.997785	0.957811	0.948545
SLC37A4	grey	0.0520967	0.0533566	0.548994	0.168429	0.0669292	0.984	0.390593	0.426657	0.295455	0.65495	0.652971	0.577616	0.465892	0.445598	0.378037	0.266609	0.637819	0.58315
AAAS	grey	0.0525941	0.03728	0.389874	0.356712	0.589798	0.586778	0.620042	0.577537	0.543269	0.987592	0.936932	0.897258	0.939841	0.946486	0.999249	0.820518	0.852719	0.901931
PEX11B	grey	0.0529451	0.69604	0.848546	0.513819	0.735471	0.604805	0.775794	0.903824	0.531886	0.314605	0.592618	0.701474	0.590347	0.650543	0.591282	0.549855	0.674729	0.686764
TP53BP1	grey	0.0544123	0.516766	0.75282	0.991528	0.618654	0.602298	0.676141	0.738476	0.864752	0.529344	0.696046	0.727334	0.671957	0.741258	0.723565	0.749162	0.822649	0.805747
PIGO	grey	0.0551544	0.22882	0.0887457	0.162058	0.0819995	0.585287	0.554159	0.519741	0.184969	0.143233	0.133891	0.161788	0.837058	0.803913	0.0600297	0.980227	0.946275	0.023314
IQSEC3	grey	0.0562973	0.527286	0.792203	0.972585	0.6368	0.556233	0.657759	0.7298	0.936912	0.518021	0.674205	0.762166	0.714534	0.729893	0.718868	0.771105	0.817586	0.837196
SEC16A	grey	0.0588472	0.140123	0.24747	0.952964	0.157723	0.261923	0.785837	0.00694281	0.799023	0.438937	0.655129	0.638123	0.354892	0.197314	0.226258	0.315722	0.237797	0.27787
CTH	grey	0.0616159	0.462003	0.909234	0.681872	0.868201	0.828502	0.48976	0.53074	0.331299	0.863354	0.531653	0.548379	0.373393	0.769442	0.391311	0.47108	0.672869	0.693694
STRIP2	grey	0.0619788	0.289931	0.609539	0.66945	0.682578	0.71765	0.744819	0.762315	0.808406	0.790341	0.834956	0.858335	0.866348	0.908974	0.959415	0.937021	0.983497	0.974655
R3HCC1	grey	0.0620264	0.130647	0.827895	0.303584	0.995041	0.98107	0.338992	0.359126	0.290401	0.788431	0.159164	0.46491	0.262613	0.435992	0.315958	0.417655	0.339884	0.364846
SCAPER	grey	0.0667659	0.523236	0.456942	0.551622	0.369017	0.155146	0.895095	0.852481	0.0524617	0.37563	0.0120546	0.470841	0.300816	0.134987	0.486725	0.24622	0.171641	0.330036
AMACR	grey	0.0671619	0.392803	0.481467	0.857258	0.44934	0.3742	0.96545	0.0852931	0.711167	0.376363	0.930996	0.833767	0.661683	0.300789	0.305888	0.385917	0.553892	0.560851
RINT1	grey	0.0685075	0.979851	0.937169	0.696921	0.654658	0.61596	0.735807	0.863008	0.634327	0.458137	0.636721	0.754599	0.622977	0.692227	0.635253	0.64627	0.70987	0.716205
MYOF	grey	0.0693105	0.766358	0.469348	0.273112	0.342915	0.32984	0.900635	0.814372	0.443178	0.219731	0.953816	0.0404128	0.177996	0.622893	0.648453	0.205214	0.547285	0.228115
CHM	grey	0.0715376	0.257058	0.89195	0.242957	0.890937	0.00564077	0.314117	0.311164	0.421706	0.78315	0.38654	0.0802848	0.379285	0.203494	0.222952	0.309866	0.270565	0.300765
SLC7A8	grey	0.0740991	0.641925	0.810062	0.485513	0.745372	0.631537	0.786059	0.912314	0.534569	0.30745	0.588803	0.728457	0.609693	0.639339	0.589095	0.54787	0.661893	0.685471
MAP4K2	grey	0.0757246	0.146663	0.782588	0.854449	0.124217	0.137831	0.136432	0.527361	0.151773	0.36513	0.242887	0.378431	0.931198	0.965839	0.958379	0.0339908	0.0741316	0.947835
SCAMP4	grey	0.0762344	0.42579	0.733049	0.913917	0.678383	0.633912	0.715343	0.719029	0.966192	0.660779	0.752971	0.805783	0.756931	0.772993	0.781279	0.840383	0.887222	0.873826
TMEM254	grey	0.0771363	0.302549	0.956129	0.337449	0.00545022	0.86257	0.274879	0.0966668	0.439741	0.682274	0.385496	0.391754	0.175396	0.324418	0.312812	0.258172	0.245236	0.231782
EHD2	grey	0.0774148	0.0050135	0.255456	0.173809	0.62303	0.733408	0.657057	0.571959	0.344596	0.778071	0.972596	0.910075	0.959117	0.914289	0.797781	0.62674	0.713362	0.808759
SLC12A4	grey	0.078441	0.0554625	0.35987	0.305314	0.649129	0.679445	0.72481	0.669206	0.479479	0.87916	0.976081	0.989484	0.936069	0.959852	0.859234	0.658029	0.771003	0.835699
FCGRT	grey	0.08011	0.328878	0.0620858	0.594822	0.781929	0.852012	0.293125	0.560967	0.253022	0.0686732	0.18135	0.698672	0.378546	0.188784	0.35127	0.727732	0.760889	0.230707
UHRF2	grey	0.080259	0.211025	0.331698	0.98018	0.291512	0.267405	0.0170178	0.844387	0.80146	0.159981	0.720073	0.729999	0.222549	0.391196	0.262478	0.334369	0.31821	0.323489
KCNN3	grey	0.0803043	0.168707	0.331098	0.865797	0.439446	0.324637	0.974186	0.0676866	0.957734	0.50903	0.828073	0.814525	0.572245	0.359313	0.38748	0.474459	0.431368	0.474894
CACNG2	grey	0.0808299	0.167731	0.0405869	0.288421	0.995876	0.99006	0.331344	0.422929	0.401979	0.180521	0.586184	0.573871	0.489816	0.415754	0.421777	0.624524	0.369615	0.476302
ANKH	grey	0.0813042	0.219212	0.0325933	0.352242	0.998736	0.969614	0.260453	0.344137	0.436204	0.0640614	0.452507	0.471276	0.4778	0.274623	0.445769	0.383492	0.361921	0.329203
LRPAP1	grey	0.0824628	0.0862008	0.405172	0.462345	0.571858	0.597727	0.645657	0.604094	0.671491	0.88053	0.826884	0.824899	0.898365	0.87316	0.946132	0.920945	0.939676	0.99629
ITPR1	grey	0.0832821	0.86714	0.648641	0.515772	0.367165	0.321403	0.935759	0.872587	0.325305	0.221048	0.0392915	0.889869	0.68218	0.207363	0.702787	0.728179	0.252071	0.247611
MSN	grey	0.0877923	0.0155863	0.290839	0.235504	0.544697	0.662694	0.627502	0.568778	0.457293	0.857275	0.954763	0.917897	0.989882	0.997455	0.910981	0.695886	0.804193	0.874264
SRPK1	grey	0.0887636	0.225542	0.599312	0.654196	0.643511	0.588034	0.678471	0.682528	0.793021	0.808437	0.825997	0.84143	0.851296	0.866108	0.883767	0.979513	0.993781	0.969537
EIF4H	grey	0.0892815	0.00848309	0.227058	0.156246	0.585916	0.689166	0.686388	0.60859	0.315277	0.778089	0.960429	0.964254	0.879632	0.900946	0.755678	0.567715	0.687463	0.799436
CCDC88A	grey	0.0914724	0.267867	0.351901	0.919998	0.152653	0.400545	0.0246526	0.555033	0.946342	0.205781	0.922327	0.91246	0.17733	0.330408	0.479515	0.282606	0.247184	0.577973
C2CD2L	grey	0.092786	0.446769	0.690305	0.839756	0.669555	0.640696	0.735804	0.797954	0.903576	0.670924	0.820911	0.84276	0.820938	0.861607	0.888861	0.93916	0.947236	0.919607
PUS1	grey	0.0931051	0.439833	0.719565	0.857543	0.643873	0.699116	0.702474	0.740619	0.995809	0.663699	0.758662	0.814466	0.784091	0.806288	0.811925	0.90397	0.899685	0.893063
NAA20	grey	0.0931847	0.250971	0.763704	0.45178	0.903358	0.917251	0.458766	0.49606	0.447776	0.968698	0.391506	0.545383	0.401112	0.618195	0.46157	0.565679	0.530993	0.555932
KCNIP4	grey	0.093733	0.102577	0.86801	0.97511	0.122292	0.167077	0.142729	0.603381	0.151664	0.3504	0.269275	0.375503	0.963735	0.96217	0.969469	0.0387921	0.0969823	0.925466
B4GAT1	grey	0.0943857	0.963829	0.971396	0.741579	0.719113	0.619218	0.795973	0.864288	0.679546	0.491699	0.67927	0.771182	0.688421	0.716037	0.684425	0.671264	0.7813	0.751057
MYH11	grey	0.0948238	0.992255	0.98853	0.7673	0.722575	0.62132	0.793317	0.918449	0.761828	0.523635	0.685069	0.778468	0.705777	0.761863	0.753767	0.76192	0.775203	0.774419
YTHDF1	grey	0.10139	0.143332	0.8634	0.0756243	0.114037	0.481578	0.128616	0.418312	0.574158	0.274657	0.265766	0.197095	0.0270314	0.0301118	0.933224	0.78439	0.855336	0.904779
GRIN3A	grey	0.102015	0.29185	0.898163	0.209377	0.128926	0.670314	0.2311	0.417104	0.733977	0.494459	0.588448	0.290528	0.085688	0.13169	0.861055	0.76035	0.925621	0.867447
NDN	grey	0.102265	0.416991	0.653005	0.738448	0.727449	0.680202	0.798465	0.814775	0.881595	0.822692	0.880397	0.87041	0.880422	0.921027	0.959867	0.956393	0.975454	0.971387
CDK5R2	grey	0.106093	0.360424	0.999875	0.427294	0.927473	0.0524487	0.460582	0.460834	0.53585	0.826674	0.528493	0.205307	0.505104	0.36321	0.395266	0.3926	0.434839	0.423769
RPS12	grey	0.109168	0.698008	0.210987	0.390099	0.468529	0.475662	0.40253	0.159514	0.212006	0.0769487	0.43081	0.151547	0.727218	0.758872	0.741853	0.0138153	0.0579795	0.821148
UAP1L1	grey	0.109553	0.998312	0.944294	0.718109	0.681735	0.60277	0.744548	0.846599	0.693705	0.424045	0.642375	0.740923	0.677008	0.694076	0.665249	0.671316	0.736906	0.753875
LAMA4	grey	0.112554	0.27346	0.599196	0.596142	0.689304	0.700031	0.766008	0.757438	0.769556	0.901866	0.900429	0.88286	0.920855	0.93848	0.998139	0.902136	0.924393	0.999755
FAM171B	grey	0.112834	0.291821	0.990145	0.766232	0.168893	0.160485	0.36482	0.514493	0.1034	0.655806	0.123738	0.399628	0.795254	0.697538	0.717719	0.0550189	0.0908489	0.763275
WDR5	grey	0.113553	0.617598	0.827251	0.949824	0.696205	0.687624	0.770521	0.863972	0.944593	0.72585	0.797755	0.843672	0.771395	0.862027	0.849009	0.91442	0.885419	0.875748
BPHL	grey	0.117848	0.502896	0.748211	0.451022	0.796999	0.641069	0.833895	0.963582	0.493679	0.338759	0.620189	0.748061	0.628674	0.666657	0.594255	0.548233	0.675163	0.696626
LRRC14	grey	0.119262	0.0493231	0.0364467	0.0477188	0.52933	0.540773	0.463722	0.124583	0.876513	0.35059	0.304794	0.26833	0.923517	0.996806	0.848472	0.164304	0.0193385	0.86532
HK2	grey	0.119842	0.296563	0.860999	0.537862	0.916356	0.933324	0.545893	0.541001	0.508296	0.919783	0.505287	0.6372	0.470319	0.723692	0.519894	0.616174	0.624681	0.658962
TRIO	grey	0.123995	0.295875	0.359216	0.392699	0.247905	0.929555	0.987467	0.742586	0.472187	0.502252	0.410093	0.404479	0.739505	0.956144	0.391362	0.944387	0.877505	0.273128
MAN2B2	grey	0.125194	0.371097	0.983381	0.444745	0.963027	0.0670242	0.438736	0.456054	0.604431	0.98332	0.495402	0.30622	0.627108	0.359375	0.377748	0.567074	0.432159	0.545467
VAMP7	grey	0.12939	0.88977	0.951636	0.79726	0.694838	0.596713	0.721986	0.820442	0.748166	0.49383	0.692891	0.754744	0.684087	0.738976	0.669083	0.67862	0.783758	0.79911
TBC1D10A	grey	0.129963	0.608485	0.807764	0.255137	0.989142	0.0485437	0.444036	0.472566	0.721012	0.922495	0.418451	0.261289	0.623702	0.281775	0.297026	0.619335	0.33396	0.570674
RNF130	grey	0.130932	0.347979	0.601672	0.656381	0.741007	0.71735	0.804145	0.812496	0.807584	0.892913	0.922549	0.888263	0.918883	0.966652	0.988509	0.892535	0.93199	0.984888
AP3B1	grey	0.131171	0.588375	0.823198	0.486573	0.781917	0.680678	0.834554	0.944193	0.509712	0.338543	0.603251	0.707282	0.618332	0.660623	0.619018	0.550698	0.673681	0.675107
FADS1	grey	0.131797	0.874406	0.371877	0.960169	0.888902	0.800938	0.598501	0.629695	0.996716	0.149479	0.530965	0.623022	0.865716	0.413919	0.89479	0.450112	0.808267	0.466158
LYPLA1	grey	0.133441	0.0192728	0.3156	0.203299	0.67378	0.778818	0.707553	0.661784	0.354634	0.747932	0.942693	0.957167	0.918099	0.859971	0.764852	0.590222	0.711252	0.787171
TNKS	grey	0.134813	0.466462	0.761601	0.863752	0.662477	0.731027	0.711772	0.772924	0.980332	0.717635	0.792675	0.859129	0.804568	0.838419	0.830879	0.937306	0.899452	0.91715
EFR3A	grey	0.135695	0.154494	0.107233	0.126519	0.171886	0.583201	0.622621	0.627734	0.170932	0.33054	0.309378	0.269887	0.947966	0.959936	0.085203	0.867768	0.8839	0.1073
COG5	grey	0.139022	0.877192	0.609129	0.589718	0.434821	0.345411	0.868912	0.809262	0.268175	0.293192	0.0664308	0.849829	0.610905	0.271419	0.597708	0.629885	0.3177	0.302484
KNDC1	grey	0.142735	0.480683	0.830476	0.418234	0.694318	0.773061	0.32594	0.343656	0.0273802	0.721357	0.0232517	0.342861	0.116025	0.246422	0.132915	0.178471	0.193907	0.206622
CBL	grey	0.14297	0.428192	0.687956	0.721162	0.702078	0.769081	0.801952	0.892336	0.847443	0.882498	0.886408	0.875334	0.86632	0.976315	0.975569	0.895796	0.996405	0.950544
PTPDC1	grey	0.143804	0.263952	0.62363	0.654942	0.538174	0.124969	0.165751	0.165229	0.486337	0.440692	0.381142	0.384364	0.860741	0.917714	0.039818	0.995751	0.978128	0.0539224
HDGF	grey	0.143867	0.283995	0.639918	0.69765	0.69117	0.720318	0.745451	0.725568	0.880246	0.875496	0.87	0.865086	0.848489	0.878707	0.90999	0.997815	0.996657	0.955633
ZNF483	grey	0.146087	0.066579	0.406435	0.307949	0.704911	0.815164	0.754473	0.710999	0.500089	0.839054	0.994972	0.915055	0.981428	0.908051	0.828005	0.690566	0.776207	0.865474
ANO8	grey	0.146866	0.246146	0.619693	0.91153	0.370728	0.370298	0.116531	0.789506	0.843974	0.243614	0.949433	0.67391	0.510981	0.559793	0.592473	0.251686	0.402981	0.503382
LAMA2	grey	0.147967	0.532588	0.609168	0.901984	0.115431	0.46073	0.973496	0.0147052	0.184908	0.526541	0.241523	0.889799	0.809381	0.482563	0.0766207	0.113591	0.166866	0.174038
BYSL	grey	0.148391	0.145501	0.961368	0.961811	0.226977	0.231008	0.234456	0.722283	0.226718	0.500834	0.374941	0.553471	0.943692	0.973639	0.96772	0.133372	0.217285	0.946399
TESC	grey	0.148462	0.922919	0.977737	0.789575	0.71063	0.603897	0.765145	0.828611	0.745107	0.525677	0.690123	0.77926	0.710801	0.720906	0.687489	0.682389	0.787401	0.776867
ATP13A5	grey	0.149195	0.107026	0.338146	0.0436692	0.297706	0.389413	0.785117	0.863309	0.997082	0.867511	0.623456	0.116637	0.264365	0.319518	0.507593	0.666452	0.429952	0.574895
SRXN1	grey	0.151249	0.545216	0.728034	0.463842	0.636921	0.691687	0.324598	0.347973	0.0169759	0.723909	0.01771	0.324596	0.0930181	0.227349	0.115814	0.145881	0.189605	0.198514
CTR9	grey	0.151493	0.396395	0.116636	0.0892231	0.12261	0.273431	0.462297	0.44914	0.419867	0.15897	0.365894	0.0570667	0.586653	0.851702	0.0537187	0.662394	0.714117	0.0245764
APOO	grey	0.155077	0.316497	0.641379	0.296945	0.804329	0.63032	0.843561	0.994799	0.372514	0.261098	0.561759	0.723027	0.573836	0.594038	0.518458	0.447439	0.578553	0.623109
NXF1	grey	0.158916	0.297658	0.799232	0.197408	0.808467	0.00704718	0.315508	0.31293	0.391752	0.614954	0.389272	0.0343576	0.283885	0.190331	0.206484	0.20335	0.229492	0.22674
ADCY1	grey	0.160737	0.484569	0.750236	0.847404	0.68063	0.745219	0.743396	0.778249	0.976537	0.749028	0.804821	0.878503	0.838691	0.842384	0.850241	0.958389	0.919729	0.924663
ATP6V0C	grey	0.162371	0.564756	0.841941	0.961193	0.706238	0.72046	0.733293	0.794348	0.990113	0.666991	0.793583	0.845776	0.785358	0.823857	0.815675	0.861189	0.884301	0.892257
PECR	grey	0.168643	0.985015	0.971278	0.707533	0.735356	0.682679	0.754968	0.845557	0.730932	0.456883	0.664171	0.762286	0.681502	0.711398	0.676828	0.654308	0.742315	0.766666
PHKA1	grey	0.171135	0.62234	0.012239	0.450154	0.712572	0.724432	0.0369579	0.313343	0.514647	0.00457376	0.332664	0.374383	0.275354	0.122834	0.278645	0.172888	0.218982	0.145197
MTM1	grey	0.171385	0.228626	0.564218	0.767724	0.501394	0.585686	0.0953041	0.958871	0.727714	0.260942	0.563292	0.869866	0.335872	0.432819	0.372829	0.544757	0.673911	0.361243
NPC1	grey	0.171562	0.990214	0.067023	0.380193	0.354017	0.32446	0.0173419	0.627347	0.331771	0.247398	0.79935	0.728707	0.125912	0.439574	0.131782	0.503795	0.154727	0.399688
BPGM	grey	0.176685	0.747049	0.843938	0.538326	0.731454	0.660076	0.769277	0.890961	0.561691	0.387151	0.606608	0.729445	0.614664	0.657155	0.595415	0.552825	0.657231	0.688346
KANK3	grey	0.178586	0.160364	0.988047	0.880548	0.275185	0.369297	0.29382	0.770805	0.281029	0.515958	0.447217	0.574414	0.969377	0.997145	0.948842	0.154079	0.291762	0.921248
NEK7	grey	0.182057	0.00767942	0.143184	0.22579	0.52158	0.540555	0.93439	0.788122	0.049521	0.832367	0.509666	0.774919	0.463186	0.776684	0.390734	0.257118	0.988833	0.919489
PLCH2	grey	0.185927	0.429321	0.722393	0.404412	0.845454	0.714236	0.864931	0.997334	0.479921	0.333466	0.644484	0.768706	0.641622	0.676999	0.607816	0.552785	0.664042	0.708933
CDK14	grey	0.187662	0.48696	0.903817	0.177939	0.945398	0.333656	0.571834	0.611137	0.057544	0.937515	0.0627509	0.0856995	0.0660894	0.191747	0.48532	0.0998861	0.151724	0.710592
CAD	grey	0.188208	0.245247	0.994885	0.310442	0.29291	0.743599	0.310895	0.779658	0.752286	0.641259	0.633634	0.436782	0.205366	0.318261	0.935074	0.932587	0.987482	0.989968
HIBADH	grey	0.188736	0.574389	0.788897	0.470814	0.774535	0.638388	0.834153	0.943287	0.495477	0.406128	0.646129	0.784491	0.642139	0.654427	0.594039	0.562961	0.661141	0.693409
COL18A1	grey	0.189589	0.115591	0.505686	0.445779	0.665026	0.720806	0.682298	0.696804	0.594203	0.970955	0.91434	0.885336	0.946038	0.99747	0.96748	0.828732	0.898682	0.92582
SMG7	grey	0.190201	0.549536	0.794994	0.914354	0.722845	0.661447	0.767045	0.795399	0.96733	0.694164	0.789937	0.820485	0.815377	0.832483	0.851387	0.851991	0.924213	0.88035
FAM169A	grey	0.190565	0.013614	0.308447	0.183884	0.703651	0.813099	0.73814	0.643458	0.338874	0.665806	0.884697	0.987599	0.889124	0.85325	0.737676	0.581437	0.678028	0.773887
SMPD4	grey	0.191148	0.0505678	0.943468	0.421705	0.464073	0.534398	0.146552	0.985381	0.687003	0.141978	0.608784	0.726783	0.599204	0.400425	0.728209	0.238131	0.782612	0.348708
THBS1	grey	0.191498	0.253393	0.21525	0.126779	0.507612	0.45517	0.800163	0.942697	0.893896	0.467059	0.888309	0.206224	0.617205	0.723449	0.461981	0.575728	0.410008	0.477056
TIMMDC1	grey	0.191676	0.687068	0.815307	0.537756	0.774967	0.690758	0.838279	0.914	0.568535	0.425333	0.658401	0.80194	0.669439	0.664055	0.630331	0.583942	0.695127	0.705297
GRAMD1A	grey	0.195016	0.175068	0.0619837	0.0690737	0.103026	0.368107	0.435268	0.438656	0.101935	0.280227	0.2054	0.19842	0.997456	0.984105	0.0191848	0.791565	0.885669	0.0329435
ACTL6A	grey	0.195399	0.539724	0.408227	0.499655	0.334089	0.750711	0.747376	0.726489	0.539644	0.358598	0.362407	0.396677	0.82389	0.838934	0.34881	0.895004	0.922566	0.197729
CELSR2	grey	0.199719	0.299866	0.274131	0.86602	0.051452	0.297602	0.611167	0.00288565	0.659582	0.409811	0.564082	0.539375	0.243448	0.15602	0.172932	0.238728	0.175188	0.19917
DNAJC19	grey	0.200149	0.187481	0.8845	0.194855	0.00823459	0.79159	0.301326	0.100773	0.297488	0.51107	0.48567	0.420964	0.243457	0.248253	0.229171	0.183768	0.340816	0.303086
AHSG	grey	0.200815	0.168585	0.987015	0.458625	0.876252	0.038602	0.374618	0.354353	0.36795	0.617597	0.508153	0.121291	0.402203	0.327236	0.34934	0.291753	0.39073	0.311434
IGF1R	grey	0.202473	0.458596	0.782159	0.784395	0.728836	0.718121	0.774152	0.79533	0.891578	0.847052	0.875188	0.898215	0.877802	0.897994	0.909647	0.977968	0.991692	0.956051
ARFGAP3	grey	0.205679	0.962409	0.968646	0.778483	0.745733	0.67636	0.786175	0.832895	0.697585	0.547755	0.702426	0.76884	0.712091	0.730462	0.687626	0.691993	0.787396	0.789276
EDEM3	grey	0.209342	0.589824	0.838214	0.948514	0.741832	0.670869	0.758253	0.800806	0.992412	0.700809	0.804147	0.833718	0.808879	0.839804	0.828426	0.846399	0.915095	0.899597
SARNP	grey	0.210944	0.133525	0.00656278	0.192854	0.820561	0.786801	0.129352	0.332092	0.257372	0.0860942	0.520589	0.476314	0.299099	0.301983	0.236721	0.480269	0.213911	0.343616
RRAS	grey	0.211195	0.0516375	0.79556	0.629052	0.863554	0.0210492	0.344606	0.307056	0.183903	0.404974	0.560167	0.0542199	0.2453	0.344729	0.412051	0.121002	0.428851	0.188213
LSM14A	grey	0.211249	0.0191425	0.296985	0.169371	0.694522	0.864617	0.77213	0.643706	0.363809	0.677132	0.916541	0.970035	0.863526	0.862546	0.730324	0.57974	0.661673	0.796084
PCBD2	grey	0.216171	0.733099	0.968727	0.862025	0.943643	0.89234	0.647616	0.670901	0.423281	0.879102	0.646644	0.686535	0.510421	0.848568	0.503769	0.550883	0.779651	0.791735
STMN2	grey	0.217794	0.321351	0.97314	0.329028	0.842124	0.808613	0.360074	0.400795	0.120088	0.634983	0.0539474	0.456569	0.20878	0.289749	0.244207	0.336797	0.248617	0.2618
RIF1	grey	0.217949	0.275382	0.921097	0.94788	0.79537	0.296976	0.357187	0.354502	0.797221	0.644822	0.618199	0.637239	0.906067	0.948842	0.253635	0.966136	0.949437	0.261243
AAMDC	grey	0.219145	0.884107	0.135738	0.61325	0.175142	0.566734	0.0605659	0.28528	0.573712	0.331553	0.955186	0.988935	0.123148	0.343451	0.501225	0.403155	0.151765	0.843727
CWC27	grey	0.221165	0.209176	0.973076	0.929991	0.322203	0.340761	0.329365	0.743788	0.269265	0.546016	0.458697	0.588794	0.985336	0.992193	0.928162	0.183752	0.312607	0.93114
FMR1	grey	0.222882	0.0604058	0.00169723	0.0997057	0.820654	0.743057	0.0914652	0.271772	0.165816	0.094863	0.549468	0.501989	0.218445	0.283869	0.173486	0.485634	0.141085	0.32777
PALM2AKAP2	grey	0.223137	0.0760807	0.712972	0.156594	0.923957	0.809173	0.393772	0.373194	0.386225	0.478347	0.0873854	0.568338	0.365634	0.314567	0.426405	0.615096	0.239145	0.259308
CDK18	grey	0.223871	0.97581	0.946779	0.779327	0.742058	0.651088	0.792391	0.868505	0.760852	0.544366	0.752898	0.811775	0.747594	0.755547	0.731099	0.735875	0.803589	0.816461
TACC1	grey	0.226663	0.675196	0.7516	0.615466	0.0140853	0.810308	0.324433	0.0898136	0.617389	0.866037	0.368521	0.39245	0.168469	0.392994	0.400814	0.403055	0.203099	0.210155
IQSEC2	grey	0.230179	0.100316	0.405961	0.356371	0.70873	0.713526	0.74943	0.720499	0.508677	0.867452	0.985512	0.93798	0.940997	0.931971	0.855429	0.704039	0.793273	0.850289
AMIGO1	grey	0.23121	0.4755	0.115419	0.175929	0.150236	0.413609	0.385399	0.375914	0.202492	0.217565	0.201043	0.188611	0.946341	0.945077	0.0314207	0.919036	0.952128	0.0297592
SQLE	grey	0.242618	0.712903	0.852055	0.124594	0.362369	0.0164268	0.641567	0.12883	0.886075	0.875735	0.613578	0.0962633	0.277827	0.111245	0.111345	0.840022	0.575432	0.242518
DNAJC16	grey	0.244544	0.606439	0.120162	0.310255	0.290867	0.518434	0.30352	0.645757	0.298122	0.0869182	0.191857	0.201754	0.938725	0.654778	0.0828693	0.696582	0.847247	0.0344168
ARHGEF10	grey	0.245772	0.397898	0.538811	0.549216	0.510909	0.143392	0.186611	0.187062	0.420966	0.460125	0.395216	0.385708	0.852946	0.892669	0.0372647	0.938277	0.975542	0.0647355
ASAP2	grey	0.252467	0.738022	0.909776	0.996689	0.809308	0.836246	0.825603	0.889553	0.977517	0.712899	0.853285	0.87318	0.826206	0.890961	0.890316	0.909514	0.919303	0.91945
ZDHHC17	grey	0.259995	0.84798	0.930535	0.88232	0.995013	0.968425	0.639287	0.699066	0.378806	0.835758	0.598698	0.614402	0.476297	0.780902	0.501194	0.526328	0.742326	0.751312
DNAJB11	grey	0.260021	0.786758	0.912257	0.903207	0.764781	0.705179	0.776871	0.835405	0.918782	0.596209	0.748084	0.812969	0.788695	0.796602	0.789167	0.783403	0.850042	0.856522
ELOVL2	grey	0.260984	0.854797	0.938244	0.893946	0.755775	0.783209	0.803517	0.855456	0.840936	0.647805	0.76979	0.86994	0.802939	0.795455	0.781985	0.838264	0.837798	0.864117
ALDH3B1	grey	0.261126	0.697282	0.882684	0.966709	0.752085	0.820141	0.809105	0.843706	0.949453	0.738528	0.812572	0.892688	0.84227	0.846401	0.850008	0.911229	0.90069	0.899766
PPP1R1A	grey	0.262043	0.0991493	0.215875	0.755036	0.114547	0.375416	0.708695	0.00960263	0.997588	0.67801	0.514102	0.559059	0.258627	0.284981	0.335812	0.450942	0.171365	0.207116
GRIA1	grey	0.262879	0.0936136	0.741947	0.168398	0.862006	0.828348	0.434264	0.373098	0.407674	0.52122	0.0908391	0.536596	0.378385	0.323987	0.445117	0.545994	0.220013	0.277903
LIAS	grey	0.26302	0.12193	0.648765	0.17449	0.185243	0.68823	0.0771399	0.502257	0.761529	0.127036	0.31267	0.514145	0.0774168	0.0526951	0.869088	0.490244	0.907778	0.59788
NES	grey	0.266003	0.487311	0.177241	0.31653	0.435718	0.677704	0.461567	0.744219	0.356142	0.32124	0.416151	0.400872	0.884626	0.82672	0.173071	0.973966	0.794619	0.190085
RIMS4	grey	0.267744	0.456179	0.676029	0.78357	0.756231	0.692255	0.804995	0.805854	0.830266	0.795632	0.903004	0.8894	0.921123	0.906388	0.959584	0.983063	0.97928	0.972933
LAMB1	grey	0.270549	0.451306	0.689805	0.470168	0.893033	0.75641	0.918848	0.994751	0.525192	0.43045	0.686963	0.795314	0.688912	0.718008	0.659231	0.5762	0.725081	0.722439
PHOSPHO1	grey	0.275066	0.375798	0.901337	0.415685	0.801033	0.739212	0.378882	0.384699	0.100487	0.684409	0.0731341	0.459952	0.206617	0.345865	0.221043	0.299403	0.293329	0.292416
SLC1A5	grey	0.276932	0.347766	0.715874	0.870332	0.375067	0.609554	0.202465	0.856055	0.95751	0.463641	0.995262	0.949634	0.446322	0.641709	0.628274	0.538149	0.503476	0.743176
U2SURP	grey	0.277452	0.804871	0.942606	0.900292	0.778459	0.774697	0.792774	0.849181	0.905779	0.61456	0.769316	0.826641	0.788067	0.807992	0.80464	0.798402	0.853095	0.858554
LRRC4C	grey	0.278458	0.590652	0.994507	0.761576	0.267759	0.962126	0.654305	0.106705	0.0569573	0.962854	0.0522669	0.681273	0.49165	0.744656	0.0928016	0.11692	0.150909	0.158124
TSPYL5	grey	0.280862	0.594323	0.98925	0.671507	0.258537	0.943661	0.599445	0.463609	0.683774	0.959913	0.691694	0.666636	0.517526	0.652028	0.627174	0.613142	0.604056	0.590504
RPF2	grey	0.281422	0.208445	0.398438	0.783832	0.586005	0.551452	0.994907	0.172425	0.988306	0.741224	0.858431	0.834809	0.64594	0.515837	0.548623	0.683759	0.554237	0.564871
IFIH1	grey	0.283357	0.973098	0.685627	0.499062	0.833122	0.416935	0.795733	0.522423	0.863814	0.288124	0.391162	0.807498	0.577223	0.245899	0.761082	0.761996	0.808304	0.820957
MED22	grey	0.285107	0.247684	0.662629	0.883163	0.470651	0.524926	0.1463	0.999685	0.940317	0.359307	0.848654	0.855561	0.451878	0.616807	0.493151	0.523893	0.5412	0.537171
CARMIL1	grey	0.285744	0.180992	0.612556	0.587678	0.417973	0.0807451	0.153854	0.140613	0.754524	0.230377	0.434331	0.156016	0.810984	0.826168	0.0407384	0.607829	0.901986	0.0179289
ARL6	grey	0.288526	0.311471	0.983246	0.563045	0.941609	0.145811	0.500046	0.46863	0.540771	0.757068	0.601108	0.260792	0.548884	0.431583	0.463395	0.454919	0.506248	0.476155
KCNA4	grey	0.288576	0.924721	0.267637	0.765303	0.591932	0.563719	0.388364	0.961581	0.195591	0.122478	0.0481088	0.941462	0.334054	0.146051	0.34989	0.838876	0.567064	0.16636
KSR2	grey	0.292085	0.846834	0.695108	0.218677	0.889776	0.082617	0.540592	0.531245	0.851343	0.949282	0.474849	0.230253	0.590951	0.300612	0.30732	0.611479	0.34596	0.570066
RAPGEF1	grey	0.29281	0.689718	0.576804	0.0839332	0.757578	0.011729	0.359167	0.391241	0.589425	0.770241	0.366617	0.044493	0.348023	0.173298	0.169643	0.320109	0.180764	0.295164
COMMD8	grey	0.293324	0.767238	0.842922	0.977322	0.761796	0.690334	0.829826	0.871579	0.942293	0.703153	0.84724	0.872014	0.843361	0.841085	0.859922	0.868496	0.909245	0.885526
MRPL38	grey	0.294206	0.485858	0.660236	0.365494	0.559364	0.0830499	0.983823	0.96744	0.0356469	0.676667	0.01616	0.184443	0.163969	0.092607	0.70336	0.147288	0.119566	0.602103
KBTBD3	grey	0.294446	0.292849	0.575411	0.323151	0.838802	0.707847	0.858238	0.936802	0.419914	0.38101	0.649168	0.840422	0.635612	0.678732	0.563104	0.552726	0.596116	0.701181
MYO1D	grey	0.295048	0.16165	0.50786	0.211286	0.877734	0.695466	0.907278	0.936811	0.295919	0.263536	0.576548	0.753406	0.574958	0.592124	0.494283	0.403833	0.547751	0.604842
WASHC3	grey	0.2971	0.934204	0.92909	0.772786	0.854333	0.788759	0.848001	0.878064	0.73503	0.590855	0.749107	0.798326	0.754767	0.78869	0.738078	0.710425	0.837745	0.830209
KATNA1	grey	0.300349	0.797523	0.77691	0.689309	0.764843	0.815875	0.715742	0.964035	0.659157	0.658374	0.789665	0.805726	0.630877	0.916636	0.705345	0.80861	0.717231	0.868899
APOD	grey	0.301575	0.520632	0.251327	0.030022	0.333321	0.0668878	0.680099	0.634632	0.64685	0.3736	0.572073	0.0119997	0.183378	0.26865	0.254586	0.259423	0.218792	0.217455
RNF31	grey	0.305074	0.325969	0.648595	0.152757	0.0639783	0.38774	0.13305	0.244267	0.624066	0.304701	0.462518	0.211846	0.0250998	0.0387697	0.833346	0.707627	0.831201	0.846957
CSPG4	grey	0.305741	0.668708	0.638939	0.867329	0.140212	0.976073	0.546741	0.23741	0.939499	0.780078	0.480751	0.544178	0.304729	0.694029	0.737769	0.779296	0.314195	0.336202
NACC1	grey	0.306868	0.800869	0.977317	0.913154	0.847406	0.881818	0.840392	0.951071	0.950157	0.864577	0.999593	0.896688	0.822387	0.967517	0.916741	0.953634	0.985157	0.999021
CUL7	grey	0.30704	0.607696	0.351712	0.690967	0.937137	0.986246	0.114813	0.721093	0.0638015	0.240306	0.0428331	0.68689	0.0942157	0.143561	0.118977	0.658791	0.618707	0.13164
ARPP19	grey	0.31013	0.976775	0.317786	0.301534	0.734361	0.20406	0.204845	0.442926	0.254397	0.619495	0.595608	0.511286	0.617369	0.904173	0.0494622	0.857492	0.656592	0.204357
USP31	grey	0.310412	0.544426	0.931703	0.464008	0.749808	0.793667	0.519135	0.529314	0.177452	0.690846	0.101905	0.53045	0.311336	0.356168	0.361001	0.428196	0.308773	0.335909
CERS4	grey	0.311709	0.873329	0.9554	0.747506	0.844245	0.761353	0.853849	0.922782	0.75608	0.556746	0.731929	0.788763	0.765498	0.797278	0.765893	0.734004	0.82055	0.821993
TRMT1	grey	0.31237	0.555037	0.186252	0.236203	0.228187	0.472033	0.435348	0.425236	0.264843	0.317474	0.298515	0.274819	0.973329	0.982392	0.0631354	0.899148	0.930873	0.0722945
CNBP	grey	0.312921	0.413372	0.231541	0.622737	0.50563	0.167091	0.455844	0.181734	0.238105	0.264326	0.237601	0.371641	0.0817705	0.0441686	0.954037	0.987985	0.985439	0.959847
PPM1K	grey	0.315879	0.783998	0.0649318	0.526928	0.321284	0.314001	0.00739029	0.578231	0.44068	0.0858649	0.62403	0.589935	0.140028	0.294005	0.144501	0.30052	0.162365	0.257722
GRAMD1B	grey	0.316238	0.815933	0.882384	0.468621	0.53472	0.474469	0.93189	0.837538	0.552578	0.313994	0.131975	0.916297	0.790436	0.339493	0.827092	0.8818	0.347308	0.36494
MRPL51	grey	0.316627	0.784566	0.916799	0.93739	0.795286	0.709084	0.815332	0.847426	0.935428	0.666636	0.801592	0.836907	0.81539	0.824279	0.821278	0.794819	0.892277	0.869774
UFD1	grey	0.320024	0.856015	0.997696	0.895857	0.79551	0.706987	0.777088	0.809651	0.80579	0.746337	0.82876	0.92127	0.817849	0.807672	0.707683	0.816972	0.865111	0.933977
HOMER3	grey	0.320811	0.514043	0.182147	0.253582	0.178247	0.504727	0.476144	0.45482	0.250854	0.221072	0.224508	0.220771	0.910359	0.901889	0.0715168	0.961421	0.999588	0.0458433
GLRB	grey	0.322876	0.961984	0.0455185	0.483592	0.387846	0.355134	0.0125287	0.521532	0.431521	0.0929285	0.605244	0.591757	0.148285	0.274508	0.165302	0.313397	0.181262	0.261893
HAX1	grey	0.322979	0.62734	0.862005	0.472858	0.0483118	0.764228	0.449037	0.126768	0.51767	0.697232	0.547445	0.525844	0.316248	0.358992	0.342143	0.318025	0.373147	0.351053
PTPN23	grey	0.323368	0.0835099	0.462989	0.319574	0.67979	0.783449	0.74104	0.71709	0.489606	0.735337	0.959316	0.989854	0.921587	0.916836	0.852631	0.66919	0.801144	0.847929
NUP160	grey	0.324537	0.644653	0.976792	0.766716	0.921618	0.93283	0.597801	0.62747	0.357985	0.965769	0.44746	0.588367	0.429207	0.682063	0.47698	0.50405	0.645008	0.64027
RAI14	grey	0.326053	0.350614	0.203506	0.00838144	0.325998	0.0382549	0.650593	0.629909	0.773218	0.48037	0.489913	0.0117792	0.200488	0.206232	0.184744	0.316783	0.159269	0.235988
AAMP	grey	0.329537	0.0463817	0.738427	0.0919347	0.772332	0.676512	0.370121	0.337764	0.323801	0.309598	0.0202498	0.538541	0.309514	0.182054	0.401279	0.571924	0.132303	0.152129
RPS6KA1	grey	0.329546	0.805845	0.938365	0.988591	0.780852	0.864933	0.82952	0.89383	0.899904	0.768548	0.834157	0.898142	0.831672	0.877363	0.852272	0.917027	0.888569	0.90433
TBCK	grey	0.332752	0.197641	0.563504	0.255822	0.88738	0.735984	0.913805	0.943679	0.322843	0.289173	0.607012	0.744932	0.591818	0.629248	0.525663	0.430758	0.586603	0.63251
SYT6	grey	0.333695	0.177414	0.520594	0.237743	0.934486	0.732362	0.954921	0.934301	0.33171	0.298839	0.605637	0.768278	0.614416	0.616204	0.540285	0.428233	0.592905	0.626344
BLOC1S1	grey	0.334439	0.291894	0.446123	0.933022	0.329377	0.47373	0.854291	0.0928005	0.930205	0.662019	0.703094	0.70526	0.503772	0.41344	0.432763	0.509492	0.40764	0.433243
SKIV2L	grey	0.335283	0.121607	0.220048	0.833117	0.291781	0.348183	0.728961	0.0520178	0.688555	0.625712	0.943347	0.586949	0.265106	0.254183	0.551071	0.659876	0.404189	0.445797
FAR1	grey	0.336181	0.265138	0.584148	0.671233	0.45737	0.147732	0.172273	0.159575	0.512094	0.318104	0.309885	0.315124	0.940245	0.967185	0.0396133	0.93821	0.939276	0.0342859
PHF14	grey	0.33925	0.561418	0.811581	0.520336	0.855211	0.754834	0.875477	0.985312	0.594557	0.436153	0.656648	0.778475	0.711342	0.722515	0.683075	0.633914	0.705598	0.743145
EXOC4	grey	0.34483	0.795192	0.876556	0.661687	0.825421	0.730607	0.848155	0.95826	0.735619	0.544466	0.768037	0.843867	0.746055	0.786981	0.743262	0.698638	0.780392	0.804512
RB1CC1	grey	0.346286	0.469871	0.349916	0.897409	0.329459	0.387286	0.661704	0.654012	0.0128546	0.51811	0.0148869	0.509125	0.213719	0.215869	0.197884	0.161947	0.251019	0.237016
USP13	grey	0.346532	0.771329	0.847814	0.645778	0.843802	0.78495	0.879338	0.939994	0.65082	0.598454	0.729168	0.855642	0.741519	0.753203	0.710615	0.700151	0.754709	0.782892
EDC3	grey	0.347161	0.274569	0.795097	0.374482	0.91859	0.89606	0.549858	0.519988	0.413205	0.676546	0.225248	0.605231	0.449152	0.484256	0.514126	0.609051	0.40522	0.44658
HSCB	grey	0.350961	0.069022	0.614996	0.606931	0.384774	0.423207	0.0543977	0.914944	0.834469	0.0695013	0.588579	0.642704	0.435321	0.344608	0.49864	0.222862	0.538485	0.284264
ATP6V0A2	grey	0.353668	0.374954	0.502241	0.88053	0.50417	0.580721	0.955905	0.952872	0.223916	0.751033	0.281734	0.758484	0.591655	0.527512	0.565826	0.488065	0.592203	0.580046
ALPL	grey	0.355121	0.577415	0.733672	0.255137	0.822892	0.0650382	0.465619	0.471079	0.591613	0.718911	0.510528	0.110698	0.426293	0.308214	0.313848	0.365427	0.332009	0.375464
FLNB	grey	0.355661	0.784001	0.897295	0.175098	0.430324	0.0400633	0.686304	0.197132	0.908782	0.928677	0.677831	0.124421	0.317502	0.169888	0.165401	0.798681	0.607594	0.285466
MINPP1	grey	0.356194	0.142221	0.879554	0.960048	0.188775	0.230675	0.194412	0.531366	0.111412	0.265212	0.375137	0.348491	0.915745	0.903405	0.82732	0.0283552	0.142617	0.830812
NISCH	grey	0.356436	0.0718214	0.356451	0.323549	0.702256	0.777125	0.750578	0.699717	0.466854	0.813414	0.959077	0.975954	0.903555	0.927939	0.831157	0.668803	0.792015	0.829884
PTPRT	grey	0.357884	0.701267	0.855531	0.578987	0.805097	0.700164	0.825741	0.896891	0.589953	0.473572	0.726653	0.808449	0.703812	0.70738	0.630539	0.593703	0.738044	0.768607
NEDD4L	grey	0.364836	0.00976685	0.286846	0.123334	0.715548	0.891002	0.756484	0.662836	0.288354	0.489052	0.822336	0.950349	0.801363	0.769886	0.673793	0.468483	0.625042	0.704376
CABLES2	grey	0.365753	0.977749	0.636978	0.518484	0.0747075	0.390824	0.59361	0.0368344	0.484979	0.338112	0.627267	0.592583	0.36851	0.21598	0.200959	0.217245	0.311912	0.32255
ADGRB2	grey	0.365906	0.536551	0.557792	0.994803	0.258423	0.567191	0.936801	0.504831	0.0780594	0.668139	0.0855421	0.778678	0.590914	0.532019	0.283486	0.260224	0.293432	0.296141
AP1S1	grey	0.367017	0.276843	0.588463	0.323953	0.880007	0.736387	0.913754	0.946139	0.417343	0.351758	0.665742	0.792952	0.63686	0.671675	0.587151	0.484063	0.635971	0.666629
DYRK1A	grey	0.368877	0.591779	0.111243	0.55769	0.792358	0.789073	0.209815	0.476214	0.612159	0.103582	0.511709	0.518274	0.490442	0.333782	0.466014	0.390156	0.415123	0.361831
ITM2B	grey	0.371368	0.612303	0.969331	0.755144	0.257454	0.958382	0.670953	0.114147	0.0665976	0.996965	0.0580565	0.679268	0.508241	0.732982	0.0995248	0.114939	0.152431	0.165316
AIFM2	grey	0.371977	0.137345	0.869327	0.997008	0.528527	0.24454	0.250005	0.215035	0.742827	0.251834	0.326787	0.372196	0.969742	0.925653	0.132448	0.736828	0.831903	0.053771
CACNB1	grey	0.372194	0.296154	0.121361	0.622094	0.120194	0.124313	0.275342	0.0229488	0.2537	0.239023	0.424496	0.205254	0.0118903	0.0129169	0.726149	0.801241	0.559042	0.615594
LRRTM3	grey	0.372214	0.224557	0.527151	0.512301	0.707601	0.771165	0.783195	0.755215	0.696655	0.942199	0.929736	0.905376	0.990246	0.986471	0.952866	0.846393	0.906019	0.965698
DAPK1	grey	0.376318	0.622808	0.743638	0.304178	0.845744	0.352134	0.819932	0.736614	0.770861	0.587271	0.676565	0.709454	0.911421	0.504704	0.476286	0.850997	0.638314	0.872232
ELP5	grey	0.378324	0.518158	0.702688	0.303988	0.495461	0.543905	0.91848	0.304	0.124233	0.954847	0.0577348	0.344554	0.400488	0.464158	0.434018	0.142198	0.0866978	0.425706
RFK	grey	0.381172	0.873002	0.498963	0.986612	0.442074	0.924688	0.387021	0.615473	0.384067	0.817524	0.776732	0.558724	0.196428	0.465479	0.669809	0.85471	0.714469	0.927091
SEMA4F	grey	0.38294	0.614473	0.849445	0.417638	0.0258573	0.689313	0.428986	0.0637999	0.455664	0.578328	0.508907	0.478236	0.262962	0.272488	0.245988	0.231503	0.307399	0.285345
LCP1	grey	0.383117	0.0542545	0.386607	0.275094	0.697148	0.822647	0.746357	0.691767	0.461542	0.694288	0.894424	0.999287	0.907099	0.88976	0.814341	0.641399	0.756742	0.811971
PLEKHF1	grey	0.389468	0.0895377	0.443352	0.337046	0.705029	0.800182	0.782416	0.734941	0.492964	0.701981	0.91823	0.941127	0.892133	0.919107	0.829465	0.647178	0.801208	0.839406
EIF4EBP2	grey	0.389874	0.842147	0.8392	0.488121	0.283278	0.473908	0.752707	0.167176	0.447204	0.396512	0.875739	0.769545	0.646846	0.315479	0.280971	0.292918	0.611838	0.607856
C4BPA	grey	0.391347	0.249601	0.291632	0.874208	0.799052	0.421692	0.76195	0.409193	0.361553	0.717559	0.579982	0.620504	0.32977	0.358853	0.925677	0.788845	0.892257	0.907694
CFI	grey	0.395327	0.274439	0.983584	0.136623	0.667953	0.351713	0.622024	0.607348	0.807129	0.137164	0.297874	0.722926	0.557252	0.136712	0.60336	0.526376	0.641577	0.684233
APOA4	grey	0.39541	0.641261	0.846955	0.376474	0.513045	0.446307	0.682222	0.611218	0.248716	0.296915	0.0423442	0.701065	0.486413	0.235681	0.494427	0.560093	0.237124	0.23671
ATG2A	grey	0.397489	0.425913	0.714149	0.712043	0.581019	0.214952	0.360392	0.343375	0.794854	0.387708	0.562709	0.316304	0.847339	0.89226	0.184277	0.69675	0.959012	0.126298
MRPL48	grey	0.398411	0.89285	0.261986	0.53369	0.586864	0.60966	0.196569	0.772695	0.504015	0.571002	0.924757	0.848595	0.356213	0.684247	0.354007	0.745733	0.380718	0.65207
TECPR1	grey	0.401971	0.0805933	0.602901	0.57267	0.411203	0.513547	0.0551681	0.856883	0.790802	0.062904	0.528538	0.630113	0.454907	0.286604	0.553894	0.176768	0.573615	0.244098
TPRG1L	grey	0.403204	0.0103099	0.288728	0.117899	0.762699	0.932609	0.801843	0.690317	0.250155	0.479498	0.777937	0.930959	0.766087	0.739352	0.612835	0.449776	0.587018	0.689492
DCP1A	grey	0.40407	0.357062	0.959783	0.628585	0.819987	0.143671	0.584981	0.554628	0.44566	0.590146	0.73605	0.200981	0.434939	0.53938	0.579079	0.317362	0.600107	0.37388
CPN1	grey	0.404473	0.624773	0.281459	0.583216	0.41966	0.702425	0.288129	0.470308	0.615238	0.704182	0.930588	0.996916	0.339201	0.606438	0.617972	0.700018	0.351876	0.954999
TSPAN7	grey	0.405008	0.560485	0.500279	0.255254	0.155559	0.404345	0.154532	0.337554	0.322249	0.362165	0.314638	0.174183	0.0156099	0.0424352	0.906615	0.930613	0.971255	0.95292
INTS13	grey	0.40919	0.371518	0.346906	0.197925	0.505677	0.497338	0.844881	0.848841	0.864505	0.726105	0.954358	0.285828	0.625546	0.6572	0.443607	0.785108	0.586603	0.495298
FAM103A1	grey	0.410457	0.206697	0.348091	0.742553	0.278979	0.573675	0.781507	0.109778	0.90711	0.837832	0.620007	0.687242	0.425167	0.516089	0.584794	0.68889	0.326987	0.366785
PDLIM7	grey	0.413129	0.738706	0.833523	0.97157	0.774223	0.750149	0.840598	0.861977	0.939224	0.801879	0.867175	0.8952	0.873638	0.859508	0.869407	0.912766	0.92167	0.90969
ABCG1	grey	0.414976	0.493396	0.585509	0.880182	0.50442	0.617136	0.944205	0.857058	0.31667	0.735777	0.372183	0.943085	0.779602	0.704517	0.610152	0.583599	0.631775	0.617117
ERBIN	grey	0.415006	0.53161	0.791225	0.506452	0.891191	0.746008	0.909288	0.98333	0.537893	0.506953	0.705867	0.80772	0.714651	0.725906	0.663974	0.619514	0.718366	0.752946
MRPL32	grey	0.416318	0.872126	0.950197	0.87362	0.851134	0.834275	0.846607	0.891087	0.893281	0.679431	0.838413	0.861821	0.815166	0.847903	0.839366	0.82553	0.872188	0.892263
TBC1D4	grey	0.41996	0.488163	0.979046	0.499406	0.844765	0.852448	0.576234	0.600423	0.339756	0.671983	0.198795	0.66006	0.445935	0.461035	0.491087	0.614159	0.430778	0.423126
NBAS	grey	0.426198	0.958918	0.499884	0.0867773	0.653056	0.0356384	0.49871	0.533639	0.668112	0.824091	0.448811	0.074424	0.375081	0.251064	0.248289	0.383601	0.252455	0.3427
MMS19	grey	0.427766	0.765064	0.866027	0.681368	0.798079	0.805786	0.844826	0.953966	0.690475	0.586335	0.751614	0.867864	0.761081	0.783107	0.723281	0.730305	0.761459	0.805872
SCFD2	grey	0.428417	0.921416	0.839189	0.494915	0.435203	0.49673	0.888683	0.222579	0.492996	0.363843	0.990138	0.892018	0.783808	0.342302	0.31008	0.314068	0.769302	0.730202
PUSL1	grey	0.431799	0.957551	0.920467	0.755976	0.806757	0.781211	0.821794	0.888128	0.787209	0.620669	0.754146	0.866896	0.782497	0.775608	0.738577	0.735772	0.790514	0.828256
UBASH3B	grey	0.432439	0.423646	0.211779	0.162672	0.390359	0.378844	0.515279	0.213696	0.327096	0.429806	0.142017	0.222116	0.762947	0.761036	0.866014	0.0750456	0.0237469	0.757565
USP54	grey	0.432785	0.525964	0.965623	0.253131	0.199501	0.46512	0.703672	0.151889	0.304955	0.224384	0.924034	0.8102	0.684341	0.232662	0.204649	0.173417	0.674219	0.640356
KRT1	grey	0.433034	0.897946	0.563542	0.87235	0.313479	0.770352	0.374646	0.491544	0.396047	0.881276	0.839998	0.392299	0.134982	0.390798	0.805809	0.842574	0.676749	0.75589
PRKAB1	grey	0.435085	0.491842	0.773284	0.502896	0.90572	0.716619	0.905483	0.987539	0.564911	0.467432	0.739907	0.803362	0.728484	0.742607	0.669319	0.595157	0.752889	0.772689
DDX6	grey	0.435761	0.993558	0.366781	0.542325	0.383534	0.406019	0.366667	0.291555	0.262491	0.169061	0.421068	0.241665	0.817284	0.862055	0.84818	0.0423417	0.096207	0.880202
DENND5A	grey	0.438458	0.647819	0.160706	0.393465	0.589355	0.519897	0.145137	0.658106	0.396775	0.519938	0.905292	0.851049	0.283913	0.603725	0.283689	0.722256	0.302572	0.595584
DDHD2	grey	0.43889	0.392836	0.0674026	0.0823924	0.11085	0.27889	0.269507	0.289149	0.096957	0.236663	0.167812	0.154647	0.955243	0.997578	0.00534601	0.851042	0.876376	0.0108565
PLA2G4E	grey	0.439543	0.677529	0.813247	0.644483	0.918913	0.849535	0.931274	0.962301	0.659032	0.589679	0.734948	0.824748	0.770649	0.778194	0.747419	0.689308	0.797015	0.790171
FGGY	grey	0.443728	0.406841	0.791882	0.788111	0.662847	0.733753	0.305424	0.96628	0.89126	0.485097	0.676957	0.912781	0.578314	0.597311	0.610612	0.666664	0.830035	0.536718
DNAAF10	grey	0.445172	0.43697	0.858542	0.537363	0.241755	0.988636	0.566687	0.503072	0.56562	0.862735	0.715258	0.674125	0.575169	0.619662	0.597196	0.562182	0.647611	0.639216
VPS8	grey	0.445257	0.0600555	0.420184	0.307148	0.731688	0.812777	0.770885	0.71395	0.450111	0.675078	0.931497	0.999214	0.912258	0.89934	0.808222	0.66647	0.788713	0.841106
COPZ1	grey	0.445989	0.21941	0.552829	0.530896	0.836782	0.852231	0.837677	0.772455	0.654094	0.899729	0.977401	0.923582	0.993232	0.963242	0.896281	0.840681	0.852881	0.910246
MAP2K7	grey	0.446309	0.484028	0.813156	0.724245	0.888027	0.960779	0.371436	0.731374	0.422271	0.597362	0.415166	0.797778	0.39919	0.547125	0.420855	0.828792	0.845368	0.497498
DNLZ	grey	0.446359	0.407841	0.585292	0.89781	0.0275713	0.613425	0.94185	0.00282531	0.125591	0.797146	0.0591361	0.839373	0.745515	0.645052	0.0450095	0.0795968	0.0494125	0.0488088
OSGEPL1	grey	0.447172	0.690181	0.340685	0.791466	0.534584	0.476449	0.134446	0.786541	0.744214	0.332871	0.792001	0.789745	0.386488	0.532507	0.407919	0.55281	0.439722	0.503806
TBC1D19	grey	0.450254	0.661895	0.206597	0.385605	0.592551	0.509424	0.183627	0.693731	0.418128	0.615264	0.920749	0.847837	0.314491	0.678967	0.306265	0.801448	0.322364	0.660618
SWAP70	grey	0.451626	0.135781	0.601867	0.139902	0.903209	0.598604	0.87455	0.900936	0.416012	0.188085	0.440627	0.936306	0.892027	0.35754	0.515628	0.393316	0.558115	0.600359
SRSF4	grey	0.452298	0.677307	0.592938	0.316353	0.0197786	0.501531	0.236871	0.062198	0.919255	0.442949	0.916639	0.273008	0.0666397	0.0941978	0.438799	0.430543	0.417316	0.395903
LMTK2	grey	0.453131	0.965205	0.98786	0.784428	0.842053	0.813688	0.81241	0.902827	0.821978	0.693561	0.784906	0.88972	0.802304	0.819068	0.772128	0.842122	0.790361	0.896923
RBM15	grey	0.453519	0.289424	0.79416	0.443217	0.203884	0.914048	0.541979	0.544536	0.559066	0.725788	0.688977	0.702955	0.576488	0.631344	0.596734	0.493777	0.623255	0.632253
AATK	grey	0.458651	0.144462	0.608688	0.828966	0.395831	0.168318	0.137323	0.129718	0.561748	0.138307	0.189061	0.209337	0.974242	0.901796	0.0337269	0.725468	0.850898	0.00845722
BROX	grey	0.458857	0.510471	0.157947	0.463874	0.617273	0.137694	0.268878	0.302321	0.0384807	0.19191	0.0367037	0.188095	0.0100561	0.00741665	0.648817	0.582783	0.677308	0.660496
PIK3R2	grey	0.459508	0.386245	0.474457	0.351351	0.23085	0.761847	0.110158	0.473225	0.570738	0.184442	0.370306	0.520495	0.08213	0.0862587	0.763721	0.666031	0.826208	0.699072
PARS2	grey	0.460128	0.159521	0.538988	0.250116	0.941538	0.746226	0.949717	0.894478	0.341023	0.33148	0.661153	0.787123	0.633087	0.673427	0.558464	0.464671	0.609757	0.671361
CALD1	grey	0.46381	0.923674	0.962183	0.840918	0.954444	0.858735	0.958247	0.951953	0.825152	0.755095	0.864022	0.878312	0.858051	0.873782	0.873455	0.837814	0.920047	0.892193
MAVS	grey	0.46802	0.505845	0.0536613	0.441991	0.721548	0.716113	0.117149	0.415299	0.45393	0.0677943	0.519585	0.512685	0.351715	0.278859	0.333437	0.340969	0.293016	0.307722
TXNDC9	grey	0.471778	0.368795	0.673516	0.398738	0.850686	0.772094	0.90104	0.969477	0.456397	0.449672	0.676915	0.834599	0.686813	0.687125	0.614896	0.579505	0.641131	0.704037
GFOD1	grey	0.472392	0.312748	0.996729	0.286552	0.379868	0.706241	0.377964	0.686405	0.885629	0.544298	0.527195	0.471108	0.267845	0.246418	0.927596	0.863221	0.890211	0.915679
LETMD1	grey	0.472405	0.611801	0.736916	0.604851	0.913509	0.852173	0.934816	0.99991	0.667372	0.594339	0.759055	0.874718	0.774493	0.787765	0.748487	0.6866	0.781526	0.787428
VPS16	grey	0.473247	0.800395	0.502917	0.0376596	0.616005	0.00395125	0.366819	0.375108	0.562923	0.661459	0.364019	0.0175373	0.258895	0.136635	0.137083	0.261431	0.142051	0.223648
LURAP1	grey	0.475662	0.899342	0.611363	0.0520165	0.647932	0.020322	0.860955	0.800044	0.0870145	0.497	0.129246	0.00236769	0.0351754	0.101605	0.695589	0.0474223	0.091228	0.486621
CWC22	grey	0.478015	0.377465	0.610987	0.970305	0.5405	0.566509	0.937725	0.220866	0.86301	0.869148	0.791187	0.757422	0.702666	0.577411	0.458611	0.706084	0.645495	0.498016
KRT77	grey	0.479212	0.74749	0.329192	0.363019	0.310126	0.199451	0.209093	0.206696	0.256563	0.324602	0.26385	0.259344	0.902122	0.963513	0.0192037	0.993583	0.982504	0.0254137
IGFBP7	grey	0.479313	0.728543	0.798948	0.573259	0.0522923	0.679255	0.446253	0.126819	0.593217	0.731374	0.50809	0.53362	0.300632	0.389997	0.387287	0.353497	0.316598	0.335048
SNX15	grey	0.479638	0.657913	0.0498183	0.324139	0.476572	0.427473	0.0449864	0.55455	0.293664	0.234165	0.757067	0.696433	0.168038	0.430159	0.160906	0.562702	0.184831	0.427715
SHTN1	grey	0.480162	0.822446	0.499414	0.0968658	0.386845	0.0252958	0.532964	0.486534	0.301994	0.248262	0.609087	0.00317516	0.0988973	0.272165	0.299461	0.0957119	0.25203	0.10964
GALNT2	grey	0.483073	0.957088	0.874265	0.732405	0.852085	0.798873	0.799146	0.884272	0.756173	0.672225	0.805047	0.878877	0.759651	0.806997	0.708512	0.735448	0.791328	0.878408
KIDINS220	grey	0.483297	0.463409	0.128736	0.549104	0.571018	0.138235	0.258579	0.323043	0.0300881	0.232176	0.0599804	0.198363	0.0092349	0.0142878	0.58069	0.532836	0.775413	0.734087
PPP6R1	grey	0.484429	0.70315	0.693755	0.735423	0.651267	0.979411	0.810734	0.575337	0.172538	0.743619	0.533842	0.699979	0.516924	0.960047	0.32591	0.300535	0.717385	0.707706
KRT16	grey	0.487807	0.766498	0.201823	0.884257	0.359306	0.672587	0.0562795	0.557221	0.447142	0.176478	0.596702	0.991643	0.140414	0.256214	0.347582	0.531094	0.374845	0.486973
AFTPH	grey	0.488887	0.888493	0.234277	0.368771	0.322907	0.361345	0.279135	0.177381	0.214635	0.116559	0.300637	0.166915	0.839697	0.844945	0.832504	0.00964593	0.0299084	0.868715
FRMD5	grey	0.490697	0.48779	0.394477	0.122909	0.013321	0.269927	0.855366	0.0485719	0.145518	0.775989	0.225332	0.195841	0.512628	0.450751	0.0118219	0.355502	0.570862	0.026317
STAU1	grey	0.490719	0.845075	0.221061	0.426087	0.319323	0.414689	0.218464	0.250493	0.041834	0.47999	0.100844	0.623793	0.470153	0.743977	0.010182	0.466108	0.745767	0.0432255
CDH19	grey	0.494205	0.473083	0.471357	0.977312	0.0213988	0.527524	0.710853	0.00525711	0.321885	0.689075	0.152565	0.64433	0.433484	0.447486	0.113019	0.167209	0.0747909	0.0771327
EPDR1	grey	0.494421	0.0783763	0.453167	0.294711	0.795815	0.962903	0.789766	0.729041	0.453584	0.697901	0.900721	0.978195	0.900432	0.845901	0.782879	0.650405	0.741551	0.796291
ZDHHC21	grey	0.494682	0.667818	0.959305	0.705555	0.270192	0.908663	0.630739	0.481777	0.749291	0.855391	0.714214	0.756724	0.565221	0.685997	0.674603	0.617643	0.587023	0.60043
COG7	grey	0.495674	0.518764	0.17633	0.482002	0.310456	0.138961	0.26803	0.115715	0.161198	0.225705	0.181883	0.184705	0.0125679	0.0101583	0.984745	0.922871	0.948546	0.973717
ANKRD13C	grey	0.495983	0.225387	0.744151	0.880729	0.518302	0.271366	0.259071	0.24172	0.694391	0.305985	0.364535	0.397697	0.989633	0.945314	0.123071	0.83789	0.889143	0.0697659
WWC1	grey	0.496515	0.539435	0.218485	0.320746	0.578409	0.59274	0.402634	0.323943	0.739079	0.307338	0.614989	0.375806	0.898092	0.819897	0.882766	0.180421	0.132387	0.848149
GALK2	grey	0.502165	0.68545	0.195817	0.418067	0.253554	0.149468	0.218206	0.154813	0.16341	0.206811	0.182832	0.198254	0.0118184	0.0124541	0.938009	0.909475	0.937196	0.990306
PDE8A	grey	0.505638	0.284241	0.72313	0.864338	0.218613	0.275184	0.235839	0.494184	0.175444	0.26478	0.365235	0.313336	0.918344	0.95767	0.881996	0.0387829	0.119236	0.883425
RCAN1	grey	0.506492	0.106906	0.876433	0.929826	0.176403	0.236881	0.181762	0.527908	0.106011	0.177656	0.346918	0.326824	0.912441	0.899198	0.831167	0.0205432	0.118168	0.835154
S1PR1	grey	0.508067	0.321921	0.661574	0.357826	0.891087	0.76654	0.892449	0.962572	0.43127	0.394486	0.677019	0.778298	0.652596	0.698099	0.593787	0.523418	0.63976	0.707915
ADGRB3	grey	0.510967	0.958375	0.0921248	0.479536	0.497096	0.497792	0.0462439	0.596401	0.457701	0.196915	0.722892	0.697624	0.212527	0.390787	0.229867	0.448663	0.234118	0.375901
SSH1	grey	0.512867	0.332813	0.569599	0.480511	0.798136	0.992682	0.997082	0.962414	0.572968	0.879446	0.998048	0.949671	0.919081	0.895427	0.687709	0.737266	0.82649	0.977544
PTK2B	grey	0.514821	0.454772	0.882841	0.245865	0.490017	0.413857	0.652621	0.608709	0.338963	0.224596	0.0194809	0.72794	0.500128	0.16137	0.567512	0.655313	0.164251	0.170964
CSDC2	grey	0.516918	0.817384	0.0845605	0.60364	0.730512	0.691407	0.102059	0.485509	0.614833	0.0512842	0.504205	0.537324	0.380207	0.258732	0.377448	0.299454	0.347945	0.268502
ZFYVE26	grey	0.517731	0.902685	0.661076	0.939852	0.989269	0.959422	0.730881	0.818952	0.932476	0.521268	0.801204	0.85569	0.876173	0.709155	0.870723	0.76271	0.855753	0.74493
STAT1	grey	0.517873	0.949749	0.595383	0.508605	0.691171	0.378872	0.448129	0.466603	0.408044	0.76424	0.636666	0.614658	0.839777	0.862336	0.173118	0.845916	0.890641	0.326608
PLCB3	grey	0.52107	0.853217	0.919325	0.786878	0.896168	0.976621	0.745873	0.78594	0.52156	0.93191	0.456662	0.766402	0.611882	0.670712	0.643191	0.662857	0.642195	0.663842
BRSK1	grey	0.528965	0.0125133	0.269008	0.133071	0.758477	0.936627	0.782981	0.684995	0.296681	0.484529	0.771498	0.970979	0.80008	0.74551	0.647942	0.477414	0.614367	0.693935
MTMR10	grey	0.530246	0.451642	0.20751	0.138428	0.42924	0.253667	0.364459	0.419003	0.144591	0.803116	0.533448	0.4454	0.763118	0.781503	0.0361561	0.663075	0.757287	0.184394
NUDT16L1	grey	0.532575	0.661708	0.585966	0.124361	0.684617	0.0280066	0.421791	0.420002	0.539506	0.617493	0.451274	0.0416144	0.311971	0.224622	0.223348	0.287176	0.232129	0.272524
ACTG1	grey	0.533332	0.666785	0.8832	0.863589	0.845732	0.924654	0.87089	0.867728	0.958378	0.931598	0.915653	0.945626	0.935447	0.934598	0.943669	0.995254	0.985715	0.976718
PANK3	grey	0.538876	0.991955	0.934585	0.867586	0.895253	0.867978	0.92134	0.920615	0.812859	0.821874	0.846881	0.913632	0.847642	0.854369	0.82957	0.827741	0.884391	0.875023
THADA	grey	0.542899	0.403918	0.992409	0.351552	0.0629278	0.783511	0.47156	0.179752	0.397733	0.571826	0.612938	0.574836	0.402811	0.362243	0.319732	0.305024	0.456526	0.41135
NELL2	grey	0.545462	0.79504	0.8912	0.629947	0.9097	0.78317	0.878728	0.876222	0.671951	0.567327	0.746043	0.828981	0.769689	0.731058	0.688428	0.637932	0.779068	0.813348
MRPL30	grey	0.54896	0.375511	0.216566	0.774128	0.282605	0.28388	0.442546	0.105065	0.363289	0.399671	0.575668	0.333805	0.0721514	0.0876698	0.819347	0.924372	0.656797	0.67511
VIRMA	grey	0.552824	0.644342	0.522811	0.899021	0.201336	0.769894	0.556937	0.240495	0.792375	0.964211	0.613699	0.497512	0.248415	0.57781	0.782501	0.861204	0.364778	0.385355
SCGN	grey	0.554192	0.403208	0.967153	0.360545	0.723965	0.739964	0.599453	0.561121	0.329906	0.518229	0.108398	0.629083	0.439628	0.345597	0.508467	0.591037	0.294238	0.330698
STMN3	grey	0.554808	0.844266	0.900414	0.961903	0.879955	0.830802	0.920756	0.945787	0.989866	0.893174	0.936379	0.968459	0.943699	0.951108	0.948038	0.977851	0.978034	0.970085
ARFGEF1	grey	0.559583	0.441971	0.365996	0.4455	0.256477	0.126009	0.14332	0.126075	0.332352	0.211608	0.194277	0.20511	0.959054	0.999333	0.00997087	0.963045	0.940984	0.00692779
BRD4	grey	0.561149	0.755386	0.438002	0.966407	0.838725	0.901997	0.386592	0.732466	0.977377	0.157021	0.57192	0.631495	0.718432	0.456976	0.742789	0.429743	0.709634	0.46487
NFIX	grey	0.563388	0.707448	0.154872	0.780964	0.42728	0.947668	0.212539	0.250475	0.780261	0.127216	0.758178	0.764133	0.353654	0.258425	0.794729	0.280156	0.308147	0.686171
ATP23	grey	0.56718	0.766211	0.610568	0.723604	0.243761	0.493214	0.741498	0.116946	0.654247	0.554698	0.742736	0.667034	0.492279	0.350161	0.341639	0.404228	0.478068	0.461828
PDCD2	grey	0.568255	0.878562	0.384709	0.869538	0.223344	0.83354	0.395052	0.357051	0.0708741	0.191037	0.0108982	0.932051	0.448614	0.282584	0.0940114	0.498055	0.294466	0.0354363
IRAK1	grey	0.568758	0.541849	0.989625	0.409765	0.693227	0.671756	0.751325	0.706528	0.583237	0.409289	0.162783	0.818664	0.689769	0.383589	0.712169	0.77445	0.372041	0.386248
PIR	grey	0.569648	0.399504	0.948763	0.216508	0.520952	0.454554	0.584367	0.522181	0.241771	0.231775	0.0125978	0.651434	0.426378	0.156217	0.46352	0.553352	0.141731	0.155014
GRM7	grey	0.572134	0.665302	0.274436	0.214651	0.259106	0.055897	0.121903	0.419828	0.173411	0.228156	0.141445	0.100628	0.813088	0.740499	0.76502	0.0119803	0.00806694	0.769392
CTSF	grey	0.572829	0.692509	0.677609	0.363343	0.420451	0.368775	0.597322	0.544037	0.110685	0.280759	0.0103111	0.592272	0.324057	0.157556	0.355538	0.400167	0.157033	0.161799
KCTD4	grey	0.573808	0.863178	0.726249	0.466896	0.505005	0.497319	0.662075	0.642676	0.181738	0.403163	0.0395149	0.641549	0.419968	0.23145	0.43596	0.464644	0.234735	0.244441
ZPR1	grey	0.576897	0.87791	0.320151	0.249331	0.412103	0.237085	0.296875	0.333414	0.243578	0.626836	0.455654	0.412951	0.810659	0.864249	0.0395279	0.782897	0.838691	0.114544
IPO11	grey	0.577002	0.287863	0.596633	0.545752	0.816655	0.803008	0.851228	0.812133	0.652214	0.843966	0.946526	0.992374	0.938816	0.955851	0.891981	0.805305	0.855511	0.900323
RUFY2	grey	0.57702	0.250636	0.952785	0.754416	0.490493	0.60063	0.467832	0.578087	0.151947	0.150135	0.717571	0.37357	0.71779	0.737163	0.66323	0.0615091	0.400006	0.721093
NUMB	grey	0.579036	0.652634	0.862682	0.485801	0.869785	0.225739	0.651472	0.603637	0.744942	0.765581	0.666946	0.333442	0.609099	0.490861	0.510681	0.585835	0.544669	0.583516
ACBD3	grey	0.579672	0.47744	0.734782	0.604607	0.934203	0.856332	0.979824	0.907863	0.681189	0.64755	0.829925	0.946512	0.843983	0.854696	0.804354	0.786228	0.810795	0.841419
CP	grey	0.580197	0.5413	0.780686	0.799997	0.83255	0.87064	0.816728	0.810272	0.956619	0.945913	0.989628	0.901496	0.904853	0.962322	0.916417	0.972322	0.971552	0.976617
CCM2	grey	0.581178	0.824896	0.32698	0.811232	0.5902	0.544912	0.161611	0.701972	0.741552	0.257266	0.700257	0.720448	0.442351	0.462028	0.465471	0.444101	0.478155	0.444645
GNPAT	grey	0.58129	0.942552	0.597976	0.5449	0.478151	0.425472	0.548274	0.551977	0.0463324	0.407315	0.0182391	0.525619	0.241097	0.202176	0.245656	0.274359	0.227598	0.212082
ZC2HC1A	grey	0.582746	0.182293	0.201743	0.00743598	0.410372	0.0736527	0.733953	0.749553	0.945569	0.780689	0.493314	0.0523488	0.354004	0.233586	0.207727	0.536688	0.184778	0.403026
HDGFL2	grey	0.582838	0.794088	0.546306	0.742832	0.431944	0.46007	0.722719	0.678082	0.0845532	0.531789	0.0531268	0.582168	0.335335	0.290413	0.355039	0.316008	0.301015	0.31481
TRAF7	grey	0.584317	0.839234	0.554238	0.886112	0.933976	0.992994	0.697294	0.793437	0.86723	0.475334	0.776967	0.743639	0.864331	0.715494	0.819279	0.70709	0.795091	0.728454
NLRX1	grey	0.59311	0.71013	0.994498	0.645443	0.222418	0.735985	0.880556	0.243244	0.196458	0.606598	0.063296	0.866572	0.776239	0.602626	0.278942	0.31303	0.172856	0.174274
SFXN1	grey	0.593739	0.0544663	0.376838	0.135089	0.99529	0.800639	0.999746	0.840903	0.239683	0.270044	0.602158	0.788301	0.596013	0.606624	0.495007	0.370999	0.523285	0.595901
TMEM240	grey	0.593837	0.791608	0.696396	0.887551	0.710595	0.687818	0.438154	0.903887	0.79378	0.616268	0.907509	0.90913	0.624504	0.768525	0.64237	0.740629	0.660891	0.73833
PIK3C3	grey	0.594741	0.170352	0.526138	0.407833	0.919532	0.936139	0.863844	0.805958	0.525698	0.680674	0.83217	0.963647	0.87879	0.827471	0.791584	0.651998	0.748986	0.756345
BGN	grey	0.594865	0.516863	0.77611	0.720873	0.83763	0.789811	0.871657	0.861326	0.790881	0.926265	0.981401	0.992887	0.971969	0.99048	0.983371	0.897228	0.937608	0.956255
CYTH2	grey	0.595143	0.905692	0.632642	0.312243	0.523407	0.20376	0.713165	0.694932	0.456987	0.416263	0.777886	0.0797118	0.278787	0.536044	0.549736	0.259479	0.490149	0.282427
JPT1	grey	0.595662	0.903631	0.517385	0.704052	0.57733	0.629741	0.432743	0.503419	0.0136578	0.703613	0.0251141	0.426889	0.139106	0.249481	0.134934	0.160907	0.259378	0.241173
SUSD2	grey	0.596047	0.712895	0.871691	0.609253	0.862175	0.802438	0.871825	0.941795	0.670821	0.557022	0.731478	0.837738	0.764942	0.750921	0.708927	0.670224	0.741428	0.79185
TPGS2	grey	0.596527	0.701386	0.568621	0.196231	0.409147	0.25689	0.392852	0.318788	0.627912	0.14301	0.218903	0.434226	0.157585	0.0393726	0.776766	0.705764	0.794099	0.81092
WFS1	grey	0.600764	0.307867	0.637316	0.0795995	0.1659	0.275868	0.157665	0.274725	0.516898	0.142394	0.153874	0.199881	0.0236465	0.00823824	0.836811	0.757489	0.804723	0.844748
GSKIP	grey	0.600896	0.137441	0.538898	0.391537	0.777571	0.910065	0.786101	0.74699	0.521897	0.746927	0.943785	0.994127	0.91401	0.907359	0.854385	0.720831	0.817627	0.844535
PTK2	grey	0.601235	0.313401	0.666818	0.419983	0.973429	0.806494	0.995927	0.938256	0.498631	0.502664	0.737353	0.857915	0.769718	0.733941	0.686308	0.615943	0.72535	0.753325
KLHL29	grey	0.601947	0.649159	0.800504	0.462594	0.843901	0.252574	0.621582	0.605179	0.682391	0.754453	0.665337	0.284571	0.574092	0.49602	0.507574	0.524471	0.521811	0.530152
UBE2H	grey	0.604443	0.40472	0.42401	0.0639667	0.749054	0.145989	0.674658	0.73073	0.782212	0.843298	0.464059	0.283227	0.69142	0.30535	0.269774	0.821426	0.280749	0.684372
BUD31	grey	0.604866	0.361481	0.647176	0.415033	0.935777	0.779744	0.93037	0.958504	0.51985	0.468442	0.704045	0.815176	0.714375	0.732332	0.652291	0.559241	0.692683	0.732699
TRMT11	grey	0.60487	0.210717	0.535308	0.281462	0.938411	0.779314	0.937013	0.904342	0.3757	0.410281	0.691587	0.802911	0.639397	0.693262	0.581679	0.487927	0.611528	0.679551
SEC24A	grey	0.606156	0.102382	0.441738	0.370769	0.795978	0.857136	0.794368	0.726229	0.483565	0.758391	0.940127	0.970618	0.903822	0.910105	0.825521	0.718695	0.797697	0.836245
PFKFB2	grey	0.606576	0.991044	0.5488	0.649288	0.527376	0.60284	0.461271	0.482628	0.0129847	0.625987	0.0171491	0.419177	0.138421	0.232318	0.144991	0.160108	0.222672	0.225748
ROMO1	grey	0.607227	0.444239	0.409152	0.923028	0.0466088	0.633353	0.49513	0.0425379	0.989175	0.945024	0.385588	0.454147	0.182911	0.415965	0.461986	0.501958	0.164497	0.190901
SNRK	grey	0.60778	0.646073	0.688653	0.25505	0.7156	0.0488264	0.513134	0.495367	0.500078	0.54267	0.557159	0.0668924	0.31233	0.328836	0.340433	0.281659	0.355762	0.303129
NELFCD	grey	0.608024	0.549647	0.62619	0.914629	0.437393	0.723282	0.838869	0.30287	0.991864	0.813053	0.788668	0.808822	0.605253	0.6441	0.661842	0.714314	0.529626	0.561424
TDRD7	grey	0.608464	0.504373	0.864004	0.502045	0.593304	0.166459	0.650046	0.596288	0.301763	0.327648	0.819745	0.0711699	0.229487	0.550755	0.61107	0.187161	0.553839	0.237948
LSM14B	grey	0.612562	0.554071	0.0783076	0.418899	0.68339	0.645739	0.134217	0.517525	0.429463	0.14232	0.618269	0.596352	0.349198	0.400124	0.310766	0.482612	0.298218	0.40561
CLVS2	grey	0.614668	0.966031	0.973579	0.864163	0.896445	0.822196	0.898107	0.947817	0.913563	0.723577	0.847526	0.873454	0.865992	0.883946	0.870083	0.81777	0.900815	0.890611
APOC3	grey	0.615567	0.15326	0.00415863	0.11173	0.663112	0.538784	0.0566679	0.363542	0.16416	0.135888	0.632901	0.542585	0.174648	0.362796	0.127444	0.543022	0.120451	0.36388
TMOD3	grey	0.621275	0.382653	0.978991	0.405027	0.749256	0.664336	0.584431	0.551393	0.376561	0.561314	0.153462	0.665785	0.456709	0.39896	0.507276	0.602946	0.359797	0.364964
NAV1	grey	0.624822	0.231646	0.00537662	0.319598	0.154766	0.928111	0.0372924	0.0443769	0.42983	0.0916357	0.919432	0.880251	0.0610468	0.127991	0.550574	0.240703	0.0421292	0.837862
WDR18	grey	0.625815	0.974648	0.444447	0.16696	0.327166	0.133036	0.420286	0.256761	0.515204	0.711534	0.723724	0.212794	0.760731	0.525501	0.0602204	0.993783	0.722923	0.1216
HSPA14	grey	0.626135	0.0904192	0.78764	0.0835433	0.705646	0.556353	0.461172	0.435695	0.378406	0.243035	0.0176422	0.567871	0.379446	0.145934	0.522726	0.669124	0.118028	0.154524
KIAA1024L	grey	0.626728	0.690692	0.522374	0.0529425	0.519562	0.00560015	0.379295	0.364563	0.436441	0.518541	0.402637	0.0103566	0.194317	0.160865	0.164129	0.181468	0.16595	0.159884
STARD7	grey	0.629461	0.677126	0.625272	0.241293	0.523923	0.0731439	0.599646	0.528051	0.385128	0.299025	0.696385	0.0267212	0.197028	0.375348	0.402323	0.1918	0.378011	0.210931
NIT2	grey	0.632228	0.444091	0.848794	0.325365	0.604781	0.593532	0.486001	0.44576	0.117874	0.443134	0.0278391	0.500703	0.263407	0.227997	0.30319	0.360188	0.186662	0.214697
NAT2	grey	0.632571	0.26296	0.992631	0.49594	0.738907	0.0597284	0.482177	0.448236	0.27656	0.452131	0.662291	0.0721359	0.26159	0.418146	0.477271	0.184203	0.470547	0.233041
TSPAN15	grey	0.637842	0.550648	0.677006	0.530275	0.15216	0.207281	0.362319	0.297789	0.050041	0.436817	0.067012	0.213102	0.635916	0.701296	0.611373	0.0111902	0.024214	0.735654
CNDP1	grey	0.638463	0.825249	0.2178	0.607926	0.0291873	0.616928	0.139494	0.0546475	0.605226	0.367882	0.276008	0.874915	0.302152	0.508115	0.772484	0.0973237	0.0218666	0.513159
TMEM132A	grey	0.639175	0.454936	0.458467	0.962568	0.785733	0.464003	0.833411	0.526338	0.464523	0.796599	0.654377	0.598867	0.395784	0.444868	0.991923	0.774418	0.98486	0.855493
MB	grey	0.639561	0.993012	0.420873	0.910322	0.347139	0.940365	0.349336	0.287522	0.948794	0.217094	0.888023	0.905958	0.471868	0.330106	0.916971	0.315028	0.428025	0.919343
DENND5B	grey	0.640491	0.240204	0.614639	0.485954	0.869907	0.925886	0.884953	0.794405	0.659041	0.712677	0.926196	0.985905	0.928921	0.922629	0.876158	0.770598	0.82559	0.87553
EOGT	grey	0.641804	0.552035	0.834764	0.590396	0.915053	0.837143	0.933884	0.966518	0.684355	0.556436	0.79714	0.869637	0.812263	0.813101	0.776785	0.725885	0.786716	0.826112
LRRC8D	grey	0.644387	0.356687	0.14496	0.14383	0.384431	0.382857	0.356906	0.194096	0.568231	0.369364	0.259575	0.261878	0.978414	0.966545	0.93337	0.0839861	0.025154	0.93476
TTC9B	grey	0.646496	0.27796	0.36124	0.769797	0.506505	0.607083	0.879317	0.908537	0.0955668	0.836767	0.216922	0.695485	0.423862	0.513642	0.400564	0.327509	0.574616	0.570307
MEIS2	grey	0.646862	0.620486	0.916422	0.820106	0.810963	0.821995	0.832615	0.959933	0.728019	0.779048	0.91258	0.889111	0.958859	0.950296	0.913829	0.663118	0.900706	0.936903
SF3B2	grey	0.648158	0.82229	0.0225978	0.337153	0.403737	0.371858	0.0089867	0.459653	0.337084	0.0717598	0.592518	0.546028	0.125895	0.261075	0.124136	0.323376	0.123772	0.24678
DARS2	grey	0.649415	0.621076	0.764752	0.301477	0.419417	0.37751	0.584901	0.536489	0.11579	0.266322	0.0078222	0.567179	0.322595	0.133881	0.36749	0.428624	0.13274	0.140035
TOR1B	grey	0.652183	0.337095	0.812064	0.340743	0.675686	0.0343793	0.477552	0.421533	0.289222	0.401678	0.589797	0.0358892	0.221929	0.328305	0.384918	0.178986	0.379411	0.218814
MPC2	grey	0.652509	0.047086	0.367763	0.132734	0.991227	0.803931	0.985611	0.829411	0.236765	0.278278	0.607577	0.788936	0.604607	0.612108	0.500332	0.369521	0.527741	0.595086
WRNIP1	grey	0.652711	0.937953	0.286684	0.258463	0.250318	0.15191	0.221868	0.153382	0.222076	0.154857	0.133431	0.172255	0.0117992	0.00573304	0.937973	0.998923	0.92024	0.952696
C1QTNF4	grey	0.655864	0.64855	0.853316	0.793201	0.911326	0.972509	0.92806	0.934055	0.842578	0.990342	0.979628	0.984351	0.997144	0.971029	0.941532	0.897776	0.95522	0.969261
RAF1	grey	0.657865	0.118899	0.305011	0.41489	0.583252	0.67594	0.879364	0.963919	0.0647347	0.798999	0.425911	0.664935	0.386385	0.745295	0.33474	0.24604	0.860004	0.781528
PPP2R1B	grey	0.659262	0.789455	0.780316	0.157485	0.287637	0.0702947	0.747146	0.178461	0.848988	0.894584	0.742551	0.0824792	0.24481	0.172072	0.171913	0.726811	0.635243	0.217229
PANX2	grey	0.659447	0.604613	0.855161	0.726949	0.898523	0.904749	0.889818	0.955714	0.780649	0.86161	0.906332	0.95633	0.971247	0.897487	0.9205	0.814883	0.902814	0.885385
MRPS21	grey	0.664606	0.469761	0.868414	0.290346	0.00930713	0.560559	0.373862	0.0338875	0.300042	0.437244	0.438154	0.446965	0.24664	0.198417	0.1593	0.147787	0.249601	0.23468
PCM1	grey	0.667809	0.749439	0.69911	0.328914	0.347022	0.384537	0.433178	0.306423	0.795266	0.300695	0.434797	0.463438	0.213668	0.103332	0.714784	0.684437	0.988614	0.998542
NIFK	grey	0.668372	0.463009	0.714072	0.603304	0.993499	0.920298	0.979988	0.902643	0.696029	0.657625	0.88606	0.94087	0.8567	0.880491	0.839001	0.770634	0.855702	0.861277
KIAA0368	grey	0.669739	0.1916	0.545414	0.447949	0.786562	0.921123	0.841205	0.781629	0.605345	0.722959	0.926363	0.949451	0.905947	0.931235	0.866109	0.72149	0.846218	0.868534
SLC30A5	grey	0.670147	0.057845	0.661068	0.0795073	0.754431	0.645473	0.504116	0.439324	0.609188	0.259265	0.0414307	0.669268	0.526875	0.202013	0.636471	0.817618	0.148405	0.18175
HECW1	grey	0.67182	0.686764	0.911942	0.524366	0.201189	0.735468	0.639085	0.235029	0.543088	0.606393	0.759058	0.714032	0.527356	0.418126	0.401142	0.375042	0.572118	0.558321
ATP6V1G2	grey	0.67346	0.341473	0.472277	0.617078	0.292468	0.182467	0.164295	0.146915	0.426246	0.152378	0.179436	0.19707	0.962088	0.923428	0.023984	0.792663	0.882427	0.00701944
LRBA	grey	0.675487	0.627791	0.63778	0.275868	0.513916	0.10166	0.579651	0.5274	0.391178	0.308129	0.698282	0.0400637	0.224036	0.412617	0.420154	0.191118	0.398526	0.207147
USP24	grey	0.677298	0.672269	0.93268	0.0569412	0.882721	0.0572297	0.780286	0.78455	0.021389	0.825221	0.00434521	0.0313855	0.0362575	0.043035	0.69105	0.0593523	0.0347108	0.672337
GRM2	grey	0.679152	0.449521	0.633507	0.692334	0.527859	0.262763	0.283248	0.270005	0.54415	0.367214	0.378092	0.37612	0.984853	0.983224	0.0975819	0.934015	0.963461	0.0877515
SEMA4B	grey	0.680343	0.60459	0.165933	0.119784	0.327621	0.189593	0.261311	0.280191	0.106479	0.560965	0.409345	0.32244	0.77482	0.77889	0.00942636	0.678895	0.755986	0.0817442
ATP6V0D1	grey	0.681107	0.318501	0.619139	0.508602	0.864311	0.938415	0.924842	0.835808	0.690263	0.727541	0.901415	0.946428	0.895922	0.918481	0.862812	0.75136	0.818905	0.877072
XDH	grey	0.682931	0.20879	0.230884	0.0659187	0.700905	0.361618	0.667704	0.985482	0.648069	0.921243	0.715551	0.355096	0.888983	0.583471	0.330897	0.85235	0.304507	0.659908
SERPINF2	grey	0.684731	0.466113	0.947802	0.270688	0.590219	0.519089	0.670338	0.605142	0.366297	0.27838	0.0487263	0.749445	0.550124	0.234241	0.575511	0.692231	0.215143	0.232537
BCLAF1	grey	0.686702	0.252195	0.676168	0.0852841	0.153682	0.301334	0.147471	0.333774	0.514578	0.147983	0.193534	0.21066	0.026352	0.0148041	0.907689	0.801888	0.860175	0.873148
SART3	grey	0.688573	0.74577	0.912068	0.747339	0.908123	0.921538	0.93837	0.998742	0.78606	0.681748	0.85582	0.917649	0.869124	0.860849	0.843913	0.827078	0.853225	0.87963
XRN1	grey	0.689353	0.300965	0.661243	0.96427	0.430029	0.436621	0.29815	0.246555	0.510253	0.255001	0.20984	0.475898	0.895355	0.794682	0.121326	0.969292	0.712899	0.0581871
DHPS	grey	0.68938	0.870063	0.815275	0.446211	0.0633169	0.489687	0.904514	0.0995684	0.446928	0.935205	0.354115	0.348216	0.445428	0.507838	0.142519	0.482013	0.45521	0.123363
PDE1C	grey	0.693242	0.539233	0.91161	0.441802	0.604442	0.649366	0.519014	0.774617	0.668051	0.551641	0.512365	0.528007	0.331584	0.330657	0.963454	0.984231	0.856759	0.876103
SLC8A2	grey	0.693843	0.279417	0.837586	0.430924	0.264854	0.0460491	0.748894	0.128137	0.473543	0.544881	0.898624	0.0452792	0.12393	0.230646	0.269799	0.421672	0.84636	0.110926
SCRN3	grey	0.696093	0.376877	0.361361	0.402901	0.755462	0.0792317	0.18839	0.765087	0.385586	0.0340561	0.948124	0.018885	0.437968	0.908773	0.322952	0.0422865	0.284452	0.0637656
PIH1D1	grey	0.697175	0.73577	0.251057	0.392633	0.0124726	0.169292	0.245801	0.00313834	0.902526	0.228387	0.948208	0.212962	0.0223495	0.0178029	0.287751	0.336873	0.29507	0.300312
UBAC1	grey	0.698511	0.615902	0.789861	0.615481	0.902072	0.832892	0.932537	0.994047	0.670803	0.688579	0.835097	0.959445	0.828295	0.804843	0.747026	0.74779	0.780023	0.840862
ADNP	grey	0.700754	0.472716	0.862883	0.959347	0.751195	0.552316	0.566966	0.523826	0.873206	0.584483	0.619957	0.640565	0.993969	0.997145	0.447028	0.929735	0.926833	0.380833
NYAP1	grey	0.701846	0.595531	0.210939	0.285667	0.392342	0.405772	0.358232	0.219277	0.407897	0.279354	0.355121	0.240593	0.934907	0.920659	0.949181	0.0541988	0.0534919	0.947382
NUDT14	grey	0.702734	0.403441	0.873002	0.894771	0.154508	0.44939	0.622683	0.16456	0.785229	0.286346	0.203155	0.260426	0.553265	0.985193	0.190469	0.8929	0.514618	0.0317082
CCDC85A	grey	0.703271	0.801091	0.359961	0.41396	0.217489	0.2032	0.205794	0.328046	0.286235	0.338214	0.233101	0.315399	0.94943	0.974152	0.97273	0.0580056	0.0375012	0.982278
VIM	grey	0.708169	0.922737	0.95133	0.975477	0.963114	0.861497	0.987185	0.981799	0.970909	0.991173	0.980412	0.966772	0.991354	0.981314	0.999723	0.971256	0.97889	0.987907
GNA12	grey	0.708234	0.527622	0.58019	0.778094	0.801007	0.885068	0.330371	0.727722	0.825109	0.14526	0.54833	0.644438	0.747972	0.371542	0.82685	0.31423	0.768348	0.381039
FAM171A1	grey	0.708841	0.136226	0.286903	0.662391	0.224026	0.565505	0.759	0.0585663	0.891618	0.953232	0.572831	0.614693	0.334614	0.462222	0.516078	0.652437	0.272266	0.300527
CRADD	grey	0.708934	0.413719	0.561974	0.737865	0.223246	0.255342	0.205945	0.362104	0.139155	0.201155	0.299389	0.276701	0.900222	0.890936	0.842782	0.0172528	0.0720142	0.856992
TUBGCP4	grey	0.712076	0.703963	0.82632	0.623624	0.797702	0.758107	0.605656	0.616793	0.268224	0.707966	0.232434	0.647727	0.422557	0.493191	0.428424	0.48368	0.480889	0.479299
BLOC1S4	grey	0.713158	0.093952	0.440696	0.214168	0.920994	0.842817	0.955013	0.855888	0.323347	0.365433	0.719949	0.812046	0.672139	0.69891	0.583787	0.434216	0.64949	0.686771
JMJD6	grey	0.714491	0.646395	0.901901	0.306654	0.186951	0.0812221	0.874707	0.191672	0.551887	0.474866	0.9663	0.0318037	0.101203	0.262231	0.283986	0.438418	0.83531	0.109317
AGPAT5	grey	0.716612	0.0597711	0.373379	0.148315	0.981014	0.833972	0.984691	0.837456	0.265239	0.302865	0.628731	0.805414	0.621428	0.627766	0.520617	0.383766	0.543557	0.610898
KRTCAP2	grey	0.719806	0.232357	0.5781	0.479424	0.794854	0.888476	0.828036	0.802128	0.590902	0.820908	0.978162	0.957694	0.941001	0.926836	0.865399	0.801709	0.854084	0.909655
RPS9	grey	0.722248	0.0486912	0.368638	0.136851	0.985232	0.840254	0.978713	0.833922	0.230641	0.294794	0.615315	0.789005	0.605438	0.615563	0.501609	0.36934	0.529555	0.594898
EIF2AK2	grey	0.723789	0.835386	0.535719	0.413273	0.0563922	0.259817	0.545728	0.0881946	0.377154	0.350764	0.150557	0.16842	0.580008	0.80938	0.0344826	0.837077	0.573789	0.00848967
SMG9	grey	0.725048	0.325782	0.207519	0.139785	0.364678	0.487946	0.533336	0.565776	0.20392	0.755075	0.557961	0.47753	0.848063	0.841792	0.0943409	0.680133	0.757623	0.258404
DOCK3	grey	0.72673	0.794236	0.961564	0.865326	0.790806	0.881859	0.939919	0.884842	0.847589	0.813586	0.86586	0.895208	0.848551	0.951062	0.953409	0.923603	0.84667	0.820929
KLHDC2	grey	0.727688	0.447622	0.176793	0.265528	0.998559	0.462602	0.333886	0.727069	0.653404	0.399386	0.92825	0.462578	0.744418	0.807134	0.367192	0.557927	0.343683	0.463978
ADA	grey	0.728101	0.680684	0.801764	0.376918	0.107859	0.450198	0.600077	0.0839688	0.390588	0.346266	0.728357	0.638222	0.448908	0.234734	0.206754	0.204869	0.457432	0.43871
PALM3	grey	0.733477	0.424178	0.07058	0.571213	0.344981	0.969911	0.171299	0.155535	0.689774	0.192699	0.859869	0.840666	0.246139	0.242413	0.757836	0.32253	0.208842	0.804816
KCNQ2	grey	0.739715	0.786315	0.790092	0.606789	0.0953997	0.764499	0.519069	0.167224	0.605311	0.694586	0.570196	0.560106	0.366669	0.428943	0.420275	0.439244	0.386512	0.372868
INPP4B	grey	0.740934	0.798301	0.872804	0.768011	0.935752	0.852354	0.937456	0.974465	0.808709	0.726701	0.852535	0.87843	0.845593	0.867414	0.830976	0.751373	0.875784	0.859657
TNS2	grey	0.741976	0.433781	0.628109	0.821675	0.344732	0.428219	0.317569	0.493331	0.231065	0.291582	0.427851	0.370934	0.924013	0.911204	0.865095	0.0690141	0.167305	0.874557
PSMF1	grey	0.743547	0.186327	0.490754	0.391182	0.899195	0.983286	0.937982	0.786522	0.533309	0.696825	0.89211	0.96179	0.81824	0.895682	0.758409	0.663181	0.749803	0.828777
ARFGAP2	grey	0.743947	0.71666	0.820655	0.0510907	0.845228	0.00238517	0.667978	0.642775	0.0699601	0.737763	0.0641228	0.00481449	0.053291	0.0545712	0.583923	0.0552425	0.0595792	0.538916
[truncated: 2,087 more rows]
